# Supplementary material for: Forced labour risk is pervasive in the US land-based food supply
Source: Nat Food. 2023 Jul 24;4(7):596–606. doi: 10.1038/s43016-023-00794-x (PMC10365991; doi:10.1038/s43016-023-00794-x)
Supplement: Supplementary file 3 — Supplementary tables referenced in the manuscript. [file 43016_2023_794_MOESM3_ESM.xlsx]

## Sheet: SI_Table_01
	SI. Table 1. Activity-country combinations available in database, dissagregated by type of product and upstream level
		End product	1st derived	2nd derived	3rd derived	Total
	Primary activity	537	0	0	0	537
	with 1 upstream level	635	844	0	0	1479
	with 2 upstream level	109	169	177	0	455
	with 3 upstream level	31	55	49	55	190
	Total	1312	1068	226	55	2661
	Agriculture stage =	1613

## Sheet: SI_Table_02
	SI. Table 2. Activity-country combinations available in database, dissagregated by risk source and upstream level
		End product	1st derived	2nd derived	3rd derived	Total
	Step 1	222	232	26	7	487
	Step 2	661	491	114	35	1301
	Step 3	429	345	86	13	873
	Grand Total	1312	1068	226	55	2661
	Share (%) by product risk source
		End product	1st derived	2nd derived	3rd derived	Total
	Step 1	0.169466	0.21576	0.107143	0.127273	0.181921
	Step 2	0.503053	0.4606	0.508929	0.636364	0.489266
	Step 3	0.327481	0.32364	0.383929	0.236364	0.328814
	Grand Total	1	1	1	1	1

## Sheet: SI_Table_03
	SI. Table 3. Activity-country combinations available in database, dissagregated by risk source and region
	HIC-LMIC / Continent	DoL	Tip report	Verité report	IJ	Hand harvest	TOTAL
	HIC	0	0	10	66	166	242
	Africa	0	0	1	0	0	1
	Americas	0	0	7	45	55	107
	Asia	0	0	0	2	21	23
	Europe	0	0	2	13	78	93
	Oceania	0	0	0	6	12	18
	LMIC	17	9	17	54	148	245
	Africa	3	0	3	5	18	29
	Americas	10	4	5	21	72	112
	Asia	4	5	9	28	43	89
	Europe	0	0	0	0	15	15
	Oceania	0	0	0	0	0	0
	Grand Total	17	9	27	120	314	487

## Sheet: SI_Table_04
	SI. Table 4. Activity-country combinations available in database, dissagregated by risk source and country
					Agriculture stage				Processing stage				Aggregated
	FAO country name	Region	Sub-region	LMIC_HIC	Step1	Step2	Step3	TOTAL	Step1	Step2	Step3	TOTAL	Step1	Step2	Step3	TOTAL
	Afghanistan	Asia	Southern Asia	LMIC	1	5	0	6	0	0	1	1	1	5	1	7
	Albania	Europe	Southern Europe	LMIC	0	0	3	3	0	0	0	0	0	0	3	3
	Algeria	Africa	Northern Africa	LMIC	0	0	4	4	0	0	2	2	0	0	6	6
	Argentina	Americas	Latin America and the Caribbean	LMIC	11	19	2	32	0	1	19	20	11	20	21	52
	Armenia	Asia	Western Asia	LMIC	0	0	2	2	0	0	1	1	0	0	3	3
	Australia	Oceania	Australia and New Zealand	HIC	9	16	0	25	0	16	0	16	9	32	0	41
	Austria	Europe	Western Europe	HIC	3	10	1	14	0	0	11	11	3	10	12	25
	Azerbaijan	Asia	Western Asia	LMIC	0	0	1	1	0	0	0	0	0	0	1	1
	Bahrain	Asia	Western Asia	HIC	0	0	2	2	0	0	0	0	0	0	2	2
	Bangladesh	Asia	Southern Asia	LMIC	1	5	0	6	0	0	0	0	1	5	0	6
	Belarus	Europe	Eastern Europe	LMIC	0	0	9	9	0	0	0	0	0	0	9	9
	Belgium	Europe	Western Europe	HIC	6	13	1	20	0	0	15	15	6	13	16	35
	Belize	Americas	Latin America and the Caribbean	LMIC	0	2	0	2	0	0	0	0	0	2	0	2
	Benin	Africa	Sub-Saharan Africa	LMIC	0	0	2	2	0	0	0	0	0	0	2	2
	Bhutan	Asia	Southern Asia	LMIC	0	0	0	0	0	0	0	0	0	0	0	0
	Bolivia (Plurinational State of)	Americas	Latin America and the Caribbean	LMIC	3	4	0	7	1	0	4	5	4	4	4	12
	Bosnia and Herzegovina	Europe	Southern Europe	LMIC	0	0	2	2	0	0	1	1	0	0	3	3
	Brazil	Americas	Latin America and the Caribbean	LMIC	12	14	0	26	3	27	0	30	15	41	0	56
	Bulgaria	Europe	Eastern Europe	LMIC	0	0	14	14	0	0	4	4	0	0	18	18
	Burkina Faso	Africa	Sub-Saharan Africa	LMIC	0	0	1	1	0	0	0	0	0	0	1	1
	Cambodia	Asia	South-eastern Asia	LMIC	1	1	0	2	0	0	1	1	1	1	1	3
	Cameroon	Africa	Sub-Saharan Africa	LMIC	1	0	2	3	0	0	2	2	1	0	4	5
	Canada	Americas	Northern America	HIC	17	42	0	59	6	58	0	64	23	100	0	123
	Central African Republic	Africa	Sub-Saharan Africa	LMIC	0	1	0	1	0	0	0	0	0	1	0	1
	Chile	Americas	Latin America and the Caribbean	HIC	13	16	1	30	0	0	21	21	13	16	22	51
	China, mainland	Asia	Eastern Asia	LMIC	13	40	0	53	3	40	0	43	16	80	0	96
	China, Hong Kong SAR	Asia	Eastern Asia	HIC	0	0	1	1	0	0	2	2	0	0	3	3
	China, Taiwan Province of	Asia	Eastern Asia	LMIC	4	8	1	13	0	1	5	6	4	9	6	19
	Colombia	Americas	Latin America and the Caribbean	LMIC	4	9	0	13	1	0	11	12	5	9	11	25
	Comoros	Africa	Sub-Saharan Africa	LMIC	0	0	0	0	0	0	0	0	0	0	0	0
	Congo	Africa	Sub-Saharan Africa	LMIC	1	0	0	1	0	0	0	0	1	0	0	1
	Democratic Republic of the Congo	Africa	Sub-Saharan Africa	LMIC	0	1	0	1	0	0	0	0	0	1	0	1
	Cook Islands	Oceania	Polynesia	LMIC	0	0	0	0	0	0	0	0	0	0	0	0
	Costa Rica	Americas	Latin America and the Caribbean	LMIC	5	9	1	15	0	0	10	10	5	9	11	25
	Côte d'Ivoire	Africa	Sub-Saharan Africa	LMIC	2	0	3	5	0	0	3	3	2	0	6	8
	Croatia	Europe	Southern Europe	HIC	5	6	0	11	0	0	3	3	5	6	3	14
	Cuba	Americas	Latin America and the Caribbean	LMIC	0	0	1	1	0	0	2	2	0	0	3	3
	Cyprus	Asia	Western Asia	HIC	5	5	0	10	0	0	1	1	5	5	1	11
	Czechia	Europe	Eastern Europe	HIC	2	8	1	11	0	0	4	4	2	8	5	15
	Denmark	Europe	Northern Europe	HIC	1	9	0	10	0	0	15	15	1	9	15	25
	Djibouti	Africa	Sub-Saharan Africa	LMIC	0	0	0	0	0	0	0	0	0	0	0	0
	Dominican Republic	Americas	Latin America and the Caribbean	LMIC	2	6	0	8	0	0	4	4	2	6	4	12
	Ecuador	Americas	Latin America and the Caribbean	LMIC	1	0	12	13	0	0	8	8	1	0	20	21
	Egypt	Africa	Northern Africa	LMIC	5	11	0	16	0	0	9	9	5	11	9	25
	El Salvador	Americas	Latin America and the Caribbean	LMIC	0	5	0	5	0	0	2	2	0	5	2	7
	Estonia	Europe	Northern Europe	HIC	0	4	0	4	0	0	1	1	0	4	1	5
	Eswatini	Africa	Sub-Saharan Africa	LMIC	0	0	6	6	0	0	1	1	0	0	7	7
	Ethiopia	Africa	Sub-Saharan Africa	LMIC	0	3	0	3	0	0	1	1	0	3	1	4
	Fiji	Oceania	Melanesia	LMIC	0	3	0	3	0	0	0	0	0	3	0	3
	Finland	Europe	Northern Europe	HIC	0	9	0	9	0	0	4	4	0	9	4	13
	France	Europe	Western Europe	HIC	0	0	27	27	0	0	21	21	0	0	48	48
	Gambia	Africa	Sub-Saharan Africa	LMIC	0	0	2	2	0	0	0	0	0	0	2	2
	Georgia	Asia	Western Asia	LMIC	0	0	3	3	0	0	1	1	0	0	4	4
	Germany	Europe	Western Europe	HIC	0	0	33	33	0	0	31	31	0	0	64	64
	Ghana	Africa	Sub-Saharan Africa	LMIC	1	1	0	2	0	0	2	2	1	1	2	4
	Greece	Europe	Southern Europe	HIC	5	9	0	14	0	0	10	10	5	9	10	24
	Grenada	Americas	Latin America and the Caribbean	LMIC	0	0	0	0	0	0	0	0	0	0	0	0
	Guatemala	Americas	Latin America and the Caribbean	LMIC	9	10	0	19	0	0	8	8	9	10	8	27
	Guinea	Africa	Sub-Saharan Africa	LMIC	0	4	0	4	0	0	0	0	0	4	0	4
	Guinea-Bissau	Africa	Sub-Saharan Africa	LMIC	0	0	1	1	0	0	0	0	0	0	1	1
	Guyana	Americas	Latin America and the Caribbean	LMIC	1	3	0	4	0	0	2	2	1	3	2	6
	Haiti	Americas	Latin America and the Caribbean	LMIC	0	0	1	1	0	0	0	0	0	0	1	1
	Honduras	Americas	Latin America and the Caribbean	LMIC	2	15	0	17	0	0	6	6	2	15	6	23
	Hungary	Europe	Eastern Europe	HIC	0	0	16	16	0	0	9	9	0	0	25	25
	India	Asia	Southern Asia	LMIC	7	31	0	38	3	27	0	30	10	58	0	68
	Indonesia	Asia	South-eastern Asia	LMIC	3	20	0	23	1	17	0	18	4	37	0	41
	Iran (Islamic Republic of)	Asia	Southern Asia	LMIC	3	5	0	8	0	0	0	0	3	5	0	8
	Iraq	Asia	Western Asia	LMIC	0	0	4	4	0	0	0	0	0	0	4	4
	Ireland	Europe	Northern Europe	HIC	1	8	0	9	0	8	0	8	1	16	0	17
	Israel	Asia	Western Asia	HIC	5	10	0	15	0	0	10	10	5	10	10	25
	Italy	Europe	Southern Europe	HIC	13	16	0	29	5	2	37	44	18	18	37	73
	Jamaica	Americas	Latin America and the Caribbean	LMIC	0	0	4	4	0	0	2	2	0	0	6	6
	Japan	Asia	Eastern Asia	HIC	4	7	1	12	0	1	8	9	4	8	9	21
	Jordan	Asia	Western Asia	LMIC	2	3	0	5	0	0	1	1	2	3	1	6
	Kazakhstan	Asia	Central Asia	LMIC	0	3	1	4	0	0	1	1	0	3	2	5
	Kenya	Africa	Sub-Saharan Africa	LMIC	1	0	7	8	0	0	1	1	1	0	8	9
	Kuwait	Asia	Western Asia	HIC	0	0	2	2	0	0	0	0	0	0	2	2
	Kyrgyzstan	Asia	Central Asia	LMIC	0	2	0	2	0	0	0	0	0	2	0	2
	Lao People's Democratic Republic	Asia	South-eastern Asia	LMIC	0	5	0	5	0	0	2	2	0	5	2	7
	Latvia	Europe	Northern Europe	HIC	0	9	0	9	0	0	1	1	0	9	1	10
	Lebanon	Asia	Western Asia	LMIC	0	3	0	3	0	0	2	2	0	3	2	5
	Lesotho	Africa	Sub-Saharan Africa	LMIC	0	1	0	1	0	0	0	0	0	1	0	1
	Liberia	Africa	Sub-Saharan Africa	LMIC	0	0	1	1	0	0	0	0	0	0	1	1
	Libya	Africa	Northern Africa	LMIC	1	0	0	1	0	0	0	0	1	0	0	1
	Lithuania	Europe	Northern Europe	HIC	0	0	13	13	0	0	4	4	0	0	17	17
	Luxembourg	Europe	Western Europe	HIC	0	0	5	5	0	0	4	4	0	0	9	9
	Madagascar	Africa	Sub-Saharan Africa	LMIC	0	0	4	4	0	0	0	0	0	0	4	4
	Malawi	Africa	Sub-Saharan Africa	LMIC	1	2	0	3	0	0	1	1	1	2	1	4
	Malaysia	Asia	South-eastern Asia	LMIC	3	8	0	11	2	9	0	11	5	17	0	22
	Mali	Africa	Sub-Saharan Africa	LMIC	0	0	2	2	0	0	0	0	0	0	2	2
	Mauritius	Africa	Sub-Saharan Africa	HIC	1	0	0	1	0	0	3	3	1	0	3	4
	Mexico	Americas	Latin America and the Caribbean	LMIC	38	33	0	71	0	64	0	64	38	97	0	135
	Republic of Moldova	Europe	Eastern Europe	LMIC	3	6	0	9	0	0	3	3	3	6	3	12
	Mongolia	Asia	Eastern Asia	LMIC	0	1	0	1	0	0	0	0	0	1	0	1
	Montenegro	Europe	Southern Europe	LMIC	0	0	3	3	0	0	0	0	0	0	3	3
	Morocco	Africa	Northern Africa	LMIC	0	0	10	10	0	0	4	4	0	0	14	14
	Mozambique	Africa	Sub-Saharan Africa	LMIC	0	5	0	5	0	0	3	3	0	5	3	8
	Myanmar	Asia	South-eastern Asia	LMIC	6	5	0	11	0	1	0	1	6	6	0	12
	Namibia	Africa	Sub-Saharan Africa	LMIC	1	0	0	1	0	0	0	0	1	0	0	1
	Nepal	Asia	Southern Asia	LMIC	0	3	0	3	0	0	1	1	0	3	1	4
	Netherlands	Europe	Western Europe	HIC	10	23	1	34	0	2	26	28	10	25	27	62
	New Caledonia	Oceania	Melanesia	HIC	0	0	0	0	0	0	0	0	0	0	0	0
	New Zealand	Oceania	Australia and New Zealand	HIC	8	9	0	17	1	9	0	10	9	18	0	27
	Nicaragua	Americas	Latin America and the Caribbean	LMIC	4	10	0	14	0	0	7	7	4	10	7	21
	Niger	Africa	Sub-Saharan Africa	LMIC	0	0	2	2	0	0	0	0	0	0	2	2
	Nigeria	Africa	Sub-Saharan Africa	LMIC	1	5	0	6	0	0	3	3	1	5	3	9
	Democratic People's Republic of Korea	Asia	Eastern Asia	LMIC	1	1	0	2	0	0	0	0	1	1	0	2
	North Macedonia	Europe	Southern Europe	LMIC	3	1	0	4	0	0	1	1	3	1	1	5
	Norway	Europe	Northern Europe	HIC	0	0	3	3	0	0	1	1	0	0	4	4
	Oman	Asia	Western Asia	HIC	0	0	3	3	0	0	0	0	0	0	3	3
	Pakistan	Asia	Southern Asia	LMIC	4	8	0	12	1	1	3	5	5	9	3	17
	Palestine	Asia	Western Asia	LMIC	0	0	0	0	0	0	0	0	0	0	0	0
	Panama	Americas	Latin America and the Caribbean	HIC	0	3	0	3	0	0	2	2	0	3	2	5
	Papua New Guinea	Oceania	Melanesia	LMIC	0	0	2	2	0	0	0	0	0	0	2	2
	Paraguay	Americas	Latin America and the Caribbean	LMIC	1	7	1	9	0	0	4	4	1	7	5	13
	Peru	Americas	Latin America and the Caribbean	LMIC	14	19	0	33	0	0	17	17	14	19	17	50
	Philippines	Asia	South-eastern Asia	LMIC	4	5	0	9	1	14	0	15	5	19	0	24
	Poland	Europe	Eastern Europe	HIC	5	18	1	24	0	0	25	25	5	18	26	49
	Portugal	Europe	Southern Europe	HIC	8	15	0	23	0	0	5	5	8	15	5	28
	Qatar	Asia	Western Asia	HIC	0	0	2	2	0	0	0	0	0	0	2	2
	Romania	Europe	Eastern Europe	HIC	5	14	1	20	0	0	5	5	5	14	6	25
	Russian Federation	Europe	Eastern Europe	LMIC	5	11	1	17	0	0	3	3	5	11	4	20
	Saudi Arabia	Asia	Western Asia	HIC	2	2	0	4	0	2	0	2	2	4	0	6
	Senegal	Africa	Sub-Saharan Africa	LMIC	0	0	5	5	0	0	1	1	0	0	6	6
	Serbia	Europe	Southern Europe	LMIC	0	0	11	11	0	0	4	4	0	0	15	15
	Sierra Leone	Africa	Sub-Saharan Africa	LMIC	0	1	0	1	0	0	0	0	0	1	0	1
	Singapore	Asia	South-eastern Asia	HIC	0	0	5	5	0	0	3	3	0	0	8	8
	Slovakia	Europe	Eastern Europe	HIC	3	4	0	7	0	0	5	5	3	4	5	12
	Slovenia	Europe	Southern Europe	HIC	0	0	11	11	0	0	2	2	0	0	13	13
	Solomon Islands	Oceania	Melanesia	LMIC	0	0	0	0	0	0	0	0	0	0	0	0
	Somalia	Africa	Sub-Saharan Africa	LMIC	0	0	1	1	0	0	0	0	0	0	1	1
	South Africa	Africa	Sub-Saharan Africa	LMIC	8	6	0	14	1	0	11	12	9	6	11	26
	Republic of Korea	Asia	Eastern Asia	HIC	3	11	0	14	0	10	0	10	3	21	0	24
	Spain	Europe	Southern Europe	HIC	12	29	0	41	0	0	40	40	12	29	40	81
	Sri Lanka	Asia	Southern Asia	LMIC	1	0	6	7	0	0	3	3	1	0	9	10
	Sudan	Africa	Northern Africa	LMIC	0	0	2	2	0	0	2	2	0	0	4	4
	Suriname	Americas	Latin America and the Caribbean	LMIC	0	1	0	1	0	0	0	0	0	1	0	1
	Sweden	Europe	Northern Europe	HIC	0	0	13	13	0	0	4	4	0	0	17	17
	Switzerland	Europe	Western Europe	HIC	1	4	0	5	0	0	8	8	1	4	8	13
	Syrian Arab Republic	Asia	Western Asia	LMIC	0	0	3	3	0	0	0	0	0	0	3	3
	Tajikistan	Asia	Central Asia	LMIC	0	2	0	2	0	0	0	0	0	2	0	2
	United Republic of Tanzania	Africa	Sub-Saharan Africa	LMIC	0	5	0	5	0	0	1	1	0	5	1	6
	Thailand	Asia	South-eastern Asia	LMIC	5	19	0	24	3	22	0	25	8	41	0	49
	Timor-Leste	Asia	South-eastern Asia	LMIC	0	0	0	0	0	0	0	0	0	0	0	0
	Togo	Africa	Sub-Saharan Africa	LMIC	1	0	2	3	0	0	0	0	1	0	2	3
	Tonga	Oceania	Polynesia	LMIC	0	0	0	0	0	0	0	0	0	0	0	0
	Tunisia	Africa	Northern Africa	LMIC	2	0	0	2	0	0	0	0	2	0	0	2
	Turkey	Asia	Western Asia	LMIC	9	20	0	29	1	0	27	28	10	20	27	57
	Uganda	Africa	Sub-Saharan Africa	LMIC	1	3	0	4	0	0	0	0	1	3	0	4
	Ukraine	Europe	Eastern Europe	LMIC	4	12	1	17	0	0	8	8	4	12	9	25
	United Arab Emirates	Asia	Western Asia	HIC	4	9	0	13	0	0	4	4	4	9	4	17
	United Kingdom of Great Britain and Northern Ireland	Europe	Northern Europe	HIC	7	11	0	18	1	12	0	13	8	23	0	31
	United States of America	Americas	Northern America	HIC	55	40	0	95	12	66	0	78	67	106	0	173
	Uruguay	Americas	Latin America and the Caribbean	HIC	4	7	2	13	0	1	5	6	4	8	7	19
	Uzbekistan	Asia	Central Asia	LMIC	1	3	0	4	0	0	1	1	1	3	1	5
	Vanuatu	Oceania	Melanesia	LMIC	0	0	0	0	0	0	0	0	0	0	0	0
	Venezuela (Bolivarian Republic of)	Americas	Latin America and the Caribbean	LMIC	0	2	0	2	0	0	0	0	0	2	0	2
	Viet Nam	Asia	South-eastern Asia	LMIC	4	22	0	26	1	10	0	11	5	32	0	37
	Yemen	Asia	Western Asia	LMIC	0	1	0	1	0	0	1	1	0	1	1	2
	Zambia	Africa	Sub-Saharan Africa	LMIC	1	1	0	2	0	0	1	1	1	1	1	3
	Zimbabwe	Africa	Sub-Saharan Africa	LMIC	0	4	1	5	0	0	1	1	0	4	2	6
	Maldives	Asia	South-eastern Asia	LMIC	0	0	0	0	0	0	0	0	0	0	0	0
	TOTAL				440	880	293	1613	47	421	580	1048	487	1301	873	2661

## Sheet: SI_Table_05
	SI. Table 5. Activity-country combinations available in database, dissagregated by risk source in step 1 and country
					Agriculture stage						Processing stage						Aggregated
	FAO Country name	Region	Sub-region	LMIC_HIC	DoL	Tip report	Verité report	IJ	Hand harvest	TOTAL	DoL	Tip report	Verité report	IJ	Hand harvest	TOTAL	DoL	Tip report	Verité report	IJ	Hand harvest	TOTAL
	Afghanistan	Asia	Southern Asia	LMIC	0	0	0	0	1	1	0	0	0	0	0	0	0	0	0	0	1	1
	Albania	Europe	Southern Europe	LMIC	0	0	0	0	0	0	0	0	0	0	0	0	0	0	0	0	0	0
	Algeria	Africa	Northern Africa	LMIC	0	0	0	0	0	0	0	0	0	0	0	0	0	0	0	0	0	0
	Argentina	Americas	Latin America and the Caribbean	LMIC	0	0	0	1	10	11	0	0	0	0	0	0	0	0	0	1	10	11
	Armenia	Asia	Western Asia	LMIC	0	0	0	0	0	0	0	0	0	0	0	0	0	0	0	0	0	0
	Australia	Oceania	Australia and New Zealand	HIC	0	0	0	3	6	9	0	0	0	0	0	0	0	0	0	3	6	9
	Austria	Europe	Western Europe	HIC	0	0	0	0	3	3	0	0	0	0	0	0	0	0	0	0	3	3
	Azerbaijan	Asia	Western Asia	LMIC	0	0	0	0	0	0	0	0	0	0	0	0	0	0	0	0	0	0
	Bahrain	Asia	Western Asia	HIC	0	0	0	0	0	0	0	0	0	0	0	0	0	0	0	0	0	0
	Bangladesh	Asia	Southern Asia	LMIC	0	0	0	1	0	1	0	0	0	0	0	0	0	0	0	1	0	1
	Belarus	Europe	Eastern Europe	LMIC	0	0	0	0	0	0	0	0	0	0	0	0	0	0	0	0	0	0
	Belgium	Europe	Western Europe	HIC	0	0	0	0	6	6	0	0	0	0	0	0	0	0	0	0	6	6
	Belize	Americas	Latin America and the Caribbean	LMIC	0	0	0	0	0	0	0	0	0	0	0	0	0	0	0	0	0	0
	Benin	Africa	Sub-Saharan Africa	LMIC	0	0	0	0	0	0	0	0	0	0	0	0	0	0	0	0	0	0
	Bhutan	Asia	Southern Asia	LMIC	0	0	0	0	0	0	0	0	0	0	0	0	0	0	0	0	0	0
	Bolivia (Plurinational State of)	Americas	Latin America and the Caribbean	LMIC	3	0	0	0	0	3	0	0	0	1	0	1	3	0	0	1	0	4
	Bosnia and Herzegovina	Europe	Southern Europe	LMIC	0	0	0	0	0	0	0	0	0	0	0	0	0	0	0	0	0	0
	Brazil	Americas	Latin America and the Caribbean	LMIC	2	1	0	4	5	12	0	0	0	3	0	3	2	1	0	7	5	15
	Bulgaria	Europe	Eastern Europe	LMIC	0	0	0	0	0	0	0	0	0	0	0	0	0	0	0	0	0	0
	Burkina Faso	Africa	Sub-Saharan Africa	LMIC	0	0	0	0	0	0	0	0	0	0	0	0	0	0	0	0	0	0
	Cambodia	Asia	South-eastern Asia	LMIC	0	0	0	1	0	1	0	0	0	0	0	0	0	0	0	1	0	1
	Cameroon	Africa	Sub-Saharan Africa	LMIC	0	0	1	0	0	1	0	0	0	0	0	0	0	0	1	0	0	1
	Canada	Americas	Northern America	HIC	0	0	0	5	12	17	0	0	0	6	0	6	0	0	0	11	12	23
	Central African Republic	Africa	Sub-Saharan Africa	LMIC	0	0	0	0	0	0	0	0	0	0	0	0	0	0	0	0	0	0
	Chile	Americas	Latin America and the Caribbean	HIC	0	0	0	0	13	13	0	0	0	0	0	0	0	0	0	0	13	13
	China, Hong Kong SAR	Asia	Eastern Asia	HIC	0	0	0	0	0	0	0	0	0	0	0	0	0	0	0	0	0	0
	China, mainland	Asia	Eastern Asia	LMIC	0	1	0	2	10	13	0	0	0	3	0	3	0	1	0	5	10	16
	China, Taiwan Province of	Asia	Eastern Asia	LMIC	0	0	0	0	4	4	0	0	0	0	0	0	0	0	0	0	4	4
	Colombia	Americas	Latin America and the Caribbean	LMIC	0	0	0	1	3	4	0	0	0	1	0	1	0	0	0	2	3	5
	Cook Islands	Oceania	Polynesia	LMIC	0	0	0	0	0	0	0	0	0	0	0	0	0	0	0	0	0	0
	Comoros	Africa	Sub-Saharan Africa	LMIC	0	0	0	0	0	0	0	0	0	0	0	0	0	0	0	0	0	0
	Congo	Africa	Sub-Saharan Africa	LMIC	0	0	1	0	0	1	0	0	0	0	0	0	0	0	1	0	0	1
	Costa Rica	Americas	Latin America and the Caribbean	LMIC	0	0	1	0	4	5	0	0	0	0	0	0	0	0	1	0	4	5
	Côte d'Ivoire	Africa	Sub-Saharan Africa	LMIC	2	0	0	0	0	2	0	0	0	0	0	0	2	0	0	0	0	2
	Croatia	Europe	Southern Europe	HIC	0	0	0	0	5	5	0	0	0	0	0	0	0	0	0	0	5	5
	Cuba	Americas	Latin America and the Caribbean	LMIC	0	0	0	0	0	0	0	0	0	0	0	0	0	0	0	0	0	0
	Cyprus	Asia	Western Asia	HIC	0	0	0	0	5	5	0	0	0	0	0	0	0	0	0	0	5	5
	Czechia	Europe	Eastern Europe	HIC	0	0	0	0	2	2	0	0	0	0	0	0	0	0	0	0	2	2
	Democratic People's Republic of Korea	Asia	Eastern Asia	LMIC	0	0	0	0	1	1	0	0	0	0	0	0	0	0	0	0	1	1
	Democratic Republic of the Congo	Africa	Sub-Saharan Africa	LMIC	0	0	0	0	0	0	0	0	0	0	0	0	0	0	0	0	0	0
	Denmark	Europe	Northern Europe	HIC	0	0	0	0	1	1	0	0	0	0	0	0	0	0	0	0	1	1
	Dominican Republic	Americas	Latin America and the Caribbean	LMIC	1	0	0	0	1	2	0	0	0	0	0	0	1	0	0	0	1	2
	Ecuador	Americas	Latin America and the Caribbean	LMIC	0	1	0	0	0	1	0	0	0	0	0	0	0	1	0	0	0	1
	Egypt	Africa	Northern Africa	LMIC	0	0	0	0	5	5	0	0	0	0	0	0	0	0	0	0	5	5
	El Salvador	Americas	Latin America and the Caribbean	LMIC	0	0	0	0	0	0	0	0	0	0	0	0	0	0	0	0	0	0
	Estonia	Europe	Northern Europe	HIC	0	0	0	0	0	0	0	0	0	0	0	0	0	0	0	0	0	0
	Eswatini	Africa	Sub-Saharan Africa	LMIC	0	0	0	0	0	0	0	0	0	0	0	0	0	0	0	0	0	0
	Ethiopia	Africa	Sub-Saharan Africa	LMIC	0	0	0	0	0	0	0	0	0	0	0	0	0	0	0	0	0	0
	Fiji	Oceania	Melanesia	LMIC	0	0	0	0	0	0	0	0	0	0	0	0	0	0	0	0	0	0
	Finland	Europe	Northern Europe	HIC	0	0	0	0	0	0	0	0	0	0	0	0	0	0	0	0	0	0
	France	Europe	Western Europe	HIC	0	0	0	0	0	0	0	0	0	0	0	0	0	0	0	0	0	0
	Gambia	Africa	Sub-Saharan Africa	LMIC	0	0	0	0	0	0	0	0	0	0	0	0	0	0	0	0	0	0
	Georgia	Asia	Western Asia	LMIC	0	0	0	0	0	0	0	0	0	0	0	0	0	0	0	0	0	0
	Germany	Europe	Western Europe	HIC	0	0	0	0	0	0	0	0	0	0	0	0	0	0	0	0	0	0
	Ghana	Africa	Sub-Saharan Africa	LMIC	0	0	0	1	0	1	0	0	0	0	0	0	0	0	0	1	0	1
	Greece	Europe	Southern Europe	HIC	0	0	0	0	5	5	0	0	0	0	0	0	0	0	0	0	5	5
	Grenada	Americas	Latin America and the Caribbean	LMIC	0	0	0	0	0	0	0	0	0	0	0	0	0	0	0	0	0	0
	Guatemala	Americas	Latin America and the Caribbean	LMIC	0	0	2	0	7	9	0	0	0	0	0	0	0	0	2	0	7	9
	Guinea	Africa	Sub-Saharan Africa	LMIC	0	0	0	0	0	0	0	0	0	0	0	0	0	0	0	0	0	0
	Guinea-Bissau	Africa	Sub-Saharan Africa	LMIC	0	0	0	0	0	0	0	0	0	0	0	0	0	0	0	0	0	0
	Guyana	Americas	Latin America and the Caribbean	LMIC	0	0	0	1	0	1	0	0	0	0	0	0	0	0	0	1	0	1
	Haiti	Americas	Latin America and the Caribbean	LMIC	0	0	0	0	0	0	0	0	0	0	0	0	0	0	0	0	0	0
	Honduras	Americas	Latin America and the Caribbean	LMIC	0	0	1	1	0	2	0	0	0	0	0	0	0	0	1	1	0	2
	Hungary	Europe	Eastern Europe	HIC	0	0	0	0	0	0	0	0	0	0	0	0	0	0	0	0	0	0
	India	Asia	Southern Asia	LMIC	1	0	0	4	2	7	0	1	0	2	0	3	1	1	0	6	2	10
	Indonesia	Asia	South-eastern Asia	LMIC	0	1	0	0	2	3	0	0	1	0	0	1	0	1	1	0	2	4
	Iran (Islamic Republic of)	Asia	Southern Asia	LMIC	0	0	0	0	3	3	0	0	0	0	0	0	0	0	0	0	3	3
	Iraq	Asia	Western Asia	LMIC	0	0	0	0	0	0	0	0	0	0	0	0	0	0	0	0	0	0
	Ireland	Europe	Northern Europe	HIC	0	0	0	0	1	1	0	0	0	0	0	0	0	0	0	0	1	1
	Israel	Asia	Western Asia	HIC	0	0	0	0	5	5	0	0	0	0	0	0	0	0	0	0	5	5
	Italy	Europe	Southern Europe	HIC	0	0	1	4	8	13	0	0	0	5	0	5	0	0	1	9	8	18
	Jamaica	Americas	Latin America and the Caribbean	LMIC	0	0	0	0	0	0	0	0	0	0	0	0	0	0	0	0	0	0
	Japan	Asia	Eastern Asia	HIC	0	0	0	2	2	4	0	0	0	0	0	0	0	0	0	2	2	4
	Jordan	Asia	Western Asia	LMIC	0	0	0	0	2	2	0	0	0	0	0	0	0	0	0	0	2	2
	Kazakhstan	Asia	Central Asia	LMIC	0	0	0	0	0	0	0	0	0	0	0	0	0	0	0	0	0	0
	Kenya	Africa	Sub-Saharan Africa	LMIC	0	0	0	1	0	1	0	0	0	0	0	0	0	0	0	1	0	1
	Kyrgyzstan	Asia	Central Asia	LMIC	0	0	0	0	0	0	0	0	0	0	0	0	0	0	0	0	0	0
	Kuwait	Asia	Western Asia	HIC	0	0	0	0	0	0	0	0	0	0	0	0	0	0	0	0	0	0
	Lao People's Democratic Republic	Asia	South-eastern Asia	LMIC	0	0	0	0	0	0	0	0	0	0	0	0	0	0	0	0	0	0
	Latvia	Europe	Northern Europe	HIC	0	0	0	0	0	0	0	0	0	0	0	0	0	0	0	0	0	0
	Lebanon	Asia	Western Asia	LMIC	0	0	0	0	0	0	0	0	0	0	0	0	0	0	0	0	0	0
	Lesotho	Africa	Sub-Saharan Africa	LMIC	0	0	0	0	0	0	0	0	0	0	0	0	0	0	0	0	0	0
	Liberia	Africa	Sub-Saharan Africa	LMIC	0	0	0	0	0	0	0	0	0	0	0	0	0	0	0	0	0	0
	Libya	Africa	Northern Africa	LMIC	0	0	0	0	1	1	0	0	0	0	0	0	0	0	0	0	1	1
	Lithuania	Europe	Northern Europe	HIC	0	0	0	0	0	0	0	0	0	0	0	0	0	0	0	0	0	0
	Luxembourg	Europe	Western Europe	HIC	0	0	0	0	0	0	0	0	0	0	0	0	0	0	0	0	0	0
	Madagascar	Africa	Sub-Saharan Africa	LMIC	0	0	0	0	0	0	0	0	0	0	0	0	0	0	0	0	0	0
	Malawi	Africa	Sub-Saharan Africa	LMIC	0	0	0	1	0	1	0	0	0	0	0	0	0	0	0	1	0	1
	Malaysia	Asia	South-eastern Asia	LMIC	0	1	0	0	2	3	0	0	1	1	0	2	0	1	1	1	2	5
	Maldives	Asia	South-eastern Asia	LMIC	0	0	0	0	0	0	0	0	0	0	0	0	0	0	0	0	0	0
	Mali	Africa	Sub-Saharan Africa	LMIC	0	0	0	0	0	0	0	0	0	0	0	0	0	0	0	0	0	0
	Mauritius	Africa	Sub-Saharan Africa	HIC	0	0	1	0	0	1	0	0	0	0	0	0	0	0	1	0	0	1
	Mexico	Americas	Latin America and the Caribbean	LMIC	2	2	1	7	26	38	0	0	0	0	0	0	2	2	1	7	26	38
	Mongolia	Asia	Eastern Asia	LMIC	0	0	0	0	0	0	0	0	0	0	0	0	0	0	0	0	0	0
	Montenegro	Europe	Southern Europe	LMIC	0	0	0	0	0	0	0	0	0	0	0	0	0	0	0	0	0	0
	Morocco	Africa	Northern Africa	LMIC	0	0	0	0	0	0	0	0	0	0	0	0	0	0	0	0	0	0
	Mozambique	Africa	Sub-Saharan Africa	LMIC	0	0	0	0	0	0	0	0	0	0	0	0	0	0	0	0	0	0
	Myanmar	Asia	South-eastern Asia	LMIC	1	0	2	2	1	6	0	0	0	0	0	0	1	0	2	2	1	6
	Namibia	Africa	Sub-Saharan Africa	LMIC	0	0	0	0	1	1	0	0	0	0	0	0	0	0	0	0	1	1
	Nepal	Asia	Southern Asia	LMIC	0	0	0	0	0	0	0	0	0	0	0	0	0	0	0	0	0	0
	Netherlands	Europe	Western Europe	HIC	0	0	0	0	10	10	0	0	0	0	0	0	0	0	0	0	10	10
	New Caledonia	Oceania	Melanesia	HIC	0	0	0	0	0	0	0	0	0	0	0	0	0	0	0	0	0	0
	New Zealand	Oceania	Australia and New Zealand	HIC	0	0	0	2	6	8	0	0	0	1	0	1	0	0	0	3	6	9
	Nicaragua	Americas	Latin America and the Caribbean	LMIC	0	0	0	1	3	4	0	0	0	0	0	0	0	0	0	1	3	4
	Niger	Africa	Sub-Saharan Africa	LMIC	0	0	0	0	0	0	0	0	0	0	0	0	0	0	0	0	0	0
	Nigeria	Africa	Sub-Saharan Africa	LMIC	1	0	0	0	0	1	0	0	0	0	0	0	1	0	0	0	0	1
	North Macedonia	Europe	Southern Europe	LMIC	0	0	0	0	3	3	0	0	0	0	0	0	0	0	0	0	3	3
	Norway	Europe	Northern Europe	HIC	0	0	0	0	0	0	0	0	0	0	0	0	0	0	0	0	0	0
	Oman	Asia	Western Asia	HIC	0	0	0	0	0	0	0	0	0	0	0	0	0	0	0	0	0	0
	Pakistan	Asia	Southern Asia	LMIC	2	0	0	0	2	4	0	0	0	1	0	1	2	0	0	1	2	5
	Palestine	Asia	Western Asia	LMIC	0	0	0	0	0	0	0	0	0	0	0	0	0	0	0	0	0	0
	Panama	Americas	Latin America and the Caribbean	HIC	0	0	0	0	0	0	0	0	0	0	0	0	0	0	0	0	0	0
	Papua New Guinea	Oceania	Melanesia	LMIC	0	0	0	0	0	0	0	0	0	0	0	0	0	0	0	0	0	0
	Paraguay	Americas	Latin America and the Caribbean	LMIC	1	0	0	0	0	1	0	0	0	0	0	0	1	0	0	0	0	1
	Peru	Americas	Latin America and the Caribbean	LMIC	1	0	0	0	13	14	0	0	0	0	0	0	1	0	0	0	13	14
	Philippines	Asia	South-eastern Asia	LMIC	0	0	0	2	2	4	0	0	0	1	0	1	0	0	0	3	2	5
	Poland	Europe	Eastern Europe	HIC	0	0	0	0	5	5	0	0	0	0	0	0	0	0	0	0	5	5
	Portugal	Europe	Southern Europe	HIC	0	0	0	0	8	8	0	0	0	0	0	0	0	0	0	0	8	8
	Qatar	Asia	Western Asia	HIC	0	0	0	0	0	0	0	0	0	0	0	0	0	0	0	0	0	0
	Republic of Korea	Asia	Eastern Asia	HIC	0	0	0	0	3	3	0	0	0	0	0	0	0	0	0	0	3	3
	Republic of Moldova	Europe	Eastern Europe	LMIC	0	0	0	0	3	3	0	0	0	0	0	0	0	0	0	0	3	3
	Romania	Europe	Eastern Europe	HIC	0	0	0	0	5	5	0	0	0	0	0	0	0	0	0	0	5	5
	Russian Federation	Europe	Eastern Europe	LMIC	0	0	0	0	5	5	0	0	0	0	0	0	0	0	0	0	5	5
	Saudi Arabia	Asia	Western Asia	HIC	0	0	0	0	2	2	0	0	0	0	0	0	0	0	0	0	2	2
	Senegal	Africa	Sub-Saharan Africa	LMIC	0	0	0	0	0	0	0	0	0	0	0	0	0	0	0	0	0	0
	Serbia	Europe	Southern Europe	LMIC	0	0	0	0	0	0	0	0	0	0	0	0	0	0	0	0	0	0
	Sierra Leone	Africa	Sub-Saharan Africa	LMIC	0	0	0	0	0	0	0	0	0	0	0	0	0	0	0	0	0	0
	Singapore	Asia	South-eastern Asia	HIC	0	0	0	0	0	0	0	0	0	0	0	0	0	0	0	0	0	0
	Slovakia	Europe	Eastern Europe	HIC	0	0	0	0	3	3	0	0	0	0	0	0	0	0	0	0	3	3
	Slovenia	Europe	Southern Europe	HIC	0	0	0	0	0	0	0	0	0	0	0	0	0	0	0	0	0	0
	Solomon Islands	Oceania	Melanesia	LMIC	0	0	0	0	0	0	0	0	0	0	0	0	0	0	0	0	0	0
	Somalia	Africa	Sub-Saharan Africa	LMIC	0	0	0	0	0	0	0	0	0	0	0	0	0	0	0	0	0	0
	South Africa	Africa	Sub-Saharan Africa	LMIC	0	0	0	1	7	8	0	0	0	1	0	1	0	0	0	2	7	9
	Spain	Europe	Southern Europe	HIC	0	0	1	0	11	12	0	0	0	0	0	0	0	0	1	0	11	12
	Sri Lanka	Asia	Southern Asia	LMIC	0	0	0	1	0	1	0	0	0	0	0	0	0	0	0	1	0	1
	Sudan	Africa	Northern Africa	LMIC	0	0	0	0	0	0	0	0	0	0	0	0	0	0	0	0	0	0
	Suriname	Americas	Latin America and the Caribbean	LMIC	0	0	0	0	0	0	0	0	0	0	0	0	0	0	0	0	0	0
	Sweden	Europe	Northern Europe	HIC	0	0	0	0	0	0	0	0	0	0	0	0	0	0	0	0	0	0
	Switzerland	Europe	Western Europe	HIC	0	0	0	0	1	1	0	0	0	0	0	0	0	0	0	0	1	1
	Syrian Arab Republic	Asia	Western Asia	LMIC	0	0	0	0	0	0	0	0	0	0	0	0	0	0	0	0	0	0
	Tajikistan	Asia	Central Asia	LMIC	0	0	0	0	0	0	0	0	0	0	0	0	0	0	0	0	0	0
	Thailand	Asia	South-eastern Asia	LMIC	0	1	1	2	1	5	0	0	1	2	0	3	0	1	2	4	1	8
	Togo	Africa	Sub-Saharan Africa	LMIC	0	0	1	0	0	1	0	0	0	0	0	0	0	0	1	0	0	1
	Tonga	Oceania	Polynesia	LMIC	0	0	0	0	0	0	0	0	0	0	0	0	0	0	0	0	0	0
	Tunisia	Africa	Northern Africa	LMIC	0	0	0	0	2	2	0	0	0	0	0	0	0	0	0	0	2	2
	Turkey	Asia	Western Asia	LMIC	0	0	1	1	7	9	0	0	0	1	0	1	0	0	1	2	7	10
	Uganda	Africa	Sub-Saharan Africa	LMIC	0	0	0	0	1	1	0	0	0	0	0	0	0	0	0	0	1	1
	Ukraine	Europe	Eastern Europe	LMIC	0	0	0	0	4	4	0	0	0	0	0	0	0	0	0	0	4	4
	United Arab Emirates	Asia	Western Asia	HIC	0	0	0	0	4	4	0	0	0	0	0	0	0	0	0	0	4	4
	United Kingdom of Great Britain and Northern Ireland	Europe	Northern Europe	HIC	0	0	0	3	4	7	0	0	0	1	0	1	0	0	0	4	4	8
	United Republic of Tanzania	Africa	Sub-Saharan Africa	LMIC	0	0	0	0	0	0	0	0	0	0	0	0	0	0	0	0	0	0
	United States of America	Americas	Northern America	HIC	0	0	5	24	26	55	0	0	2	10	0	12	0	0	7	34	26	67
	Uruguay	Americas	Latin America and the Caribbean	HIC	0	0	0	0	4	4	0	0	0	0	0	0	0	0	0	0	4	4
	Uzbekistan	Asia	Central Asia	LMIC	0	0	0	0	1	1	0	0	0	0	0	0	0	0	0	0	1	1
	Vanuatu	Oceania	Melanesia	LMIC	0	0	0	0	0	0	0	0	0	0	0	0	0	0	0	0	0	0
	Venezuela (Bolivarian Republic of)	Americas	Latin America and the Caribbean	LMIC	0	0	0	0	0	0	0	0	0	0	0	0	0	0	0	0	0	0
	Viet Nam	Asia	South-eastern Asia	LMIC	0	0	1	1	2	4	0	0	1	0	0	1	0	0	2	1	2	5
	Yemen	Asia	Western Asia	LMIC	0	0	0	0	0	0	0	0	0	0	0	0	0	0	0	0	0	0
	Zambia	Africa	Sub-Saharan Africa	LMIC	0	0	0	0	1	1	0	0	0	0	0	0	0	0	0	0	1	1
	Zimbabwe	Africa	Sub-Saharan Africa	LMIC	0	0	0	0	0	0	0	0	0	0	0	0	0	0	0	0	0	0
	TOTAL				17	8	21	80	314	440	0	1	6	40	0	47	17	9	27	120	314	487

## Sheet: SI_Table_06
	SI. Table 6. Activity-country combinations available in database, dissagregated by risk source in step 2 and country
					Agriculture stage				Processing stage				Aggregated
	FAO Country name	Region	Sub-region	LMIC_HIC	HHR	IJ	Tip_report	TOTAL	HHR	IJ	Tip_report	TOTAL	HHR	IJ	Tip_report	TOTAL
	Afghanistan	Asia	Southern Asia	LMIC	0	0	5	5	0	0	0	0	0	0	5	5
	Albania	Europe	Southern Europe	LMIC	0	0	0	0	0	0	0	0	0	0	0	0
	Algeria	Africa	Northern Africa	LMIC	0	0	0	0	0	0	0	0	0	0	0	0
	Argentina	Americas	Latin America and the Caribbean	LMIC	0	0	19	19	0	0	1	1	0	0	20	20
	Armenia	Asia	Western Asia	LMIC	0	0	0	0	0	0	0	0	0	0	0	0
	Australia	Oceania	Australia and New Zealand	HIC	0	0	16	16	0	16	0	16	0	16	16	32
	Austria	Europe	Western Europe	HIC	10	0	0	10	0	0	0	0	10	0	0	10
	Azerbaijan	Asia	Western Asia	LMIC	0	0	0	0	0	0	0	0	0	0	0	0
	Bahrain	Asia	Western Asia	HIC	0	0	0	0	0	0	0	0	0	0	0	0
	Bangladesh	Asia	Southern Asia	LMIC	0	5	0	5	0	0	0	0	0	5	0	5
	Belarus	Europe	Eastern Europe	LMIC	0	0	0	0	0	0	0	0	0	0	0	0
	Belgium	Europe	Western Europe	HIC	0	0	13	13	0	0	0	0	0	0	13	13
	Belize	Americas	Latin America and the Caribbean	LMIC	0	0	2	2	0	0	0	0	0	0	2	2
	Benin	Africa	Sub-Saharan Africa	LMIC	0	0	0	0	0	0	0	0	0	0	0	0
	Bhutan	Asia	Southern Asia	LMIC	0	0	0	0	0	0	0	0	0	0	0	0
	Bolivia (Plurinational State of)	Americas	Latin America and the Caribbean	LMIC	0	0	4	4	0	0	0	0	0	0	4	4
	Bosnia and Herzegovina	Europe	Southern Europe	LMIC	0	0	0	0	0	0	0	0	0	0	0	0
	Brazil	Americas	Latin America and the Caribbean	LMIC	0	1	13	14	0	26	1	27	0	27	14	41
	Bulgaria	Europe	Eastern Europe	LMIC	0	0	0	0	0	0	0	0	0	0	0	0
	Burkina Faso	Africa	Sub-Saharan Africa	LMIC	0	0	0	0	0	0	0	0	0	0	0	0
	Cambodia	Asia	South-eastern Asia	LMIC	0	0	1	1	0	0	0	0	0	0	1	1
	Cameroon	Africa	Sub-Saharan Africa	LMIC	0	0	0	0	0	0	0	0	0	0	0	0
	Canada	Americas	Northern America	HIC	0	0	42	42	0	0	58	58	0	0	100	100
	Central African Republic	Africa	Sub-Saharan Africa	LMIC	0	0	1	1	0	0	0	0	0	0	1	1
	Chile	Americas	Latin America and the Caribbean	HIC	0	0	16	16	0	0	0	0	0	0	16	16
	China, Hong Kong SAR	Asia	Eastern Asia	HIC	0	0	0	0	0	0	0	0	0	0	0	0
	China, mainland	Asia	Eastern Asia	LMIC	0	0	40	40	0	0	40	40	0	0	80	80
	China, Taiwan Province of	Asia	Eastern Asia	LMIC	0	0	8	8	0	0	1	1	0	0	9	9
	Colombia	Americas	Latin America and the Caribbean	LMIC	0	0	9	9	0	0	0	0	0	0	9	9
	Cook Islands	Oceania	Polynesia	LMIC	0	0	0	0	0	0	0	0	0	0	0	0
	Comoros	Africa	Sub-Saharan Africa	LMIC	0	0	0	0	0	0	0	0	0	0	0	0
	Congo	Africa	Sub-Saharan Africa	LMIC	0	0	0	0	0	0	0	0	0	0	0	0
	Costa Rica	Americas	Latin America and the Caribbean	LMIC	0	0	9	9	0	0	0	0	0	0	9	9
	Côte d'Ivoire	Africa	Sub-Saharan Africa	LMIC	0	0	0	0	0	0	0	0	0	0	0	0
	Croatia	Europe	Southern Europe	HIC	0	0	6	6	0	0	0	0	0	0	6	6
	Cuba	Americas	Latin America and the Caribbean	LMIC	0	0	0	0	0	0	0	0	0	0	0	0
	Cyprus	Asia	Western Asia	HIC	0	0	5	5	0	0	0	0	0	0	5	5
	Czechia	Europe	Eastern Europe	HIC	0	0	8	8	0	0	0	0	0	0	8	8
	Democratic People's Republic of Korea	Asia	Eastern Asia	LMIC	0	0	1	1	0	0	0	0	0	0	1	1
	Democratic Republic of the Congo	Africa	Sub-Saharan Africa	LMIC	0	0	1	1	0	0	0	0	0	0	1	1
	Denmark	Europe	Northern Europe	HIC	0	0	9	9	0	0	0	0	0	0	9	9
	Dominican Republic	Americas	Latin America and the Caribbean	LMIC	6	0	0	6	0	0	0	0	6	0	0	6
	Ecuador	Americas	Latin America and the Caribbean	LMIC	0	0	0	0	0	0	0	0	0	0	0	0
	Egypt	Africa	Northern Africa	LMIC	0	0	11	11	0	0	0	0	0	0	11	11
	El Salvador	Americas	Latin America and the Caribbean	LMIC	0	0	5	5	0	0	0	0	0	0	5	5
	Estonia	Europe	Northern Europe	HIC	0	0	4	4	0	0	0	0	0	0	4	4
	Eswatini	Africa	Sub-Saharan Africa	LMIC	0	0	0	0	0	0	0	0	0	0	0	0
	Ethiopia	Africa	Sub-Saharan Africa	LMIC	3	0	0	3	0	0	0	0	3	0	0	3
	Fiji	Oceania	Melanesia	LMIC	0	0	3	3	0	0	0	0	0	0	3	3
	Finland	Europe	Northern Europe	HIC	0	0	9	9	0	0	0	0	0	0	9	9
	France	Europe	Western Europe	HIC	0	0	0	0	0	0	0	0	0	0	0	0
	Gambia	Africa	Sub-Saharan Africa	LMIC	0	0	0	0	0	0	0	0	0	0	0	0
	Georgia	Asia	Western Asia	LMIC	0	0	0	0	0	0	0	0	0	0	0	0
	Germany	Europe	Western Europe	HIC	0	0	0	0	0	0	0	0	0	0	0	0
	Ghana	Africa	Sub-Saharan Africa	LMIC	0	1	0	1	0	0	0	0	0	1	0	1
	Greece	Europe	Southern Europe	HIC	0	0	9	9	0	0	0	0	0	0	9	9
	Grenada	Americas	Latin America and the Caribbean	LMIC	0	0	0	0	0	0	0	0	0	0	0	0
	Guatemala	Americas	Latin America and the Caribbean	LMIC	0	0	10	10	0	0	0	0	0	0	10	10
	Guinea	Africa	Sub-Saharan Africa	LMIC	0	0	4	4	0	0	0	0	0	0	4	4
	Guinea-Bissau	Africa	Sub-Saharan Africa	LMIC	0	0	0	0	0	0	0	0	0	0	0	0
	Guyana	Americas	Latin America and the Caribbean	LMIC	0	0	3	3	0	0	0	0	0	0	3	3
	Haiti	Americas	Latin America and the Caribbean	LMIC	0	0	0	0	0	0	0	0	0	0	0	0
	Honduras	Americas	Latin America and the Caribbean	LMIC	0	0	15	15	0	0	0	0	0	0	15	15
	Hungary	Europe	Eastern Europe	HIC	0	0	0	0	0	0	0	0	0	0	0	0
	India	Asia	Southern Asia	LMIC	2	0	29	31	26	0	1	27	28	0	30	58
	Indonesia	Asia	South-eastern Asia	LMIC	0	0	20	20	0	0	17	17	0	0	37	37
	Iran (Islamic Republic of)	Asia	Southern Asia	LMIC	0	0	5	5	0	0	0	0	0	0	5	5
	Iraq	Asia	Western Asia	LMIC	0	0	0	0	0	0	0	0	0	0	0	0
	Ireland	Europe	Northern Europe	HIC	0	0	8	8	0	8	0	8	0	8	8	16
	Israel	Asia	Western Asia	HIC	0	0	10	10	0	0	0	0	0	0	10	10
	Italy	Europe	Southern Europe	HIC	0	0	16	16	0	0	2	2	0	0	18	18
	Jamaica	Americas	Latin America and the Caribbean	LMIC	0	0	0	0	0	0	0	0	0	0	0	0
	Japan	Asia	Eastern Asia	HIC	0	0	7	7	0	0	1	1	0	0	8	8
	Jordan	Asia	Western Asia	LMIC	0	0	3	3	0	0	0	0	0	0	3	3
	Kazakhstan	Asia	Central Asia	LMIC	0	0	3	3	0	0	0	0	0	0	3	3
	Kenya	Africa	Sub-Saharan Africa	LMIC	0	0	0	0	0	0	0	0	0	0	0	0
	Kyrgyzstan	Asia	Central Asia	LMIC	0	0	2	2	0	0	0	0	0	0	2	2
	Kuwait	Asia	Western Asia	HIC	0	0	0	0	0	0	0	0	0	0	0	0
	Lao People's Democratic Republic	Asia	South-eastern Asia	LMIC	0	0	5	5	0	0	0	0	0	0	5	5
	Latvia	Europe	Northern Europe	HIC	0	0	9	9	0	0	0	0	0	0	9	9
	Lebanon	Asia	Western Asia	LMIC	0	0	3	3	0	0	0	0	0	0	3	3
	Lesotho	Africa	Sub-Saharan Africa	LMIC	0	0	1	1	0	0	0	0	0	0	1	1
	Liberia	Africa	Sub-Saharan Africa	LMIC	0	0	0	0	0	0	0	0	0	0	0	0
	Libya	Africa	Northern Africa	LMIC	0	0	0	0	0	0	0	0	0	0	0	0
	Lithuania	Europe	Northern Europe	HIC	0	0	0	0	0	0	0	0	0	0	0	0
	Luxembourg	Europe	Western Europe	HIC	0	0	0	0	0	0	0	0	0	0	0	0
	Madagascar	Africa	Sub-Saharan Africa	LMIC	0	0	0	0	0	0	0	0	0	0	0	0
	Malawi	Africa	Sub-Saharan Africa	LMIC	0	0	2	2	0	0	0	0	0	0	2	2
	Malaysia	Asia	South-eastern Asia	LMIC	0	0	8	8	0	9	0	9	0	9	8	17
	Maldives	Asia	South-eastern Asia	LMIC	0	0	0	0	0	0	0	0	0	0	0	0
	Mali	Africa	Sub-Saharan Africa	LMIC	0	0	0	0	0	0	0	0	0	0	0	0
	Mauritius	Africa	Sub-Saharan Africa	HIC	0	0	0	0	0	0	0	0	0	0	0	0
	Mexico	Americas	Latin America and the Caribbean	LMIC	0	0	33	33	0	0	64	64	0	0	97	97
	Mongolia	Asia	Eastern Asia	LMIC	0	0	1	1	0	0	0	0	0	0	1	1
	Montenegro	Europe	Southern Europe	LMIC	0	0	0	0	0	0	0	0	0	0	0	0
	Morocco	Africa	Northern Africa	LMIC	0	0	0	0	0	0	0	0	0	0	0	0
	Mozambique	Africa	Sub-Saharan Africa	LMIC	0	5	0	5	0	0	0	0	0	5	0	5
	Myanmar	Asia	South-eastern Asia	LMIC	0	0	5	5	0	1	0	1	0	1	5	6
	Namibia	Africa	Sub-Saharan Africa	LMIC	0	0	0	0	0	0	0	0	0	0	0	0
	Nepal	Asia	Southern Asia	LMIC	0	0	3	3	0	0	0	0	0	0	3	3
	Netherlands	Europe	Western Europe	HIC	0	0	23	23	0	0	2	2	0	0	25	25
	New Caledonia	Oceania	Melanesia	HIC	0	0	0	0	0	0	0	0	0	0	0	0
	New Zealand	Oceania	Australia and New Zealand	HIC	0	0	9	9	0	9	0	9	0	9	9	18
	Nicaragua	Americas	Latin America and the Caribbean	LMIC	0	0	10	10	0	0	0	0	0	0	10	10
	Niger	Africa	Sub-Saharan Africa	LMIC	0	0	0	0	0	0	0	0	0	0	0	0
	Nigeria	Africa	Sub-Saharan Africa	LMIC	0	0	5	5	0	0	0	0	0	0	5	5
	North Macedonia	Europe	Southern Europe	LMIC	0	0	1	1	0	0	0	0	0	0	1	1
	Norway	Europe	Northern Europe	HIC	0	0	0	0	0	0	0	0	0	0	0	0
	Oman	Asia	Western Asia	HIC	0	0	0	0	0	0	0	0	0	0	0	0
	Pakistan	Asia	Southern Asia	LMIC	0	0	8	8	0	0	1	1	0	0	9	9
	Palestine	Asia	Western Asia	LMIC	0	0	0	0	0	0	0	0	0	0	0	0
	Panama	Americas	Latin America and the Caribbean	HIC	0	0	3	3	0	0	0	0	0	0	3	3
	Papua New Guinea	Oceania	Melanesia	LMIC	0	0	0	0	0	0	0	0	0	0	0	0
	Paraguay	Americas	Latin America and the Caribbean	LMIC	7	0	0	7	0	0	0	0	7	0	0	7
	Peru	Americas	Latin America and the Caribbean	LMIC	0	0	19	19	0	0	0	0	0	0	19	19
	Philippines	Asia	South-eastern Asia	LMIC	0	0	5	5	0	14	0	14	0	14	5	19
	Poland	Europe	Eastern Europe	HIC	0	0	18	18	0	0	0	0	0	0	18	18
	Portugal	Europe	Southern Europe	HIC	0	0	15	15	0	0	0	0	0	0	15	15
	Qatar	Asia	Western Asia	HIC	0	0	0	0	0	0	0	0	0	0	0	0
	Republic of Korea	Asia	Eastern Asia	HIC	0	0	11	11	0	10	0	10	0	10	11	21
	Republic of Moldova	Europe	Eastern Europe	LMIC	0	0	6	6	0	0	0	0	0	0	6	6
	Romania	Europe	Eastern Europe	HIC	0	0	14	14	0	0	0	0	0	0	14	14
	Russian Federation	Europe	Eastern Europe	LMIC	0	0	11	11	0	0	0	0	0	0	11	11
	Saudi Arabia	Asia	Western Asia	HIC	0	0	2	2	0	2	0	2	0	2	2	4
	Senegal	Africa	Sub-Saharan Africa	LMIC	0	0	0	0	0	0	0	0	0	0	0	0
	Serbia	Europe	Southern Europe	LMIC	0	0	0	0	0	0	0	0	0	0	0	0
	Sierra Leone	Africa	Sub-Saharan Africa	LMIC	0	0	1	1	0	0	0	0	0	0	1	1
	Singapore	Asia	South-eastern Asia	HIC	0	0	0	0	0	0	0	0	0	0	0	0
	Slovakia	Europe	Eastern Europe	HIC	0	0	4	4	0	0	0	0	0	0	4	4
	Slovenia	Europe	Southern Europe	HIC	0	0	0	0	0	0	0	0	0	0	0	0
	Solomon Islands	Oceania	Melanesia	LMIC	0	0	0	0	0	0	0	0	0	0	0	0
	Somalia	Africa	Sub-Saharan Africa	LMIC	0	0	0	0	0	0	0	0	0	0	0	0
	South Africa	Africa	Sub-Saharan Africa	LMIC	0	0	6	6	0	0	0	0	0	0	6	6
	Spain	Europe	Southern Europe	HIC	0	0	29	29	0	0	0	0	0	0	29	29
	Sri Lanka	Asia	Southern Asia	LMIC	0	0	0	0	0	0	0	0	0	0	0	0
	Sudan	Africa	Northern Africa	LMIC	0	0	0	0	0	0	0	0	0	0	0	0
	Suriname	Americas	Latin America and the Caribbean	LMIC	0	0	1	1	0	0	0	0	0	0	1	1
	Sweden	Europe	Northern Europe	HIC	0	0	0	0	0	0	0	0	0	0	0	0
	Switzerland	Europe	Western Europe	HIC	0	0	4	4	0	0	0	0	0	0	4	4
	Syrian Arab Republic	Asia	Western Asia	LMIC	0	0	0	0	0	0	0	0	0	0	0	0
	Tajikistan	Asia	Central Asia	LMIC	0	0	2	2	0	0	0	0	0	0	2	2
	Thailand	Asia	South-eastern Asia	LMIC	0	0	19	19	0	20	2	22	0	20	21	41
	Togo	Africa	Sub-Saharan Africa	LMIC	0	0	0	0	0	0	0	0	0	0	0	0
	Tonga	Oceania	Polynesia	LMIC	0	0	0	0	0	0	0	0	0	0	0	0
	Tunisia	Africa	Northern Africa	LMIC	0	0	0	0	0	0	0	0	0	0	0	0
	Turkey	Asia	Western Asia	LMIC	0	0	20	20	0	0	0	0	0	0	20	20
	Uganda	Africa	Sub-Saharan Africa	LMIC	0	0	3	3	0	0	0	0	0	0	3	3
	Ukraine	Europe	Eastern Europe	LMIC	0	0	12	12	0	0	0	0	0	0	12	12
	United Arab Emirates	Asia	Western Asia	HIC	0	0	9	9	0	0	0	0	0	0	9	9
	United Kingdom of Great Britain and Northern Ireland	Europe	Northern Europe	HIC	0	0	11	11	0	0	12	12	0	0	23	23
	United Republic of Tanzania	Africa	Sub-Saharan Africa	LMIC	0	0	5	5	0	0	0	0	0	0	5	5
	United States of America	Americas	Northern America	HIC	0	0	40	40	0	0	66	66	0	0	106	106
	Uruguay	Americas	Latin America and the Caribbean	HIC	0	0	7	7	0	0	1	1	0	0	8	8
	Uzbekistan	Asia	Central Asia	LMIC	0	0	3	3	0	0	0	0	0	0	3	3
	Vanuatu	Oceania	Melanesia	LMIC	0	0	0	0	0	0	0	0	0	0	0	0
	Venezuela (Bolivarian Republic of)	Americas	Latin America and the Caribbean	LMIC	0	2	0	2	0	0	0	0	0	2	0	2
	Viet Nam	Asia	South-eastern Asia	LMIC	0	22	0	22	0	10	0	10	0	32	0	32
	Yemen	Asia	Western Asia	LMIC	0	0	1	1	0	0	0	0	0	0	1	1
	Zambia	Africa	Sub-Saharan Africa	LMIC	0	0	1	1	0	0	0	0	0	0	1	1
	Zimbabwe	Africa	Sub-Saharan Africa	LMIC	0	0	4	4	0	0	0	0	0	0	4	4
	TOTAL				28	36	816	880	26	125	270	421	54	161	1086	1301

## Sheet: SI_Table_07
	SI. Table 7. Background data for Figure 3
	Product category	Product	ABC analysis	Region Name	Sub-region Name	Partner Countries	Food utilization per capita (kg per capita)	% of Total Food utilization per capita	Value food (USD per capita)	% Value food (USD per capita)	weighted risk food utilization (mrh-eq per capita)	% weighted risk (mrh-eq per capita)	weighted risk food utilization (mrh-eq per capita) [Agriculture]	weighted risk food utilization (mrh-eq per capita) [Processing]	% weighted risk food utilization (mrh-eq per capita) [Agriculture]	% weighted risk food utilization (mrh-eq per capita) [Processing]
	Fruits	Apples	A	Americas	Latin America and the Caribbean	Argentina	0.0252389	3.6e-05	0.0191459	2.3e-05	0.0142733	5.1e-05	0.0142733	0	1	0
	Fruits	Apples	A	Americas	Latin America and the Caribbean	Chile	0.195331	0.0002787	0.130633	0.000156	0.0558651	0.000198	0.0558651	0	1	0
	Fruits	Apples	A	Americas	Northern America	Canada	0.055904	7.98e-05	0.0253435	3e-05	0.00296911	1.1e-05	0.00296911	0	1	0
	Fruits	Apples	A	Americas	Northern America	United States of America	11.6938	0.0166821	9.14315	0.01093	0.648309	0.002303	0.648309	0	1	0
	Fruits	Apples	A	Asia	Eastern Asia	China, mainland	0.00540959	7.7e-06	0.00382425	5e-06	0.00633424	2.2e-05	0.00633424	0	1	0
	Fruits	Apples	A	Oceania	Australia and New Zealand	New Zealand	0.0896564	0.0001279	0.0536353	6.4e-05	0.005156	1.8e-05	0.005156	0	1	0
	Fruits	Apricots	C	Africa	Sub-Saharan Africa	South Africa	6.42273e-05	1e-07	6.80565e-05	0	1.50791e-05	0	1.50791e-05	0	1	0
	Fruits	Apricots	C	Americas	Latin America and the Caribbean	Chile	0.00110677	1.6e-06	0.00129607	2e-06	0.000554259	2e-06	0.000554259	0	1	0
	Fruits	Apricots	C	Americas	Northern America	United States of America	0.0752676	0.0001074	0.0818354	9.8e-05	0.00671454	2.4e-05	0.00671454	0	1	0
	Fruits	Apricots	C	Asia	Western Asia	Turkey	1.28455e-05	0	8.37858e-06	0	4.30581e-06	0	4.30581e-06	0	1	0
	Fruits	Apricots	C	Oceania	Australia and New Zealand	New Zealand	7.87855e-05	1e-07	0.000241948	0	1.98888e-05	0	1.98888e-05	0	1	0
	Fruits	Avocados	B	Americas	Latin America and the Caribbean	Chile	0.0618006	8.82e-05	0.149185	0.000178	0.0637984	0.000227	0.0637984	0	1	0
	Fruits	Avocados	B	Americas	Latin America and the Caribbean	Dominican Republic	0.0573157	8.18e-05	0.0256706	3.1e-05	0.0378508	0.000134	0.0378508	0	1	0
	Fruits	Avocados	B	Americas	Latin America and the Caribbean	Mexico	2.35393	0.003358	2.29287	0.002741	3.23049	0.011474	3.23049	0	1	0
	Fruits	Avocados	B	Americas	Latin America and the Caribbean	Peru	0.171554	0.0002447	0.154162	0.000184	0.165041	0.000586	0.165041	0	1	0
	Fruits	Avocados	B	Americas	Northern America	United States of America	0.440779	0.0006288	1.06403	0.001272	0.0814845	0.000289	0.0814845	0	1	0
	Fruits	Bananas	A	Americas	Latin America and the Caribbean	Colombia	0.672907	0.00096	0.311578	0.000372	0.257042	0.000913	0.257042	0	1	0
	Fruits	Bananas	A	Americas	Latin America and the Caribbean	Costa Rica	2.01044	0.002868	0.900394	0.001076	0.306415	0.001088	0.306415	0	1	0
	Fruits	Bananas	A	Americas	Latin America and the Caribbean	Ecuador	1.80752	0.0025786	0.496777	0.000594	0.431293	0.001532	0.431293	0	1	0
	Fruits	Bananas	A	Americas	Latin America and the Caribbean	Guatemala	4.61148	0.0065786	1.29187	0.001544	0.552616	0.001963	0.552616	0	1	0
	Fruits	Bananas	A	Americas	Latin America and the Caribbean	Honduras	1.40176	0.0019997	0.457878	0.000547	0.000426163	2e-06	0.000426163	0	1	0
	Fruits	Bananas	A	Americas	Latin America and the Caribbean	Mexico	0.90538	0.0012916	0.17082	0.000204	0.120337	0.000427	0.120337	0	1	0
	Fruits	Bananas	A	Americas	Latin America and the Caribbean	Peru	0.176636	0.000252	0.115369	0.000138	0.123511	0.000439	0.123511	0	1	0
	Fruits	Bananas	A	Americas	Northern America	United States of America	0.00972729	1.39e-05	0.0180099	2.2e-05	0.00127702	5e-06	0.00127702	0	1	0
	Fruits	Berries nes	C	Americas	Northern America	United States of America	0.0221064	3.15e-05	0.0321594	3.8e-05	0.00475698	1.7e-05	0.00475698	0	1	0
	Fruits	Blueberries	B	Americas	Latin America and the Caribbean	Argentina	0.0242953	3.47e-05	0.0351985	4.2e-05	0.0247973	8.8e-05	0.0247973	0	1	0
	Fruits	Blueberries	B	Americas	Latin America and the Caribbean	Chile	0.16461	0.0002348	0.238483	0.000285	0.101987	0.000362	0.101987	0	1	0
	Fruits	Blueberries	B	Americas	Latin America and the Caribbean	Mexico	0.0656514	9.37e-05	0.200657	0.00024	0.141356	0.000502	0.141356	0	1	0
	Fruits	Blueberries	B	Americas	Latin America and the Caribbean	Peru	0.075996	0.0001084	0.469661	0.000561	0.280702	0.000997	0.280702	0	1	0
	Fruits	Blueberries	B	Americas	Northern America	Canada	0.0929024	0.0001325	0.134595	0.000161	0.00289764	1e-05	0.00289764	0	1	0
	Fruits	Blueberries	B	Americas	Northern America	United States of America	0.694798	0.0009912	2.74501	0.003282	0.0389278	0.000138	0.0389278	0	1	0
	Fruits	Cherries	C	Americas	Latin America and the Caribbean	Argentina	0.00199069	2.8e-06	0.00825966	1e-05	0.00368794	1.3e-05	0.00368794	0	1	0
	Fruits	Cherries	C	Americas	Latin America and the Caribbean	Chile	0.0121028	1.73e-05	0.0269014	3.2e-05	0.0115043	4.1e-05	0.0115043	0	1	0
	Fruits	Cherries	C	Americas	Northern America	Canada	0.0106807	1.52e-05	0.0309155	3.7e-05	0.00219212	8e-06	0.00219212	0	1	0
	Fruits	Cherries	C	Americas	Northern America	United States of America	0.686644	0.0009795	1.56067	0.001866	0.130334	0.000463	0.130334	0	1	0
	Fruits	Cherries	C	Oceania	Australia and New Zealand	Australia	0.000423121	6e-07	0.00339334	4e-06	0.00032534	1e-06	0.00032534	0	1	0
	Fruits	Cherries, sour	C	Americas	Latin America and the Caribbean	Chile	0.000184398	3e-07	0.00112994	1e-06	0.000483216	2e-06	0.000483216	0	1	0
	Fruits	Cherries, sour	C	Americas	Northern America	Canada	0.00046746	7e-07	0.000343817	0	2.43789e-05	0	2.43789e-05	0	1	0
	Fruits	Cherries, sour	C	Americas	Northern America	United States of America	0.343948	0.0004907	0.195427	0.000234	0.0154892	5.5e-05	0.0154892	0	1	0
	Fruits	Cherries, sour	C	Asia	Western Asia	Turkey	5.71567e-05	1e-07	3.23244e-05	0	1.66117e-05	0	1.66117e-05	0	1	0
	Fruits	Cherries, sour	C	Europe	Eastern Europe	Poland	0.000266731	4e-07	0.00015616	0	2.05603e-06	0	2.05603e-06	0	1	0
	Fruits	Cranberries	B	Americas	Northern America	Canada	0.164404	0.0002345	0.108379	0.00013	0.00768476	2.7e-05	0.00768476	0	1	0
	Fruits	Cranberries	B	Americas	Northern America	United States of America	1.12798	0.0016091	0.738461	0.000883	0.0525071	0.000186	0.0525071	0	1	0
	Fruits	Currants	C	Americas	Latin America and the Caribbean	Chile	5.26015e-05	1e-07	0.000361851	0	0.000124638	0	0.000124638	0	1	0
	Fruits	Currants	C	Americas	Latin America and the Caribbean	Colombia	0.000766733	1.1e-06	0.000740545	1e-06	0.000610926	2e-06	0.000610926	0	1	0
	Fruits	Currants	C	Europe	Eastern Europe	Poland	8.9155e-06	0	3.40822e-06	0	4.93254e-08	0	4.93254e-08	0	1	0
	Fruits	Dates	C	Africa	Northern Africa	Algeria	0.0111421	1.59e-05	0.0364725	4.4e-05	0.0101264	3.6e-05	0.0101264	0	1	0
	Fruits	Dates	C	Africa	Northern Africa	Tunisia	0.0309992	4.42e-05	0.0445568	5.3e-05	0.0494824	0.000176	0.0494824	0	1	0
	Fruits	Dates	C	Americas	Latin America and the Caribbean	Mexico	0.00850245	1.21e-05	0.0231979	2.8e-05	0.0163421	5.8e-05	0.0163421	0	1	0
	Fruits	Dates	C	Americas	Northern America	United States of America	0.0996563	0.0001422	0.319458	0.000382	0.0226517	8e-05	0.0226517	0	1	0
	Fruits	Dates	C	Asia	Eastern Asia	China, mainland	0.00339287	4.8e-06	0.00663656	8e-06	0.0109924	3.9e-05	0.0109924	0	1	0
	Fruits	Dates	C	Asia	Southern Asia	Pakistan	0.00921267	1.31e-05	0.00576787	7e-06	0.00340819	1.2e-05	0.00340819	0	1	0
	Fruits	Dates	C	Asia	Western Asia	Israel	0.0189278	2.7e-05	0.0626426	7.5e-05	0.0087215	3.1e-05	0.0087215	0	1	0
	Fruits	Dates	C	Asia	Western Asia	Saudi Arabia	0.0027227	3.9e-06	0.00718183	9e-06	0.00790099	2.8e-05	0.00790099	0	1	0
	Fruits	Dates	C	Asia	Western Asia	United Arab Emirates	0.000947629	1.4e-06	0.000663305	1e-06	0.000428455	2e-06	0.000428455	0	1	0
	Fruits	Figs	C	Americas	Latin America and the Caribbean	Mexico	3.79378e-05	1e-07	2.98259e-05	0	2.10114e-05	0	2.10114e-05	0	1	0
	Fruits	Figs	C	Americas	Northern America	United States of America	0.00751273	1.07e-05	0.00728985	9e-06	0.000812591	3e-06	0.000812591	0	1	0
	Fruits	Figs	C	Asia	Western Asia	Turkey	0.00078342	1.1e-06	0.00072927	1e-06	0.000374777	1e-06	0.000374777	0	1	0
	Fruits	Fruit, citrus nes	C	Americas	Northern America	United States of America	0.0330148	4.71e-05	0.00767727	9e-06	0.00196025	7e-06	0.00196025	0	1	0
	Fruits	Fruit, fresh nes	C	Americas	Latin America and the Caribbean	Chile	0.0108146	1.54e-05	0.0242793	2.9e-05	0.010383	3.7e-05	0.010383	0	1	0
	Fruits	Fruit, fresh nes	C	Americas	Latin America and the Caribbean	Guatemala	0.00618378	8.8e-06	0.00400988	5e-06	0.00171529	6e-06	0.00171529	0	1	0
	Fruits	Fruit, fresh nes	C	Americas	Latin America and the Caribbean	Mexico	0.403416	0.0005755	0.123808	0.000148	0.0872188	0.00031	0.0872188	0	1	0
	Fruits	Fruit, fresh nes	C	Americas	Northern America	United States of America	0.00151684	2.2e-06	0.00301625	4e-06	0.000213872	1e-06	0.000213872	0	1	0
	Fruits	Fruit, fresh nes	C	Asia	Eastern Asia	China, mainland	0.00665449	9.5e-06	0.0131545	1.6e-05	0.0217882	7.7e-05	0.0217882	0	1	0
	Fruits	Fruit, fresh nes	C	Asia	South-eastern Asia	Viet Nam	0.0146621	2.09e-05	0.0315929	3.8e-05	0.0328566	0.000117	0.0328566	0	1	0
	Fruits	Grapefruit (inc. pomelos)	B	Africa	Sub-Saharan Africa	South Africa	0.0123722	1.76e-05	0.00357631	4e-06	0.000860378	3e-06	0.000860378	0	1	0
	Fruits	Grapefruit (inc. pomelos)	B	Americas	Latin America and the Caribbean	Chile	0.000612281	9e-07	0.000479514	1e-06	0.000205063	1e-06	0.000205063	0	1	0
	Fruits	Grapefruit (inc. pomelos)	B	Americas	Latin America and the Caribbean	Mexico	0.00639273	9.1e-06	0.000884243	1e-06	0.000622919	2e-06	0.000622919	0	1	0
	Fruits	Grapefruit (inc. pomelos)	B	Americas	Latin America and the Caribbean	Peru	0.00441422	6.3e-06	0.000740353	1e-06	0.000792601	3e-06	0.000792601	0	1	0
	Fruits	Grapefruit (inc. pomelos)	B	Americas	Northern America	United States of America	0.963982	0.0013752	0.339129	0.000405	0.0410235	0.000146	0.0410235	0	1	0
	Fruits	Grapefruit (inc. pomelos)	B	Asia	Western Asia	Israel	0.0026977	3.8e-06	0.00221163	3e-06	0.000334765	1e-06	0.000334765	0	1	0
	Fruits	Grapes	B	Americas	Latin America and the Caribbean	Chile	0.247682	0.0003533	0.416754	0.000498	0.178224	0.000633	0.178224	0	1	0
	Fruits	Grapes	B	Americas	Latin America and the Caribbean	Mexico	0.138731	0.0001979	0.138367	0.000165	0.0974751	0.000346	0.0974751	0	1	0
	Fruits	Grapes	B	Americas	Latin America and the Caribbean	Peru	0.085941	0.0001226	0.0627559	7.5e-05	0.0671847	0.000239	0.0671847	0	1	0
	Fruits	Grapes	B	Americas	Northern America	United States of America	4.00961	0.00572	4.79453	0.005732	0.352505	0.001252	0.352505	0	1	0
	Fruits	Kiwi fruit	C	Americas	Latin America and the Caribbean	Chile	0.0653389	9.32e-05	0.0581189	6.9e-05	0.0248544	8.8e-05	0.0248544	0	1	0
	Fruits	Kiwi fruit	C	Americas	Northern America	United States of America	0.0814219	0.0001162	0.129961	0.000155	0.00921507	3.3e-05	0.00921507	0	1	0
	Fruits	Kiwi fruit	C	Europe	Southern Europe	Greece	0.00700733	1e-05	0.00253143	3e-06	0.000684096	2e-06	0.000684096	0	1	0
	Fruits	Kiwi fruit	C	Europe	Southern Europe	Italy	0.0615854	8.79e-05	0.0903285	0.000108	0.0114828	4.1e-05	0.0114828	0	1	0
	Fruits	Kiwi fruit	C	Oceania	Australia and New Zealand	New Zealand	0.0508788	7.26e-05	0.0692592	8.3e-05	0.00613764	2.2e-05	0.00613764	0	1	0
	Fruits	Lemons and limes	B	Americas	Latin America and the Caribbean	Argentina	0.0420893	6e-05	0.0363314	4.3e-05	0.0535755	0.00019	0.0535755	0	1	0
	Fruits	Lemons and limes	B	Americas	Latin America and the Caribbean	Chile	0.116155	0.0001657	0.100477	0.00012	0.0429685	0.000153	0.0429685	0	1	0
	Fruits	Lemons and limes	B	Americas	Latin America and the Caribbean	Mexico	1.65607	0.0023625	0.449688	0.000538	0.633581	0.00225	0.633581	0	1	0
	Fruits	Lemons and limes	B	Americas	Northern America	United States of America	2.18738	0.0031205	1.81552	0.00217	0.236244	0.000839	0.236244	0	1	0
	Fruits	Mangoes, mangosteens, guavas	B	Americas	Latin America and the Caribbean	Brazil	0.0962646	0.0001373	0.0274595	3.3e-05	0.00984561	3.5e-05	0.00984561	0	1	0
	Fruits	Mangoes, mangosteens, guavas	B	Americas	Latin America and the Caribbean	Ecuador	0.140503	0.0002004	0.0896017	0.000107	0.00567729	2e-05	0.00567729	0	1	0
	Fruits	Mangoes, mangosteens, guavas	B	Americas	Latin America and the Caribbean	Guatemala	0.0439763	6.27e-05	0.0174979	2.1e-05	0.00748499	2.7e-05	0.00748499	0	1	0
	Fruits	Mangoes, mangosteens, guavas	B	Americas	Latin America and the Caribbean	Haiti	0.0245414	3.5e-05	0.026534	3.2e-05	0.0308687	0.00011	0.0308687	0	1	0
	Fruits	Mangoes, mangosteens, guavas	B	Americas	Latin America and the Caribbean	Mexico	0.877647	0.001252	0.200027	0.000239	0.140912	0.0005	0.140912	0	1	0
	Fruits	Mangoes, mangosteens, guavas	B	Americas	Latin America and the Caribbean	Peru	0.135904	0.0001939	0.0309742	3.7e-05	0.0331601	0.000118	0.0331601	0	1	0
	Fruits	Mangoes, mangosteens, guavas	B	Americas	Northern America	United States of America	0.00297016	4.2e-06	0.000676937	1e-06	0.000296634	1e-06	0.000296634	0	1	0
	Fruits	Melons, other (inc. cantaloupes)	B	Americas	Latin America and the Caribbean	Costa Rica	0.114303	0.0001631	0.050687	6.1e-05	0.0172494	6.1e-05	0.0172494	0	1	0
	Fruits	Melons, other (inc. cantaloupes)	B	Americas	Latin America and the Caribbean	Guatemala	0.743932	0.0010613	0.247376	0.000296	0.105819	0.000376	0.105819	0	1	0
	Fruits	Melons, other (inc. cantaloupes)	B	Americas	Latin America and the Caribbean	Honduras	0.349863	0.0004991	0.0772451	9.2e-05	0.00718947	2.6e-05	0.00718947	0	1	0
	Fruits	Melons, other (inc. cantaloupes)	B	Americas	Latin America and the Caribbean	Mexico	0.238077	0.0003396	0.0614714	7.3e-05	0.0433045	0.000154	0.0433045	0	1	0
	Fruits	Melons, other (inc. cantaloupes)	B	Americas	Northern America	United States of America	1.80285	0.0025719	0.817773	0.000978	0.0859988	0.000305	0.0859988	0	1	0
	Fruits	Oranges	A	Africa	Northern Africa	Morocco	0.00753378	1.07e-05	0.00202659	2e-06	0.00080705	3e-06	0.00080705	0	1	0
	Fruits	Oranges	A	Africa	Sub-Saharan Africa	South Africa	0.0624507	8.91e-05	0.0152742	1.8e-05	0.00449189	1.6e-05	0.00449189	0	1	0
	Fruits	Oranges	A	Americas	Latin America and the Caribbean	Chile	0.125985	0.0001797	0.0868491	0.000104	0.0371408	0.000132	0.0371408	0	1	0
	Fruits	Oranges	A	Americas	Latin America and the Caribbean	Mexico	0.0947023	0.0001351	0.00949296	1.1e-05	0.00668747	2.4e-05	0.00668747	0	1	0
	Fruits	Oranges	A	Americas	Latin America and the Caribbean	Uruguay	0.00381993	5.4e-06	0.00196719	2e-06	0.000826628	3e-06	0.000826628	0	1	0
	Fruits	Oranges	A	Americas	Northern America	United States of America	8.09691	0.0115508	2.98614	0.00357	0.490745	0.001743	0.490745	0	1	0
	Fruits	Oranges	A	Oceania	Australia and New Zealand	Australia	0.00873881	1.25e-05	0.00787856	9e-06	0.000755364	3e-06	0.000755364	0	1	0
	Fruits	Papayas	C	Americas	Latin America and the Caribbean	Belize	0.0109706	1.57e-05	0.00460374	6e-06	0.00212678	8e-06	0.00212678	0	1	0
	Fruits	Papayas	C	Americas	Latin America and the Caribbean	Brazil	0.00638144	9.1e-06	0.00151336	2e-06	0.000542615	2e-06	0.000542615	0	1	0
	Fruits	Papayas	C	Americas	Latin America and the Caribbean	Guatemala	0.0897021	0.000128	0.034319	4.1e-05	0.0146805	5.2e-05	0.0146805	0	1	0
	Fruits	Papayas	C	Americas	Latin America and the Caribbean	Mexico	0.435622	0.0006214	0.124919	0.000149	0.176002	0.000625	0.176002	0	1	0
	Fruits	Papayas	C	Americas	Northern America	United States of America	0.0245336	3.5e-05	0.0273309	3.3e-05	0.0019972	7e-06	0.0019972	0	1	0
	Fruits	Peaches and nectarines	B	Americas	Latin America and the Caribbean	Chile	0.100288	0.0001431	0.114547	0.000137	0.0489859	0.000174	0.0489859	0	1	0
	Fruits	Peaches and nectarines	B	Americas	Latin America and the Caribbean	Mexico	0.0018045	2.6e-06	0.000847933	1e-06	0.00059734	2e-06	0.00059734	0	1	0
	Fruits	Peaches and nectarines	B	Americas	Northern America	United States of America	2.04596	0.0029187	2.45843	0.002939	0.174319	0.000619	0.174319	0	1	0
	Fruits	Pears	B	Americas	Latin America and the Caribbean	Argentina	0.0661138	9.43e-05	0.0512601	6.1e-05	0.0755898	0.000268	0.0755898	0	1	0
	Fruits	Pears	B	Americas	Latin America and the Caribbean	Chile	0.0238522	3.4e-05	0.0158951	1.9e-05	0.00679749	2.4e-05	0.00679749	0	1	0
	Fruits	Pears	B	Americas	Northern America	United States of America	1.12388	0.0016033	0.795843	0.000951	0.0645123	0.000229	0.0645123	0	1	0
	Fruits	Pears	B	Asia	Eastern Asia	China, mainland	0.0178043	2.54e-05	0.0141824	1.7e-05	0.0234909	8.3e-05	0.0234909	0	1	0
	Fruits	Pears	B	Asia	Eastern Asia	Republic of Korea	0.0172925	2.47e-05	0.0391389	4.7e-05	0.00700438	2.5e-05	0.00700438	0	1	0
	Fruits	Pears	B	Oceania	Australia and New Zealand	New Zealand	0.00166931	2.4e-06	0.00213051	3e-06	0.000181999	1e-06	0.000181999	0	1	0
	Fruits	Persimmons	C	Africa	Sub-Saharan Africa	South Africa	2.55262e-05	0	4.91214e-05	0	1.97105e-05	0	1.97105e-05	0	1	0
	Fruits	Persimmons	C	Americas	Latin America and the Caribbean	Chile	0.000461581	7e-07	0.000497686	1e-06	0.000212834	1e-06	0.000212834	0	1	0
	Fruits	Persimmons	C	Americas	Northern America	United States of America	0.000867892	1.2e-06	0.00141876	2e-06	0.000124591	0	0.000124591	0	1	0
	Fruits	Persimmons	C	Asia	Western Asia	Israel	0.000455588	6e-07	0.000870045	1e-06	0.000121133	0	0.000121133	0	1	0
	Fruits	Persimmons	C	Europe	Southern Europe	Spain	0.000885428	1.3e-06	0.000480876	1e-06	7.76349e-05	0	7.76349e-05	0	1	0
	Fruits	Pineapples	B	Americas	Latin America and the Caribbean	Costa Rica	2.51048	0.0035814	0.928633	0.00111	0.632049	0.002245	0.632049	0	1	0
	Fruits	Pineapples	B	Americas	Latin America and the Caribbean	Guatemala	0.0547608	7.81e-05	0.0198728	2.4e-05	0.00850089	3e-05	0.00850089	0	1	0
	Fruits	Pineapples	B	Americas	Latin America and the Caribbean	Honduras	0.142693	0.0002036	0.0528148	6.3e-05	4.91565e-05	0	4.91565e-05	0	1	0
	Fruits	Pineapples	B	Americas	Latin America and the Caribbean	Mexico	0.198117	0.0002826	0.0433321	5.2e-05	0.030526	0.000108	0.030526	0	1	0
	Fruits	Pineapples	B	Americas	Northern America	United States of America	0.404269	0.0005767	0.31509	0.000377	0.0820643	0.000291	0.0820643	0	1	0
	Fruits	Plantains and others	B	Americas	Latin America and the Caribbean	Colombia	0.175497	0.0002504	0.0763938	9.1e-05	0.0630225	0.000224	0.0630225	0	1	0
	Fruits	Plantains and others	B	Americas	Latin America and the Caribbean	Ecuador	0.356031	0.0005079	0.088367	0.000106	0.00559906	2e-05	0.00559906	0	1	0
	Fruits	Plantains and others	B	Americas	Latin America and the Caribbean	Guatemala	0.424128	0.000605	0.118542	0.000142	0.0507082	0.00018	0.0507082	0	1	0
	Fruits	Plantains and others	B	Americas	Latin America and the Caribbean	Mexico	0.0467126	6.66e-05	0.00771692	9e-06	0.00543631	1.9e-05	0.00543631	0	1	0
	Fruits	Plantains and others	B	Americas	Latin America and the Caribbean	Nicaragua	0.0342473	4.89e-05	0.0090136	1.1e-05	0.0237682	8.4e-05	0.0237682	0	1	0
	Fruits	Plantains and others	B	Americas	Latin America and the Caribbean	Panama	0.0134517	1.92e-05	0.00595266	7e-06	0.00328772	1.2e-05	0.00328772	0	1	0
	Fruits	Plums and sloes	C	Americas	Latin America and the Caribbean	Chile	0.00550321	7.9e-06	0.0036406	4e-06	0.00155689	6e-06	0.00155689	0	1	0
	Fruits	Plums and sloes	C	Americas	Northern America	United States of America	0.0808448	0.0001153	0.0832055	9.9e-05	0.00589981	2.1e-05	0.00589981	0	1	0
	Fruits	Quinces	C	Americas	Latin America and the Caribbean	Argentina	0.000131539	2e-07	0.000142012	0	0.000160737	1e-06	0.000160737	0	1	0
	Fruits	Quinces	C	Americas	Latin America and the Caribbean	Chile	0.000964338	1.4e-06	0.000685336	1e-06	0.000293082	1e-06	0.000293082	0	1	0
	Fruits	Quinces	C	Americas	Northern America	United States of America	0.000958585	1.4e-06	0.000884063	1e-06	0.000142713	1e-06	0.000142713	0	1	0
	Fruits	Quinces	C	Asia	Eastern Asia	China, mainland	5.10379e-05	1e-07	9.27517e-06	0	1.53628e-05	0	1.53628e-05	0	1	0
	Fruits	Quinces	C	Asia	Eastern Asia	Republic of Korea	4.31502e-05	1e-07	7.84174e-06	0	1.75101e-06	0	1.75101e-06	0	1	0
	Fruits	Raspberries	C	Americas	Northern America	United States of America	0.765111	0.0010915	3.21612	0.003845	0.228044	0.00081	0.228044	0	1	0
	Fruits	Strawberries	B	Americas	Latin America and the Caribbean	Mexico	0.414325	0.0005911	0.426324	0.00051	0.600662	0.002133	0.600662	0	1	0
	Fruits	Strawberries	B	Americas	Northern America	United States of America	3.13346	0.0044701	7.50195	0.008968	1.1441	0.004063	1.1441	0	1	0
	Fruits	Tangerines, mandarins, clementines, satsumas	B	Africa	Northern Africa	Morocco	0.0798093	0.0001139	0.0183849	2.2e-05	0.00732143	2.6e-05	0.00732143	0	1	0
	Fruits	Tangerines, mandarins, clementines, satsumas	B	Africa	Sub-Saharan Africa	South Africa	0.0210366	3e-05	0.0106724	1.3e-05	0.00236466	8e-06	0.00236466	0	1	0
	Fruits	Tangerines, mandarins, clementines, satsumas	B	Americas	Latin America and the Caribbean	Chile	0.208812	0.0002979	0.162514	0.000194	0.0694988	0.000247	0.0694988	0	1	0
	Fruits	Tangerines, mandarins, clementines, satsumas	B	Americas	Latin America and the Caribbean	Mexico	0.00890123	1.27e-05	0.00114292	1e-06	0.000805148	3e-06	0.000805148	0	1	0
	Fruits	Tangerines, mandarins, clementines, satsumas	B	Americas	Latin America and the Caribbean	Peru	0.0954912	0.0001362	0.0310575	3.7e-05	0.0332493	0.000118	0.0332493	0	1	0
	Fruits	Tangerines, mandarins, clementines, satsumas	B	Americas	Latin America and the Caribbean	Uruguay	0.0272118	3.88e-05	0.0143951	1.7e-05	0.00604892	2.1e-05	0.00604892	0	1	0
	Fruits	Tangerines, mandarins, clementines, satsumas	B	Americas	Northern America	United States of America	1.55795	0.0022225	0.970293	0.00116	0.167907	0.000596	0.167907	0	1	0
	Fruits	Tangerines, mandarins, clementines, satsumas	B	Asia	Western Asia	Israel	0.0140165	2e-05	0.0118249	1.4e-05	0.00200511	7e-06	0.00200511	0	1	0
	Fruits	Tangerines, mandarins, clementines, satsumas	B	Europe	Southern Europe	Spain	0.0279868	3.99e-05	0.00993467	1.2e-05	0.0016039	6e-06	0.0016039	0	1	0
	Fruits	Tangerines, mandarins, clementines, satsumas	B	Oceania	Australia and New Zealand	Australia	0.00840146	1.2e-05	0.0118308	1.4e-05	0.000226858	1e-06	0.000226858	0	1	0
	Fruits	Watermelons	A	Americas	Latin America and the Caribbean	Guatemala	0.161851	0.0002309	0.0340241	4.1e-05	0.0145543	5.2e-05	0.0145543	0	1	0
	Fruits	Watermelons	A	Americas	Latin America and the Caribbean	Honduras	0.0815446	0.0001163	0.0118036	1.4e-05	1.09861e-05	0	1.09861e-05	0	1	0
	Fruits	Watermelons	A	Americas	Latin America and the Caribbean	Mexico	1.48308	0.0021157	0.275675	0.00033	0.194203	0.00069	0.194203	0	1	0
	Fruits	Watermelons	A	Americas	Northern America	United States of America	4.09993	0.0058488	1.3497	0.001614	0.17377	0.000617	0.17377	0	1	0
	Vegetables	Artichokes	C	Africa	Northern Africa	Egypt	0.000170373	2e-07	4.24925e-05	0	5.15359e-05	0	5.15359e-05	0	1	0
	Vegetables	Artichokes	C	Americas	Latin America and the Caribbean	Mexico	0.00470599	6.7e-06	0.00286713	3e-06	0.0020198	7e-06	0.0020198	0	1	0
	Vegetables	Artichokes	C	Americas	Northern America	United States of America	0.123251	0.0001758	0.205214	0.000245	0.0298903	0.000106	0.0298903	0	1	0
	Vegetables	Artichokes	C	Europe	Western Europe	Belgium	6.23486e-05	1e-07	0.00014889	0	9.98256e-06	0	9.98256e-06	0	1	0
	Vegetables	Asparagus	C	Americas	Latin America and the Caribbean	Mexico	0.366038	0.0005222	0.737793	0.000882	0.51975	0.001846	0.51975	0	1	0
	Vegetables	Asparagus	C	Americas	Latin America and the Caribbean	Peru	0.225961	0.0003224	0.257429	0.000308	0.275596	0.000979	0.275596	0	1	0
	Vegetables	Asparagus	C	Americas	Northern America	United States of America	0.0917064	0.0001308	0.255054	0.000305	0.0189405	6.7e-05	0.0189405	0	1	0
	Vegetables	Beans, green	C	Americas	Latin America and the Caribbean	Guatemala	0.0535199	7.64e-05	0.0897944	0.000107	0.0384109	0.000136	0.0384109	0	1	0
	Vegetables	Beans, green	C	Americas	Latin America and the Caribbean	Mexico	0.136961	0.0001954	0.0519932	6.2e-05	0.073255	0.00026	0.073255	0	1	0
	Vegetables	Beans, green	C	Americas	Latin America and the Caribbean	Nicaragua	0.00396812	5.7e-06	0.00215218	3e-06	0.0036978	1.3e-05	0.0036978	0	1	0
	Vegetables	Beans, green	C	Americas	Northern America	Canada	0.0100302	1.43e-05	0.00514569	6e-06	0.000520752	2e-06	0.000520752	0	1	0
	Vegetables	Beans, green	C	Americas	Northern America	United States of America	0.081223	0.0001159	0.0530589	6.3e-05	0.00843395	3e-05	0.00843395	0	1	0
	Vegetables	Cabbages and other brassicas	B	Americas	Latin America and the Caribbean	Mexico	0.8109	0.0011568	0.115683	0.000138	0.0814948	0.000289	0.0814948	0	1	0
	Vegetables	Cabbages and other brassicas	B	Americas	Northern America	Canada	0.168052	0.0002397	0.0651706	7.8e-05	0.00606596	2.2e-05	0.00606596	0	1	0
	Vegetables	Cabbages and other brassicas	B	Americas	Northern America	United States of America	2.29682	0.0032766	1.0965	0.001311	0.16581	0.000589	0.16581	0	1	0
	Vegetables	Carrots and turnips	B	Americas	Latin America and the Caribbean	Guatemala	0.00747801	1.07e-05	0.00158586	2e-06	0.000678375	2e-06	0.000678375	0	1	0
	Vegetables	Carrots and turnips	B	Americas	Latin America and the Caribbean	Mexico	0.256689	0.0003662	0.041712	5e-05	0.0293847	0.000104	0.0293847	0	1	0
	Vegetables	Carrots and turnips	B	Americas	Northern America	Canada	0.242762	0.0003463	0.066944	8e-05	0.0127695	4.5e-05	0.0127695	0	1	0
	Vegetables	Carrots and turnips	B	Americas	Northern America	United States of America	3.95158	0.0056372	2.15519	0.002576	0.207856	0.000738	0.207856	0	1	0
	Vegetables	Carrots and turnips	B	Asia	Western Asia	Israel	0.0558076	7.96e-05	0.0312757	3.7e-05	0.00581085	2.1e-05	0.00581085	0	1	0
	Vegetables	Cauliflowers and broccoli	B	Americas	Latin America and the Caribbean	Mexico	0.11902	0.0001698	0.0309524	3.7e-05	0.0218049	7.7e-05	0.0218049	0	1	0
	Vegetables	Cauliflowers and broccoli	B	Americas	Northern America	Canada	0.045154	6.44e-05	0.0353059	4.2e-05	0.00357072	1.3e-05	0.00357072	0	1	0
	Vegetables	Cauliflowers and broccoli	B	Americas	Northern America	United States of America	3.29176	0.0046959	3.7289	0.004458	0.264404	0.000939	0.264404	0	1	0
	Vegetables	Chillies and peppers, green	B	Americas	Latin America and the Caribbean	Mexico	2.55831	0.0036496	1.3665	0.001634	1.9253	0.006838	1.9253	0	1	0
	Vegetables	Chillies and peppers, green	B	Americas	Northern America	Canada	0.348683	0.0004974	0.266959	0.000319	0.0444491	0.000158	0.0444491	0	1	0
	Vegetables	Chillies and peppers, green	B	Americas	Northern America	United States of America	2.14205	0.0030558	1.82331	0.00218	0.273063	0.00097	0.273063	0	1	0
	Vegetables	Chillies and peppers, green	B	Europe	Western Europe	Netherlands	0.0495182	7.06e-05	0.0612065	7.3e-05	0.00308834	1.1e-05	0.00308834	0	1	0
	Vegetables	Cucumbers and gherkins	B	Americas	Latin America and the Caribbean	Honduras	0.0826903	0.000118	0.0128656	1.5e-05	1.19744e-05	0	1.19744e-05	0	1	0
	Vegetables	Cucumbers and gherkins	B	Americas	Latin America and the Caribbean	Mexico	2.0531	0.0029289	0.638803	0.000764	0.90003	0.003197	0.90003	0	1	0
	Vegetables	Cucumbers and gherkins	B	Americas	Northern America	Canada	0.403033	0.000575	0.192545	0.00023	0.0202703	7.2e-05	0.0202703	0	1	0
	Vegetables	Cucumbers and gherkins	B	Americas	Northern America	United States of America	2.18817	0.0031216	1.28708	0.001539	0.220105	0.000782	0.220105	0	1	0
	Vegetables	Eggplants (aubergines)	C	Americas	Latin America and the Caribbean	Honduras	0.0255491	3.64e-05	0.00859939	1e-05	8.00374e-06	0	8.00374e-06	0	1	0
	Vegetables	Eggplants (aubergines)	C	Americas	Latin America and the Caribbean	Mexico	0.154922	0.000221	0.0619348	7.4e-05	0.043631	0.000155	0.043631	0	1	0
	Vegetables	Eggplants (aubergines)	C	Americas	Northern America	Canada	0.00496419	7.1e-06	0.00941593	1.1e-05	0.000667651	2e-06	0.000667651	0	1	0
	Vegetables	Eggplants (aubergines)	C	Americas	Northern America	United States of America	0.263062	0.0003753	0.299061	0.000358	0.0346713	0.000123	0.0346713	0	1	0
	Vegetables	Eggplants (aubergines)	C	Europe	Western Europe	Netherlands	0.00209544	3e-06	0.00199704	2e-06	0.000101014	0	0.000101014	0	1	0
	Vegetables	Garlic	B	Americas	Latin America and the Caribbean	Argentina	0.017268	2.46e-05	0.0223103	2.7e-05	0.0328994	0.000117	0.0328994	0	1	0
	Vegetables	Garlic	B	Americas	Latin America and the Caribbean	Mexico	0.0307993	4.39e-05	0.0260106	3.1e-05	0.0183236	6.5e-05	0.0183236	0	1	0
	Vegetables	Garlic	B	Americas	Latin America and the Caribbean	Peru	0.00278292	4e-06	0.00245621	3e-06	0.00262955	9e-06	0.00262955	0	1	0
	Vegetables	Garlic	B	Americas	Northern America	United States of America	0.627603	0.0008953	1.0678	0.001277	0.124632	0.000443	0.124632	0	1	0
	Vegetables	Garlic	B	Asia	Eastern Asia	China, mainland	0.162337	0.0002316	0.139192	0.000166	0.230548	0.000819	0.230548	0	1	0
	Vegetables	Garlic	B	Europe	Southern Europe	Spain	0.0337627	4.82e-05	0.0595168	7.1e-05	0.00960868	3.4e-05	0.00960868	0	1	0
	Vegetables	Leeks, other alliaceous vegetables	C	Americas	Latin America and the Caribbean	Guatemala	0.00116185	1.7e-06	0.000713635	1e-06	0.000305268	1e-06	0.000305268	0	1	0
	Vegetables	Leeks, other alliaceous vegetables	C	Americas	Latin America and the Caribbean	Honduras	0.000756016	1.1e-06	0.000151354	0	1.427e-07	0	1.427e-07	0	1	0
	Vegetables	Leeks, other alliaceous vegetables	C	Americas	Latin America and the Caribbean	Mexico	0.0141575	2.02e-05	0.0056664	7e-06	0.00399179	1.4e-05	0.00399179	0	1	0
	Vegetables	Leeks, other alliaceous vegetables	C	Americas	Northern America	Canada	0.00117665	1.7e-06	0.00160799	2e-06	0.000114017	0	0.000114017	0	1	0
	Vegetables	Lettuce and chicory	A	Americas	Latin America and the Caribbean	Mexico	0.604674	0.0008626	0.120451	0.000144	0.0848537	0.000301	0.0848537	0	1	0
	Vegetables	Lettuce and chicory	A	Americas	Northern America	Canada	0.103502	0.0001477	0.0736414	8.8e-05	0.00570407	2e-05	0.00570407	0	1	0
	Vegetables	Lettuce and chicory	A	Americas	Northern America	United States of America	10.5545	0.0150568	7.89901	0.009443	1.16334	0.004132	1.16334	0	1	0
	Vegetables	Mushrooms and truffles	B	Americas	Latin America and the Caribbean	Mexico	0.0258131	3.68e-05	0.058802	7e-05	0.041424	0.000147	0.041424	0	1	0
	Vegetables	Mushrooms and truffles	B	Americas	Northern America	Canada	0.116973	0.0001669	0.38457	0.00046	0.0545371	0.000194	0.0545371	0	1	0
	Vegetables	Mushrooms and truffles	B	Americas	Northern America	United States of America	1.18272	0.0016872	3.38318	0.004044	0.512021	0.001819	0.512021	0	1	0
	Vegetables	Mushrooms and truffles	B	Asia	Eastern Asia	China, mainland	0.0180095	2.57e-05	0.0172996	2.1e-05	0.0286539	0.000102	0.0286539	0	1	0
	Vegetables	Mushrooms and truffles	B	Asia	Eastern Asia	Republic of Korea	0.0165929	2.37e-05	0.0372618	4.5e-05	0.00698182	2.5e-05	0.00698182	0	1	0
	Vegetables	Okra	C	Americas	Northern America	United States of America	0.14485	0.0002066	0.0504687	6e-05	0.0125837	4.5e-05	0.0125837	0	1	0
	Vegetables	Onions, dry	A	Americas	Latin America and the Caribbean	Mexico	0.832988	0.0011883	0.689531	0.000824	0.485752	0.001725	0.485752	0	1	0
	Vegetables	Onions, dry	A	Americas	Latin America and the Caribbean	Peru	0.326267	0.0004654	0.0883596	0.000106	0.0945953	0.000336	0.0945953	0	1	0
	Vegetables	Onions, dry	A	Americas	Northern America	Canada	0.173761	0.0002479	0.0549292	6.6e-05	0.00638312	2.3e-05	0.00638312	0	1	0
	Vegetables	Onions, dry	A	Americas	Northern America	United States of America	9.01324	0.012858	3.02304	0.003614	0.662205	0.002352	0.662205	0	1	0
	Vegetables	Onions, dry	A	Europe	Western Europe	Netherlands	0.0181849	2.59e-05	0.00357478	4e-06	0.000228312	1e-06	0.000228312	0	1	0
	Vegetables	Peas, green	B	Americas	Latin America and the Caribbean	Guatemala	0.0564543	8.05e-05	0.0866523	0.000104	0.0370668	0.000132	0.0370668	0	1	0
	Vegetables	Peas, green	B	Americas	Latin America and the Caribbean	Mexico	0.0424443	6.05e-05	0.0182621	2.2e-05	0.012865	4.6e-05	0.012865	0	1	0
	Vegetables	Peas, green	B	Americas	Latin America and the Caribbean	Peru	0.00797548	1.14e-05	0.00399891	5e-06	0.00428112	1.5e-05	0.00428112	0	1	0
	Vegetables	Peas, green	B	Americas	Northern America	Canada	0.00118163	1.7e-06	0.000426262	1e-06	3.02248e-05	0	3.02248e-05	0	1	0
	Vegetables	Peas, green	B	Americas	Northern America	United States of America	0.734303	0.0010475	0.252702	0.000302	0.0185233	6.6e-05	0.0185233	0	1	0
	Vegetables	Potatoes	A	Americas	Northern America	Canada	1.13564	0.0016201	0.260652	0.000312	0.0058326	2.1e-05	0.0058326	0	1	0
	Vegetables	Potatoes	A	Americas	Northern America	United States of America	49.698	0.0708978	10.0092	0.011966	0.255247	0.000907	0.255247	0	1	0
	Vegetables	Pumpkins, squash and gourds	B	Americas	Latin America and the Caribbean	Costa Rica	0.035171	5.02e-05	0.0123914	1.5e-05	0.00421693	1.5e-05	0.00421693	0	1	0
	Vegetables	Pumpkins, squash and gourds	B	Americas	Latin America and the Caribbean	Honduras	0.0309013	4.41e-05	0.00593227	7e-06	5.52136e-06	0	5.52136e-06	0	1	0
	Vegetables	Pumpkins, squash and gourds	B	Americas	Latin America and the Caribbean	Mexico	1.15855	0.0016528	0.4507	0.000539	0.317503	0.001128	0.317503	0	1	0
	Vegetables	Pumpkins, squash and gourds	B	Americas	Northern America	Canada	0.0801088	0.0001143	0.0222959	2.7e-05	0.00552042	2e-05	0.00552042	0	1	0
	Vegetables	Pumpkins, squash and gourds	B	Americas	Northern America	United States of America	1.8931	0.0027006	1.08664	0.001299	0.260913	0.000927	0.260913	0	1	0
	Vegetables	Roots and tubers nes	C	Americas	Latin America and the Caribbean	Costa Rica	0.0122571	1.75e-05	0.0106961	1.3e-05	0.00364002	1.3e-05	0.00364002	0	1	0
	Vegetables	Roots and tubers nes	C	Americas	Latin America and the Caribbean	Dominican Republic	0.00179685	2.6e-06	0.00194302	2e-06	0.000572991	2e-06	0.000572991	0	1	0
	Vegetables	Roots and tubers nes	C	Americas	Latin America and the Caribbean	Ecuador	0.0245793	3.51e-05	0.0201496	2.4e-05	0.00127671	5e-06	0.00127671	0	1	0
	Vegetables	Roots and tubers nes	C	Americas	Latin America and the Caribbean	Honduras	0.00616546	8.8e-06	0.00389169	5e-06	3.62213e-06	0	3.62213e-06	0	1	0
	Vegetables	Roots and tubers nes	C	Americas	Latin America and the Caribbean	Mexico	0.0268072	3.82e-05	0.00807376	1e-05	0.00568769	2e-05	0.00568769	0	1	0
	Vegetables	Roots and tubers nes	C	Americas	Latin America and the Caribbean	Nicaragua	0.00683434	9.7e-06	0.00205836	2e-06	0.00542773	1.9e-05	0.00542773	0	1	0
	Vegetables	Roots and tubers nes	C	Asia	Eastern Asia	China, mainland	0.0238788	3.41e-05	0.0199448	2.4e-05	0.0330352	0.000117	0.0330352	0	1	0
	Vegetables	Spinach	B	Americas	Latin America and the Caribbean	Mexico	0.0244293	3.49e-05	0.00748521	9e-06	0.00527308	1.9e-05	0.00527308	0	1	0
	Vegetables	Spinach	B	Americas	Northern America	Canada	0.00548816	7.8e-06	0.00902089	1.1e-05	0.00063964	2e-06	0.00063964	0	1	0
	Vegetables	Spinach	B	Americas	Northern America	United States of America	0.968878	0.0013822	1.23048	0.001471	0.10522	0.000374	0.10522	0	1	0
	Vegetables	String beans	B	Americas	Northern America	United States of America	2.42613	0.0034611	3.19815	0.003823	0.619844	0.002201	0.619844	0	1	0
	Vegetables	Sweet corn	B	Americas	Latin America and the Caribbean	Mexico	0.0279246	3.98e-05	0.00463593	6e-06	0.00326586	1.2e-05	0.00326586	0	1	0
	Vegetables	Sweet corn	B	Americas	Northern America	Canada	0.00154189	2.2e-06	0.000464111	1e-06	5.70519e-05	0	5.70519e-05	0	1	0
	Vegetables	Sweet corn	B	Americas	Northern America	United States of America	1.79247	0.0025571	1.00522	0.001202	0.142553	0.000506	0.142553	0	1	0
	Vegetables	Sweet potatoes	B	Africa	Northern Africa	Egypt	0.000560448	8e-07	5.73114e-05	0	6.95086e-05	0	6.95086e-05	0	1	0
	Vegetables	Sweet potatoes	B	Americas	Latin America and the Caribbean	Dominican Republic	0.0159326	2.27e-05	0.00492891	6e-06	0.00145352	5e-06	0.00145352	0	1	0
	Vegetables	Sweet potatoes	B	Americas	Latin America and the Caribbean	Honduras	0.000988313	1.4e-06	0.000425264	1e-06	3.95807e-07	0	3.95807e-07	0	1	0
	Vegetables	Sweet potatoes	B	Americas	Latin America and the Caribbean	Mexico	0.000378512	5e-07	9.23947e-05	0	6.5089e-05	0	6.5089e-05	0	1	0
	Vegetables	Sweet potatoes	B	Americas	Latin America and the Caribbean	Peru	0.00338402	4.8e-06	0.000726143	1e-06	0.000777388	3e-06	0.000777388	0	1	0
	Vegetables	Sweet potatoes	B	Americas	Northern America	Canada	0.00484579	6.9e-06	0.00202555	2e-06	0.000343442	1e-06	0.000343442	0	1	0
	Vegetables	Sweet potatoes	B	Americas	Northern America	United States of America	2.98909	0.0042642	1.35226	0.001617	0.0423699	0.00015	0.0423699	0	1	0
	Vegetables	Sweet potatoes	B	Asia	Eastern Asia	China, mainland	0.00430039	6.1e-06	0.00200226	2e-06	0.00331641	1.2e-05	0.00331641	0	1	0
	Vegetables	Sweet potatoes	B	Europe	Southern Europe	Spain	0.000327277	5e-07	0.000186528	0	3.0114e-05	0	3.0114e-05	0	1	0
	Vegetables	Taro (cocoyam)	C	Americas	Northern America	United States of America	0.0332433	4.74e-05	0.0498317	6e-05	0.00501309	1.8e-05	0.00501309	0	1	0
	Vegetables	Tomatoes	A	Americas	Latin America and the Caribbean	Mexico	4.04516	0.0057707	1.67389	0.002001	2.3584	0.008376	2.3584	0	1	0
	Vegetables	Tomatoes	A	Americas	Northern America	Canada	0.37976	0.0005418	0.0765549	9.2e-05	0.0319997	0.000114	0.0319997	0	1	0
	Vegetables	Tomatoes	A	Americas	Northern America	United States of America	31.196	0.0445033	29.8296	0.03566	5.25732	0.018672	5.25732	0	1	0
	Vegetables	Vegetables, fresh nes	B	Americas	Latin America and the Caribbean	Costa Rica	0.0475439	6.78e-05	0.0268092	3.2e-05	0.00912349	3.2e-05	0.00912349	0	1	0
	Vegetables	Vegetables, fresh nes	B	Americas	Latin America and the Caribbean	Honduras	0.0412166	5.88e-05	0.0301619	3.6e-05	2.80727e-05	0	2.80727e-05	0	1	0
	Vegetables	Vegetables, fresh nes	B	Americas	Latin America and the Caribbean	Mexico	0.677876	0.000967	0.173549	0.000207	0.12226	0.000434	0.12226	0	1	0
	Vegetables	Vegetables, fresh nes	B	Americas	Northern America	Canada	0.058795	8.39e-05	0.0410605	4.9e-05	0.00538459	1.9e-05	0.00538459	0	1	0
	Vegetables	Vegetables, fresh nes	B	Americas	Northern America	United States of America	1.74194	0.002485	0.80768	0.000966	3.19062e-05	0	3.19062e-05	0	1	0
	Vegetables	Vegetables, fresh nes	B	Asia	Eastern Asia	China, mainland	0.0105899	1.51e-05	0.00807039	1e-05	0.0133673	4.7e-05	0.0133673	0	1	0
	Vegetables	Vegetables, leguminous nes	C	Americas	Northern America	United States of America	0.126306	0.0001802	0.0292564	3.5e-05	0.00207447	7e-06	0.00207447	0	1	0
	Fruits & vegetables (processed)	Apricots, dry	C	Africa	Sub-Saharan Africa	South Africa	0.000859224	1.2e-06	0.00459226	5e-06	0.00105921	4e-06	0.00100829	5.09e-05	0.95192	0.04808
	Fruits & vegetables (processed)	Apricots, dry	C	Americas	Northern America	United States of America	0.0132203	1.89e-05	0.0670147	8e-05	0.0102561	3.6e-05	0.00631174	0.0039443	0.615414	0.384586
	Fruits & vegetables (processed)	Apricots, dry	C	Asia	Western Asia	Turkey	0.0352231	5.02e-05	0.0965394	0.000115	0.0597122	0.000212	0.0590418	0.0006703	0.988774	0.0112262
	Fruits & vegetables (processed)	Apricots, dry	C	Oceania	Australia and New Zealand	Australia	0.000464217	7e-07	0.00222751	3e-06	0.00043344	2e-06	0.000358653	7.48e-05	0.827458	0.172542
	Fruits & vegetables (processed)	Figs dried	C	Americas	Latin America and the Caribbean	Mexico	0.000251604	4e-07	0.00100949	1e-06	0.000428846	2e-06	0.000375495	5.34e-05	0.875594	0.124406
	Fruits & vegetables (processed)	Figs dried	C	Americas	Northern America	United States of America	0.0192877	2.75e-05	0.0766964	9.2e-05	0.0129499	4.6e-05	0.00844892	0.0045009	0.652433	0.347567
	Fruits & vegetables (processed)	Figs dried	C	Asia	Western Asia	Turkey	0.0110301	1.57e-05	0.0346211	4.1e-05	0.0162302	5.8e-05	0.0159898	0.0002404	0.985188	0.0148117
	Fruits & vegetables (processed)	Figs dried	C	Europe	Southern Europe	Greece	0.00123698	1.8e-06	0.0044876	5e-06	0.00241444	9e-06	0.00238811	2.63e-05	0.989098	0.0109023
	Fruits & vegetables (processed)	Figs dried	C	Europe	Southern Europe	Spain	0.00241491	3.4e-06	0.00606261	7e-06	0.00146445	5e-06	0.00146442	0	0.99998	1.96747e-05
	Fruits & vegetables (processed)	Flour, fruit	C	Americas	Northern America	United States of America	0.0292762	4.18e-05	0.056585	6.8e-05	0.0515661	0.000183	0.0484	0.0031661	0.9386	0.0613997
	Fruits & vegetables (processed)	Flour, potatoes	C	Americas	Latin America and the Caribbean	Mexico	1.30476e-05	0	2.40539e-05	0	4.58113e-06	0	3.30989e-06	1.3e-06	0.722507	0.277493
	Fruits & vegetables (processed)	Flour, potatoes	C	Americas	Northern America	Canada	0.000264657	4e-07	0.000277424	0	9.17027e-06	0	6.79632e-06	2.4e-06	0.741125	0.258875
	Fruits & vegetables (processed)	Flour, potatoes	C	Americas	Northern America	United States of America	0.00142461	2e-06	0.00170248	2e-06	0.000136795	0	3.65834e-05	0.0001002	0.267432	0.732568
	Fruits & vegetables (processed)	Flour, potatoes	C	Asia	Eastern Asia	China, mainland	1.50768e-05	0	2.2939e-05	0	4.95331e-05	0	4.28305e-05	6.7e-06	0.864684	0.135316
	Fruits & vegetables (processed)	Flour, potatoes	C	Asia	Southern Asia	India	8.46753e-05	1e-07	6.24855e-05	0	9.84654e-05	0	6.53009e-05	3.32e-05	0.663187	0.336813
	Fruits & vegetables (processed)	Flour, potatoes	C	Europe	Northern Europe	Denmark	1.28994e-05	0	1.14395e-05	0	7.1166e-07	0	7.1161e-07	0	0.999929	7.06378e-05
	Fruits & vegetables (processed)	Flour, potatoes	C	Europe	Southern Europe	Italy	1.63423e-05	0	3.6944e-05	0	1.27799e-06	0	1.27668e-06	0	0.998973	0.00102694
	Fruits & vegetables (processed)	Flour, potatoes	C	Europe	Southern Europe	Spain	5.00813e-05	1e-07	8.42961e-05	0	9.68291e-06	0	9.68251e-06	0	0.999959	4.10463e-05
	Fruits & vegetables (processed)	Flour, potatoes	C	Europe	Western Europe	Germany	0.000393793	6e-07	0.000504059	1e-06	2.9989e-06	0	2.99652e-06	0	0.999207	0.000793349
	Fruits & vegetables (processed)	Flour, potatoes	C	Europe	Western Europe	Netherlands	0.00019047	3e-07	0.000208201	0	9.41353e-06	0	9.41273e-06	0	0.999916	8.4319e-05
	Fruits & vegetables (processed)	Flour, roots and tubers nes	C	Americas	Latin America and the Caribbean	Brazil	0.0185776	2.65e-05	0.0138488	1.7e-05	0.184729	0.000656	0.184725	3.8e-06	0.999979	2.07462e-05
	Fruits & vegetables (processed)	Flour, roots and tubers nes	C	Asia	Eastern Asia	China, mainland	0.215569	0.0003075	0.486764	0.000582	2.13052	0.007567	1.98829	0.142229	0.933242	0.0667579
	Fruits & vegetables (processed)	Flour, roots and tubers nes	C	Asia	South-eastern Asia	Thailand	0.0101048	1.44e-05	0.00436901	5e-06	0.0412505	0.000147	0.0402539	0.0009966	0.97584	0.0241598
	Fruits & vegetables (processed)	Fruit, cooked, homogenized preparations	C	Americas	Latin America and the Caribbean	Chile	0.00108548	1.5e-06	0.00289668	3e-06	0.000307146	1e-06	0.000307079	1e-07	0.999782	0.000218329
	Fruits & vegetables (processed)	Fruit, cooked, homogenized preparations	C	Americas	Latin America and the Caribbean	Colombia	0.00014944	2e-07	0.000245032	0	7.70702e-05	0	7.29898e-05	4.1e-06	0.947056	0.0529445
	Fruits & vegetables (processed)	Fruit, cooked, homogenized preparations	C	Americas	Latin America and the Caribbean	Costa Rica	7.40273e-05	1e-07	0.000114689	0	1.49001e-05	0	1.28676e-05	2e-06	0.863592	0.136408
	Fruits & vegetables (processed)	Fruit, cooked, homogenized preparations	C	Americas	Latin America and the Caribbean	Mexico	5.77866e-05	1e-07	9.72751e-05	0	1.6627e-05	0	1.1486e-05	5.1e-06	0.690806	0.309194
	Fruits & vegetables (processed)	Fruit, cooked, homogenized preparations	C	Asia	Eastern Asia	China, Taiwan Province of	2.16543e-05	0	5.23742e-05	0	1.93965e-05	0	1.93957e-05	0	0.999961	3.92125e-05
	Fruits & vegetables (processed)	Fruit, cooked, homogenized preparations	C	Asia	Eastern Asia	Japan	1.9514e-05	0	0.000131184	0	1.54605e-05	0	1.54595e-05	0	0.999939	6.11178e-05
	Fruits & vegetables (processed)	Fruit, cooked, homogenized preparations	C	Europe	Eastern Europe	Poland	2.39204e-05	0	5.65739e-05	0	1.32608e-06	0	1.16405e-06	2e-07	0.877812	0.122188
	Fruits & vegetables (processed)	Fruit, cooked, homogenized preparations	C	Europe	Southern Europe	Spain	0.000380838	5e-07	0.000752227	1e-06	3.80802e-05	0	3.80766e-05	0	0.999906	9.37662e-05
	Fruits & vegetables (processed)	Fruit, dried nes	C	Africa	Northern Africa	Morocco	0.000152712	2e-07	5.63566e-05	0	0.000480513	2e-06	0.000477772	2.7e-06	0.994296	0.00570444
	Fruits & vegetables (processed)	Fruit, dried nes	C	Africa	Sub-Saharan Africa	South Africa	0.000510521	7e-07	0.0023456	3e-06	0.000794931	3e-06	0.000768922	2.6e-05	0.967281	0.0327186
	Fruits & vegetables (processed)	Fruit, dried nes	C	Americas	Latin America and the Caribbean	Argentina	0.00061591	9e-07	0.00302381	4e-06	0.00393282	1.4e-05	0.00371971	0.0002131	0.945812	0.0541882
	Fruits & vegetables (processed)	Fruit, dried nes	C	Americas	Latin America and the Caribbean	Chile	0.00240165	3.4e-06	0.0133627	1.6e-05	0.00925695	3.3e-05	0.00925665	3e-07	0.999967	3.34182e-05
	Fruits & vegetables (processed)	Fruit, dried nes	C	Americas	Latin America and the Caribbean	Mexico	0.000695573	1e-06	0.00306948	4e-06	0.000769077	3e-06	0.000606856	0.0001622	0.78907	0.21093
	Fruits & vegetables (processed)	Fruit, dried nes	C	Americas	Northern America	Canada	0.000355536	5e-07	0.00136207	2e-06	0.0013467	5e-06	0.00131426	3.24e-05	0.975911	0.024089
	Fruits & vegetables (processed)	Fruit, dried nes	C	Americas	Northern America	United States of America	0.00963253	1.37e-05	0.0407746	4.9e-05	0.0150212	5.3e-05	0.0127397	0.0022815	0.848115	0.151885
	Fruits & vegetables (processed)	Fruit, dried nes	C	Asia	Eastern Asia	China, mainland	0.00251107	3.6e-06	0.0145371	1.7e-05	0.0334652	0.000119	0.0292194	0.0042458	0.873128	0.126872
	Fruits & vegetables (processed)	Fruit, dried nes	C	Asia	South-eastern Asia	Thailand	0.00127367	1.8e-06	0.00195699	2e-06	0.00496869	1.8e-05	0.00452254	0.0004461	0.910208	0.0897918
	Fruits & vegetables (processed)	Fruit, dried nes	C	Asia	Southern Asia	India	0.000185879	3e-07	0.000185307	0	0.000836647	3e-06	0.000738299	9.83e-05	0.88245	0.11755
	Fruits & vegetables (processed)	Fruit, dried nes	C	Asia	Western Asia	Turkey	0.000631409	9e-07	0.00156253	2e-06	0.000763091	3e-06	0.000745148	1.79e-05	0.976487	0.0235135
	Fruits & vegetables (processed)	Fruit, dried nes	C	Europe	Southern Europe	Greece	0.000246254	4e-07	0.00024466	0	0.000202623	1e-06	0.000201191	1.4e-06	0.99293	0.00707008
	Fruits & vegetables (processed)	Fruit, dried nes	C	Europe	Southern Europe	Serbia	0.000317513	5e-07	0.00513235	6e-06	0.000164506	1e-06	0.000114197	5.03e-05	0.694184	0.305816
	Fruits & vegetables (processed)	Fruit, dried nes	C	Europe	Western Europe	Germany	0.000257378	4e-07	0.00270546	3e-06	0.000152089	1e-06	0.000152077	0	0.999921	7.87811e-05
	Fruits & vegetables (processed)	Fruit, dried nes	C	Oceania	Australia and New Zealand	New Zealand	0.000131014	2e-07	0.00123591	1e-06	0.000250931	1e-06	0.000250921	0	0.999963	3.73682e-05
	Fruits & vegetables (processed)	Fruit, prepared nes	B	Americas	Latin America and the Caribbean	Argentina	0.0323963	4.62e-05	0.033676	4e-05	0.0657054	0.000233	0.0611417	0.0045637	0.930542	0.0694575
	Fruits & vegetables (processed)	Fruit, prepared nes	B	Americas	Latin America and the Caribbean	Chile	0.16972	0.0002421	0.269949	0.000323	0.204428	0.000726	0.204422	6.2e-06	0.999969	3.05701e-05
	Fruits & vegetables (processed)	Fruit, prepared nes	B	Americas	Latin America and the Caribbean	Colombia	0.0487471	6.95e-05	0.116004	0.000139	0.17749	0.00063	0.175558	0.0019317	0.989116	0.0108837
	Fruits & vegetables (processed)	Fruit, prepared nes	B	Americas	Latin America and the Caribbean	Costa Rica	0.129159	0.0001843	0.106099	0.000127	0.0254214	9e-05	0.0235264	0.001895	0.925456	0.0745443
	Fruits & vegetables (processed)	Fruit, prepared nes	B	Americas	Latin America and the Caribbean	Ecuador	0.0904005	0.000129	0.0991112	0.000118	0.0361218	0.000128	0.0339407	0.0021811	0.939617	0.0603827
	Fruits & vegetables (processed)	Fruit, prepared nes	B	Americas	Latin America and the Caribbean	Guatemala	0.0576016	8.22e-05	0.0436195	5.2e-05	0.0364172	0.000129	0.0201891	0.016228	0.554385	0.445615
	Fruits & vegetables (processed)	Fruit, prepared nes	B	Americas	Latin America and the Caribbean	Mexico	0.580491	0.0008281	0.975201	0.001166	0.209805	0.000745	0.158266	0.0515389	0.754349	0.245651
	Fruits & vegetables (processed)	Fruit, prepared nes	B	Americas	Latin America and the Caribbean	Peru	0.0639264	9.12e-05	0.120278	0.000144	0.323577	0.001149	0.319013	0.0045644	0.985894	0.0141061
	Fruits & vegetables (processed)	Fruit, prepared nes	B	Americas	Northern America	Canada	0.276468	0.0003944	0.623579	0.000745	0.335748	0.001192	0.31937	0.0163785	0.951218	0.048782
	Fruits & vegetables (processed)	Fruit, prepared nes	B	Asia	Eastern Asia	China, mainland	0.668677	0.0009539	1.07195	0.001281	2.74462	0.009748	2.43153	0.313083	0.885928	0.114072
	Fruits & vegetables (processed)	Fruit, prepared nes	B	Asia	South-eastern Asia	Philippines	0.0558055	7.96e-05	0.0690963	8.3e-05	0.0254177	9e-05	0.025414	3.6e-06	0.999857	0.000143073
	Fruits & vegetables (processed)	Fruit, prepared nes	B	Asia	South-eastern Asia	Thailand	0.146494	0.000209	0.307626	0.000368	0.232685	0.000826	0.162553	0.0701316	0.698598	0.301402
	Fruits & vegetables (processed)	Fruit, prepared nes	B	Asia	Southern Asia	India	0.0317083	4.52e-05	0.0297798	3.6e-05	0.0551623	0.000196	0.0393573	0.015805	0.713482	0.286518
	Fruits & vegetables (processed)	Fruit, prepared nes	B	Europe	Southern Europe	Greece	0.0591376	8.44e-05	0.0639223	7.6e-05	0.0154729	5.5e-05	0.0150987	0.0003743	0.97581	0.0241896
	Fruits & vegetables (processed)	Fruit, prepared nes	B	Europe	Western Europe	France	0.0347194	4.95e-05	0.116091	0.000139	0.0127127	4.5e-05	0.0127124	4e-07	0.999972	2.78684e-05
	Fruits & vegetables (processed)	Juice, apple, concentrated	B	Americas	Latin America and the Caribbean	Argentina	0.15009	0.0002141	0.171861	0.000205	0.869814	0.003089	0.846524	0.0232903	0.973224	0.0267762
	Fruits & vegetables (processed)	Juice, apple, concentrated	B	Americas	Latin America and the Caribbean	Brazil	0.123997	0.0001769	0.124057	0.000148	0.168449	0.000598	0.168415	3.43e-05	0.999796	0.000203702
	Fruits & vegetables (processed)	Juice, apple, concentrated	B	Americas	Latin America and the Caribbean	Chile	0.293603	0.0004188	0.340091	0.000407	0.839226	0.002981	0.839218	7.9e-06	0.999991	9.38151e-06
	Fruits & vegetables (processed)	Juice, apple, concentrated	B	Asia	Eastern Asia	China, mainland	2.35927	0.0033657	1.11654	0.001335	27.9007	0.099093	27.5745	0.326232	0.988307	0.0116926
	Fruits & vegetables (processed)	Juice, apple, concentrated	B	Asia	Western Asia	Turkey	0.337549	0.0004815	0.399692	0.000478	0.593268	0.002107	0.590493	0.0027753	0.995322	0.00467796
	Fruits & vegetables (processed)	Juice, apple, concentrated	B	Europe	Eastern Europe	Hungary	0.0879069	0.0001254	0.0971549	0.000116	0.00517536	1.8e-05	0.00517191	3.4e-06	0.999334	0.000666061
	Fruits & vegetables (processed)	Juice, apple, concentrated	B	Europe	Eastern Europe	Poland	0.29546	0.0004215	0.278834	0.000333	0.0604139	0.000215	0.0596102	0.0008037	0.986697	0.0133032
	Fruits & vegetables (processed)	Juice, apple, concentrated	B	Europe	Eastern Europe	Ukraine	0.0942892	0.0001345	0.0697536	8.3e-05	0.111319	0.000395	0.109312	0.0020064	0.981976	0.0180239
	Fruits & vegetables (processed)	Juice, apple, concentrated	B	Europe	Southern Europe	Italy	0.0717097	0.0001023	0.0932479	0.000111	0.0555854	0.000197	0.055582	3.3e-06	0.99994	6.01906e-05
	Fruits & vegetables (processed)	Juice, apple, single strength	C	Africa	Sub-Saharan Africa	South Africa	0.000186939	3e-07	0.000128683	0	0.000104423	0	0.000102952	1.5e-06	0.985913	0.0140874
	Fruits & vegetables (processed)	Juice, apple, single strength	C	Americas	Latin America and the Caribbean	Chile	0.000166186	2e-07	0.000164655	0	0.000135721	0	0.000135717	0	0.999972	2.80855e-05
	Fruits & vegetables (processed)	Juice, apple, single strength	C	Americas	Latin America and the Caribbean	Mexico	0.00128968	1.8e-06	0.000812748	1e-06	0.000994237	4e-06	0.000951364	4.29e-05	0.956878	0.0431221
	Fruits & vegetables (processed)	Juice, apple, single strength	C	Americas	Northern America	Canada	0.00634704	9.1e-06	0.00331075	4e-06	0.00146595	5e-06	0.00126243	0.0002035	0.861171	0.138829
	Fruits & vegetables (processed)	Juice, apple, single strength	C	Americas	Northern America	United States of America	0.0174012	2.48e-05	0.0185412	2.2e-05	0.00411052	1.5e-05	0.00301938	0.0010911	0.73455	0.26545
	Fruits & vegetables (processed)	Juice, apple, single strength	C	Asia	Eastern Asia	China, mainland	0.00112203	1.6e-06	0.00113545	1e-06	0.00407853	1.4e-05	0.00374678	0.0003318	0.918658	0.0813418
	Fruits & vegetables (processed)	Juice, apple, single strength	C	Asia	Western Asia	Turkey	0.000917309	1.3e-06	0.000568294	1e-06	0.000462424	2e-06	0.000458478	3.9e-06	0.991467	0.00853326
	Fruits & vegetables (processed)	Juice, apple, single strength	C	Europe	Eastern Europe	Hungary	0.000406887	6e-07	0.000170586	0	6.8457e-06	0	6.83954e-06	0	0.9991	0.000900188
	Fruits & vegetables (processed)	Juice, apple, single strength	C	Europe	Eastern Europe	Poland	0.00062788	9e-07	0.000263237	0	3.71451e-05	0	3.6193e-05	1e-06	0.974367	0.0256334
	Fruits & vegetables (processed)	Juice, apple, single strength	C	Europe	Eastern Europe	Ukraine	0.000595133	8e-07	0.000307316	0	0.000205967	1e-06	0.000197127	8.8e-06	0.957082	0.042918
	Fruits & vegetables (processed)	Juice, apple, single strength	C	Europe	Southern Europe	Italy	0.000170598	2e-07	7.27113e-05	0	3.77821e-05	0	3.77795e-05	0	0.999931	6.90503e-05
	Fruits & vegetables (processed)	Juice, apple, single strength	C	Europe	Southern Europe	Serbia	0.000200339	3e-07	0.000107481	0	2.56446e-05	0	2.45926e-05	1.1e-06	0.958976	0.0410237
	Fruits & vegetables (processed)	Juice, apple, single strength	C	Europe	Southern Europe	Spain	0.000222562	3e-07	0.000157548	0	4.78981e-05	0	4.78974e-05	0	0.999985	1.54736e-05
	Fruits & vegetables (processed)	Juice, apple, single strength	C	Europe	Western Europe	Germany	0.00047944	7e-07	0.000287393	0	2.69542e-05	0	2.69529e-05	0	0.99995	4.96349e-05
	Fruits & vegetables (processed)	Juice, citrus, concentrated	C	Americas	Latin America and the Caribbean	Mexico	1.24975e-05	0	8.61523e-06	0	2.09283e-05	0	2.0473e-05	5e-07	0.978244	0.0217558
	Fruits & vegetables (processed)	Juice, citrus, concentrated	C	Americas	Latin America and the Caribbean	Peru	6.68795e-07	0	9.78775e-07	0	1.70211e-06	0	1.66497e-06	0	0.978178	0.0218219
	Fruits & vegetables (processed)	Juice, citrus, concentrated	C	Americas	Latin America and the Caribbean	Uruguay	1.44791e-06	0	9.17478e-07	0	1.41512e-06	0	1.41482e-06	0	0.999794	0.000206162
	Fruits & vegetables (processed)	Juice, citrus, concentrated	C	Americas	Northern America	United States of America	0.000126588	2e-07	0.000168634	0	8.5088e-05	0	7.51618e-05	9.9e-06	0.883342	0.116658
	Fruits & vegetables (processed)	Juice, citrus, concentrated	C	Asia	Eastern Asia	Japan	4.58159e-06	0	1.20784e-05	0	3.33988e-06	0	3.33979e-06	0	0.999974	2.60488e-05
	Fruits & vegetables (processed)	Juice, citrus, concentrated	C	Asia	Eastern Asia	Republic of Korea	8.92876e-07	0	2.06234e-06	0	5.77863e-07	0	5.77848e-07	0	0.999974	2.57738e-05
	Fruits & vegetables (processed)	Juice, citrus, concentrated	C	Asia	South-eastern Asia	Philippines	8.66676e-07	0	1.46762e-06	0	2.63691e-06	0	2.63683e-06	0	0.999971	2.93025e-05
	Fruits & vegetables (processed)	Juice, citrus, single strength	C	Americas	Latin America and the Caribbean	Mexico	0.00627989	9e-06	0.00428719	5e-06	0.00251267	9e-06	0.00228609	0.0002266	0.909826	0.0901736
	Fruits & vegetables (processed)	Juice, citrus, single strength	C	Americas	Latin America and the Caribbean	Peru	0.00721785	1.03e-05	0.00492752	6e-06	0.00418004	1.5e-05	0.00399305	0.000187	0.955265	0.044735
	Fruits & vegetables (processed)	Juice, citrus, single strength	C	Americas	Latin America and the Caribbean	Uruguay	0.000245838	4e-07	0.000806313	1e-06	5.36383e-05	0	5.3382e-05	3e-07	0.99522	0.00478005
	Fruits & vegetables (processed)	Juice, citrus, single strength	C	Americas	Northern America	United States of America	0.0116969	1.67e-05	0.0122109	1.5e-05	0.00226209	8e-06	0.00154333	0.0007188	0.682256	0.317744
	Fruits & vegetables (processed)	Juice, citrus, single strength	C	Asia	Eastern Asia	Japan	0.000358653	5e-07	0.000775575	1e-06	5.81034e-05	0	5.80978e-05	0	0.999904	9.61459e-05
	Fruits & vegetables (processed)	Juice, citrus, single strength	C	Europe	Southern Europe	Italy	0.00260936	3.7e-06	0.00432793	5e-06	0.000385313	1e-06	0.000385158	2e-07	0.999596	0.000403609
	Fruits & vegetables (processed)	Juice, citrus, single strength	C	Europe	Southern Europe	Spain	0.00396554	5.7e-06	0.00299937	4e-06	0.000743388	3e-06	0.000743374	0	0.999981	1.91792e-05
	Fruits & vegetables (processed)	Juice, fruit nes	C	Africa	Northern Africa	Egypt	0.00280267	4e-06	0.00203476	2e-06	0.00453249	1.6e-05	0.00450982	2.27e-05	0.994997	0.0050031
	Fruits & vegetables (processed)	Juice, fruit nes	C	Americas	Latin America and the Caribbean	Argentina	0.0208396	2.97e-05	0.0206303	2.5e-05	0.0655289	0.000233	0.0629292	0.0025997	0.960327	0.0396729
	Fruits & vegetables (processed)	Juice, fruit nes	C	Americas	Latin America and the Caribbean	Brazil	0.00689731	9.8e-06	0.0116326	1.4e-05	0.0175686	6.2e-05	0.0175654	3.2e-06	0.999817	0.000183231
	Fruits & vegetables (processed)	Juice, fruit nes	C	Americas	Latin America and the Caribbean	Chile	0.018061	2.58e-05	0.0549557	6.6e-05	0.0348075	0.000124	0.0348063	1.3e-06	0.999963	3.65507e-05
	Fruits & vegetables (processed)	Juice, fruit nes	C	Americas	Latin America and the Caribbean	Ecuador	0.00311737	4.4e-06	0.00948544	1.1e-05	0.0020814	7e-06	0.00187265	0.0002087	0.899709	0.100291
	Fruits & vegetables (processed)	Juice, fruit nes	C	Americas	Latin America and the Caribbean	Mexico	0.018466	2.63e-05	0.0149594	1.8e-05	0.00884598	3.1e-05	0.00805538	0.0007906	0.910626	0.0893738
	Fruits & vegetables (processed)	Juice, fruit nes	C	Americas	Northern America	Canada	0.0267071	3.81e-05	0.0370216	4.4e-05	0.050244	0.000178	0.0493623	0.0008818	0.982451	0.0175494
	Fruits & vegetables (processed)	Juice, fruit nes	C	Asia	Eastern Asia	China, mainland	0.0832301	0.0001187	0.115547	0.000138	0.517991	0.00184	0.484244	0.0337476	0.934849	0.0651508
	Fruits & vegetables (processed)	Juice, fruit nes	C	Asia	South-eastern Asia	Indonesia	0.0091129	1.3e-05	0.00886748	1.1e-05	0.0397606	0.000141	0.0337683	0.0059922	0.849292	0.150708
	Fruits & vegetables (processed)	Juice, fruit nes	C	Asia	South-eastern Asia	Philippines	0.00396309	5.7e-06	0.00584281	7e-06	0.00288799	1e-05	0.00288769	3e-07	0.999894	0.000106479
	Fruits & vegetables (processed)	Juice, fruit nes	C	Asia	South-eastern Asia	Thailand	0.0110612	1.58e-05	0.0108707	1.3e-05	0.0221164	7.9e-05	0.0196382	0.0024783	0.887945	0.112055
	Fruits & vegetables (processed)	Juice, fruit nes	C	Asia	Western Asia	Turkey	0.0145451	2.07e-05	0.0243434	2.9e-05	0.00875156	3.1e-05	0.00858258	0.000169	0.980691	0.0193091
	Fruits & vegetables (processed)	Juice, fruit nes	C	Europe	Eastern Europe	Poland	0.00387642	5.5e-06	0.00709587	8e-06	0.000246909	1e-06	0.000226544	2.04e-05	0.917519	0.0824808
	Fruits & vegetables (processed)	Juice, fruit nes	C	Europe	Southern Europe	Italy	0.0025927	3.7e-06	0.00544489	7e-06	0.00113923	4e-06	0.00113904	2e-07	0.999833	0.000167334
	Fruits & vegetables (processed)	Juice, fruit nes	C	Europe	Southern Europe	Spain	0.00326611	4.7e-06	0.00320435	4e-06	0.00165468	6e-06	0.00165467	0	0.999991	9.19479e-06
	Fruits & vegetables (processed)	Juice, fruit nes	C	Europe	Western Europe	France	0.00549047	7.8e-06	0.0123677	1.5e-05	0.00321655	1.1e-05	0.00321651	0	0.999988	1.17342e-05
	Fruits & vegetables (processed)	Juice, fruit nes	C	Oceania	Australia and New Zealand	New Zealand	0.00346164	4.9e-06	0.00833919	1e-05	0.00331497	1.2e-05	0.00331491	1e-07	0.99998	1.98839e-05
	Fruits & vegetables (processed)	Juice, grape	B	Americas	Latin America and the Caribbean	Argentina	0.355591	0.0005073	0.369508	0.000442	0.793623	0.002819	0.743547	0.0500754	0.936903	0.0630972
	Fruits & vegetables (processed)	Juice, grape	B	Americas	Latin America and the Caribbean	Chile	0.0251607	3.59e-05	0.0447109	5.3e-05	0.0226296	8e-05	0.0226285	1e-06	0.999954	4.57397e-05
	Fruits & vegetables (processed)	Juice, grape	B	Americas	Latin America and the Caribbean	Mexico	0.0114225	1.63e-05	0.0284628	3.4e-05	0.0105301	3.7e-05	0.00902584	0.0015042	0.857148	0.142852
	Fruits & vegetables (processed)	Juice, grape	B	Americas	Northern America	Canada	0.00982162	1.4e-05	0.0130614	1.6e-05	0.00348723	1.2e-05	0.00307221	0.000415	0.88099	0.11901
	Fruits & vegetables (processed)	Juice, grape	B	Americas	Northern America	United States of America	0.806416	0.0011504	1.5188	0.001816	0.245496	0.000872	0.156205	0.0892909	0.636284	0.363716
	Fruits & vegetables (processed)	Juice, grape	B	Asia	Western Asia	Turkey	0.00540289	7.7e-06	0.00486653	6e-06	0.0016558	6e-06	0.00162201	3.38e-05	0.979592	0.0204079
	Fruits & vegetables (processed)	Juice, grape	B	Europe	Southern Europe	Italy	0.00668952	9.5e-06	0.00447716	5e-06	0.00345263	1.2e-05	0.00345247	2e-07	0.999953	4.65922e-05
	Fruits & vegetables (processed)	Juice, grape	B	Europe	Southern Europe	Spain	0.0199309	2.84e-05	0.0224253	2.7e-05	0.00335499	1.2e-05	0.00335489	1e-07	0.999968	3.17668e-05
	Fruits & vegetables (processed)	Juice, grape	B	Oceania	Australia and New Zealand	Australia	0.0134239	1.92e-05	0.0256519	3.1e-05	0.0020005	7e-06	0.00109274	0.0009078	0.54623	0.45377
	Fruits & vegetables (processed)	Juice, grapefruit	C	Africa	Sub-Saharan Africa	South Africa	0.00180218	2.6e-06	0.00173642	2e-06	0.000527723	2e-06	0.000504909	2.28e-05	0.956768	0.0432318
	Fruits & vegetables (processed)	Juice, grapefruit	C	Americas	Latin America and the Caribbean	Mexico	0.00281843	4e-06	0.00263572	3e-06	0.00123601	4e-06	0.00109671	0.0001393	0.887301	0.112699
	Fruits & vegetables (processed)	Juice, grapefruit	C	Americas	Northern America	United States of America	0.0121724	1.74e-05	0.00945344	1.1e-05	0.00271148	1e-05	0.00215504	0.0005564	0.794781	0.205219
	Fruits & vegetables (processed)	Juice, grapefruit	C	Europe	Southern Europe	Spain	0.000947811	1.4e-06	0.000821789	1e-06	0.000279106	1e-06	0.000279102	0	0.999986	1.39023e-05
	Fruits & vegetables (processed)	Juice, grapefruit, concentrated	C	Africa	Sub-Saharan Africa	South Africa	0.00623672	8.9e-06	0.0101876	1.2e-05	0.00302516	1.1e-05	0.00291221	0.0001129	0.962663	0.0373368
	Fruits & vegetables (processed)	Juice, grapefruit, concentrated	C	Americas	Latin America and the Caribbean	Argentina	0.000498888	7e-07	0.00115847	1e-06	0.00168356	6e-06	0.00154107	0.0001425	0.915359	0.0846413
	Fruits & vegetables (processed)	Juice, grapefruit, concentrated	C	Americas	Latin America and the Caribbean	Mexico	0.00820488	1.17e-05	0.0235812	2.8e-05	0.00656743	2.3e-05	0.00532117	0.0012463	0.810237	0.189763
	Fruits & vegetables (processed)	Juice, grapefruit, concentrated	C	Americas	Northern America	United States of America	0.0254981	3.64e-05	0.0328511	3.9e-05	0.00945745	3.4e-05	0.00752377	0.0019337	0.795538	0.204462
	Fruits & vegetables (processed)	Juice, grapefruit, concentrated	C	Europe	Southern Europe	Spain	0.000647925	9e-07	0.00173347	2e-06	0.000318001	1e-06	0.000317993	0	0.999974	2.57385e-05
	Fruits & vegetables (processed)	Juice, grapefruit, concentrated	C	Europe	Western Europe	Austria	0.00214132	3.1e-06	0.0107834	1.3e-05	0.00169964	6e-06	0.00169959	1e-07	0.99997	3.02251e-05
	Fruits & vegetables (processed)	Juice, grapefruit, concentrated	C	Europe	Western Europe	Netherlands	0.000216143	3e-07	0.00034082	0	0.000590685	2e-06	0.000590683	0	0.999998	2.09806e-06
	Fruits & vegetables (processed)	Juice, lemon, concentrated	C	Africa	Sub-Saharan Africa	South Africa	0.00637658	9.1e-06	0.0107321	1.3e-05	0.0142899	5.1e-05	0.0141709	0.000119	0.991671	0.00832869
	Fruits & vegetables (processed)	Juice, lemon, concentrated	C	Americas	Latin America and the Caribbean	Argentina	0.222975	0.0003181	0.555002	0.000663	3.59099	0.012754	3.54366	0.0473335	0.986819	0.0131812
	Fruits & vegetables (processed)	Juice, lemon, concentrated	C	Americas	Latin America and the Caribbean	Brazil	0.0488166	6.96e-05	0.0278802	3.3e-05	0.0662243	0.000235	0.0662166	7.7e-06	0.999884	0.000116498
	Fruits & vegetables (processed)	Juice, lemon, concentrated	C	Americas	Latin America and the Caribbean	Mexico	0.100456	0.0001433	0.149849	0.000179	0.488192	0.001734	0.480273	0.0079195	0.983778	0.016222
	Fruits & vegetables (processed)	Juice, lemon, concentrated	C	Europe	Southern Europe	Italy	0.0106417	1.52e-05	0.00829456	1e-05	0.0202853	7.2e-05	0.020285	3e-07	0.999985	1.45307e-05
	Fruits & vegetables (processed)	Juice, lemon, concentrated	C	Europe	Southern Europe	Spain	0.0163829	2.34e-05	0.0127695	1.5e-05	0.0294518	0.000105	0.0294517	1e-07	0.999998	2.05081e-06
	Fruits & vegetables (processed)	Juice, lemon, single strength	C	Africa	Sub-Saharan Africa	South Africa	0.0118428	1.69e-05	0.00129214	2e-06	0.00843628	3e-05	0.00842195	1.43e-05	0.998301	0.00169855
	Fruits & vegetables (processed)	Juice, lemon, single strength	C	Americas	Latin America and the Caribbean	Argentina	0.0143789	2.05e-05	0.00539809	6e-06	0.0738575	0.000262	0.0731259	0.0007315	0.990095	0.00990482
	Fruits & vegetables (processed)	Juice, lemon, single strength	C	Americas	Latin America and the Caribbean	Brazil	0.0142576	2.03e-05	0.014683	1.8e-05	0.00619268	2.2e-05	0.00618862	4.1e-06	0.999344	0.000656112
	Fruits & vegetables (processed)	Juice, lemon, single strength	C	Americas	Latin America and the Caribbean	Mexico	0.0669423	9.55e-05	0.124842	0.000149	0.109013	0.000387	0.102415	0.0065979	0.939476	0.0605236
	Fruits & vegetables (processed)	Juice, lemon, single strength	C	Americas	Latin America and the Caribbean	Peru	0.00450903	6.4e-06	0.00282023	3e-06	0.00508469	1.8e-05	0.00497766	0.000107	0.978952	0.0210484
	Fruits & vegetables (processed)	Juice, lemon, single strength	C	Asia	Eastern Asia	China, mainland	0.00138528	2e-06	0.000452978	1e-06	0.0130145	4.6e-05	0.0128821	0.0001324	0.98983	0.0101697
	Fruits & vegetables (processed)	Juice, lemon, single strength	C	Europe	Southern Europe	Italy	0.0120474	1.72e-05	0.0244994	2.9e-05	0.00734953	2.6e-05	0.00734866	9e-07	0.999882	0.00011846
	Fruits & vegetables (processed)	Juice, lemon, single strength	C	Europe	Southern Europe	Spain	0.00467512	6.7e-06	0.00491262	6e-06	0.00268947	1e-05	0.00268945	0	0.999991	8.6399e-06
	Fruits & vegetables (processed)	Juice, orange, concentrated	B	Americas	Latin America and the Caribbean	Brazil	0.779994	0.0011127	1.24563	0.001489	0.447344	0.001589	0.412874	0.0344705	0.922944	0.0770558
	Fruits & vegetables (processed)	Juice, orange, concentrated	B	Americas	Latin America and the Caribbean	Costa Rica	0.195871	0.0002794	0.39569	0.000473	0.199625	0.000709	0.192559	0.0070659	0.964604	0.0353957
	Fruits & vegetables (processed)	Juice, orange, concentrated	B	Americas	Latin America and the Caribbean	Mexico	0.965161	0.0013769	0.610205	0.000729	0.713278	0.002533	0.681029	0.0322489	0.954788	0.0452123
	Fruits & vegetables (processed)	Juice, orange, concentrated	B	Americas	Northern America	United States of America	0.43955	0.000627	0.478312	0.000572	0.339472	0.001206	0.28319	0.0562827	0.834206	0.165794
	Fruits & vegetables (processed)	Juice, orange, single strength	B	Americas	Latin America and the Caribbean	Brazil	0.436372	0.0006225	0.156687	0.000187	0.0967298	0.000344	0.0923938	0.004336	0.955174	0.0448262
	Fruits & vegetables (processed)	Juice, orange, single strength	B	Americas	Latin America and the Caribbean	Mexico	0.133791	0.0001909	0.23733	0.000284	0.0503046	0.000179	0.0377618	0.0125428	0.750664	0.249336
	Fruits & vegetables (processed)	Juice, orange, single strength	B	Americas	Northern America	Canada	0.0106637	1.52e-05	0.00730027	9e-06	0.00301316	1.1e-05	0.0027707	0.0002425	0.919531	0.0804693
	Fruits & vegetables (processed)	Juice, orange, single strength	B	Americas	Northern America	United States of America	0.249531	0.000356	0.246005	0.000294	0.0932536	0.000331	0.0643064	0.0289472	0.689586	0.310414
	Fruits & vegetables (processed)	Juice, pineapple	C	Americas	Latin America and the Caribbean	Costa Rica	0.0965194	0.0001377	0.0509616	6.1e-05	0.0495099	0.000176	0.0485996	0.0009103	0.981614	0.0183858
	Fruits & vegetables (processed)	Juice, pineapple	C	Americas	Latin America and the Caribbean	Guatemala	0.0116317	1.66e-05	0.00611779	7e-06	0.00588902	2.1e-05	0.00361235	0.0022767	0.613404	0.386596
	Fruits & vegetables (processed)	Juice, pineapple	C	Americas	Latin America and the Caribbean	Honduras	0.00603697	8.6e-06	0.00454216	5e-06	2.75624e-05	0	2.62009e-05	1.4e-06	0.950601	0.0493994
	Fruits & vegetables (processed)	Juice, pineapple	C	Americas	Latin America and the Caribbean	Mexico	0.00583743	8.3e-06	0.0044351	5e-06	0.00203477	7e-06	0.00180037	0.0002344	0.884806	0.115194
	Fruits & vegetables (processed)	Juice, pineapple	C	Asia	Eastern Asia	China, mainland	0.00221744	3.2e-06	0.00136441	2e-06	0.00479084	1.7e-05	0.00439227	0.0003986	0.916805	0.0831952
	Fruits & vegetables (processed)	Juice, pineapple	C	Asia	South-eastern Asia	Indonesia	0.0192238	2.74e-05	0.00845924	1e-05	0.0448807	0.000159	0.0391555	0.0057252	0.872435	0.127565
	Fruits & vegetables (processed)	Juice, pineapple	C	Asia	South-eastern Asia	Philippines	0.0661582	9.44e-05	0.0483172	5.8e-05	0.0218098	7.7e-05	0.0218072	2.5e-06	0.999883	0.000116637
	Fruits & vegetables (processed)	Juice, pineapple	C	Asia	South-eastern Asia	Thailand	0.0092154	1.31e-05	0.00480806	6e-06	0.00894921	3.2e-05	0.00872985	0.0002194	0.975489	0.0245114
	Fruits & vegetables (processed)	Juice, pineapple, concentrated	C	Africa	Sub-Saharan Africa	Kenya	0.0129358	1.85e-05	0.0153398	1.8e-05	0.0173329	6.2e-05	0.0102407	0.0070921	0.590827	0.409173
	Fruits & vegetables (processed)	Juice, pineapple, concentrated	C	Americas	Latin America and the Caribbean	Costa Rica	0.0669558	9.55e-05	0.0884938	0.000106	0.0690081	0.000245	0.0674274	0.0015807	0.977094	0.0229057
	Fruits & vegetables (processed)	Juice, pineapple, concentrated	C	Asia	South-eastern Asia	Indonesia	0.0578332	8.25e-05	0.078791	9.4e-05	0.287294	0.00102	0.235592	0.0517023	0.820037	0.179963
	Fruits & vegetables (processed)	Juice, pineapple, concentrated	C	Asia	South-eastern Asia	Philippines	0.115382	0.0001646	0.0694473	8.3e-05	0.0760687	0.00027	0.076065	3.7e-06	0.999952	4.80658e-05
	Fruits & vegetables (processed)	Juice, pineapple, concentrated	C	Asia	South-eastern Asia	Thailand	0.174489	0.0002489	0.230567	0.000276	0.383186	0.001361	0.33059	0.0525957	0.862741	0.137259
	Fruits & vegetables (processed)	Juice, tangerine	C	Americas	Northern America	United States of America	0.0538784	7.69e-05	0.104136	0.000124	0.0447782	0.000159	0.038201	0.0065771	0.853118	0.146882
	Fruits & vegetables (processed)	Juice, tomato	C	Americas	Latin America and the Caribbean	Mexico	5.71039e-05	1e-07	4.50184e-05	0	3.93477e-05	0	3.69685e-05	2.4e-06	0.939534	0.0604662
	Fruits & vegetables (processed)	Juice, tomato	C	Americas	Northern America	Canada	8.90585e-05	1e-07	4.63648e-05	0	1.94343e-05	0	1.91076e-05	3e-07	0.983192	0.0168084
	Fruits & vegetables (processed)	Juice, tomato	C	Americas	Northern America	United States of America	0.0022346	3.2e-06	0.00169137	2e-06	0.00055249	2e-06	0.000532596	1.99e-05	0.963992	0.0360081
	Fruits & vegetables (processed)	Juice, tomato	C	Asia	Eastern Asia	China, mainland	1.33144e-05	0	1.45156e-05	0	1.7426e-05	0	1.31847e-05	4.2e-06	0.756607	0.243393
	Fruits & vegetables (processed)	Juice, tomato	C	Asia	Western Asia	Armenia	5.27028e-06	0	4.04828e-06	0	9.8416e-07	0	3.31593e-07	7e-07	0.33693	0.66307
	Fruits & vegetables (processed)	Juice, tomato	C	Asia	Western Asia	Turkey	6.15421e-05	1e-07	2.53706e-05	0	1.27687e-05	0	1.25926e-05	2e-07	0.986203	0.0137967
	Fruits & vegetables (processed)	Juice, tomato	C	Europe	Eastern Europe	Poland	6.50926e-06	0	2.77419e-06	0	1.28136e-07	0	1.15877e-07	0	0.904323	0.0956767
	Fruits & vegetables (processed)	Juice, tomato	C	Europe	Eastern Europe	Ukraine	9.06118e-05	1e-07	3.69334e-05	0	1.82106e-05	0	1.71485e-05	1.1e-06	0.941679	0.0583212
	Fruits & vegetables (processed)	Juice, tomato	C	Europe	Southern Europe	Italy	6.84212e-06	0	4.5616e-06	0	1.95007e-06	0	1.78623e-06	2e-07	0.915981	0.0840194
	Fruits & vegetables (processed)	Juice, tomato	C	Europe	Southern Europe	Serbia	5.54766e-06	0	3.75944e-06	0	3.95957e-07	0	3.59102e-07	0	0.906923	0.0930774
	Fruits & vegetables (processed)	Juice, tomato	C	Europe	Southern Europe	Spain	6.06544e-06	0	4.50013e-06	0	7.93027e-07	0	7.93006e-07	0	0.999973	2.69632e-05
	Fruits & vegetables (processed)	Juice, tomato	C	Europe	Western Europe	Netherlands	8.43245e-05	1e-07	6.08391e-05	0	3.85798e-06	0	3.85774e-06	0	0.99994	6.00882e-05
	Fruits & vegetables (processed)	Mushrooms, canned	C	Americas	Northern America	Canada	0.00211862	3e-06	0.00367465	4e-06	0.000953404	3e-06	0.000861092	9.23e-05	0.903176	0.0968239
	Fruits & vegetables (processed)	Mushrooms, canned	C	Asia	Eastern Asia	China, mainland	0.0058237	8.3e-06	0.0148401	1.8e-05	0.0123937	4.4e-05	0.00805754	0.0043362	0.650131	0.349869
	Fruits & vegetables (processed)	Mushrooms, canned	C	Asia	South-eastern Asia	Indonesia	0.00411937	5.9e-06	0.00694867	8e-06	0.0227626	8.1e-05	0.0180625	0.0047001	0.793515	0.206485
	Fruits & vegetables (processed)	Mushrooms, canned	C	Asia	South-eastern Asia	Viet Nam	0.00523968	7.5e-06	0.0131422	1.6e-05	0.0196097	7e-05	0.019598	1.17e-05	0.999403	0.00059739
	Fruits & vegetables (processed)	Mushrooms, canned	C	Europe	Eastern Europe	Poland	0.00535341	7.6e-06	0.00718862	9e-06	0.000440694	2e-06	0.00041998	2.07e-05	0.952998	0.0470024
	Fruits & vegetables (processed)	Mushrooms, canned	C	Europe	Southern Europe	Italy	0.00172672	2.5e-06	0.0123003	1.5e-05	0.00187157	7e-06	0.00187113	4e-07	0.999765	0.000234718
	Fruits & vegetables (processed)	Mushrooms, canned	C	Europe	Southern Europe	Spain	0.0118112	1.68e-05	0.0187865	2.2e-05	0.00252533	9e-06	0.00252524	1e-07	0.999965	3.53375e-05
	Fruits & vegetables (processed)	Mushrooms, canned	C	Europe	Western Europe	France	0.0152122	2.17e-05	0.0300093	3.6e-05	0.000467205	2e-06	0.000467111	1e-07	0.999798	0.000202422
	Fruits & vegetables (processed)	Mushrooms, canned	C	Europe	Western Europe	Netherlands	0.071162	0.0001015	0.10898	0.00013	0.00540207	1.9e-05	0.00540165	4e-07	0.999923	7.71378e-05
	Fruits & vegetables (processed)	Pineapples canned	B	Asia	Eastern Asia	China, mainland	0.0258616	3.69e-05	0.0247014	3e-05	0.0499043	0.000177	0.0426885	0.0072158	0.855407	0.144593
	Fruits & vegetables (processed)	Pineapples canned	B	Asia	South-eastern Asia	Indonesia	0.163798	0.0002337	0.153774	0.000184	0.382097	0.001357	0.278023	0.104074	0.727624	0.272376
	Fruits & vegetables (processed)	Pineapples canned	B	Asia	South-eastern Asia	Philippines	0.308116	0.0004396	0.26104	0.000312	0.0846488	0.000301	0.084635	1.37e-05	0.999838	0.000162358
	Fruits & vegetables (processed)	Pineapples canned	B	Asia	South-eastern Asia	Thailand	0.445897	0.0006361	0.42929	0.000513	0.371588	0.00132	0.352002	0.0195855	0.947293	0.0527075
	Fruits & vegetables (processed)	Pineapples canned	B	Asia	South-eastern Asia	Viet Nam	0.012923	1.84e-05	0.0139486	1.7e-05	0.020008	7.1e-05	0.0199955	1.24e-05	0.999379	0.000621426
	Fruits & vegetables (processed)	Plums dried (prunes)	C	Americas	Latin America and the Caribbean	Argentina	0.00586854	8.4e-06	0.0106793	1.3e-05	0.0153725	5.5e-05	0.0139252	0.0014473	0.905854	0.0941458
	Fruits & vegetables (processed)	Plums dried (prunes)	C	Americas	Latin America and the Caribbean	Chile	0.0114948	1.64e-05	0.025175	3e-05	0.0085581	3e-05	0.00855752	6e-07	0.999932	6.81e-05
	Fruits & vegetables (processed)	Plums dried (prunes)	C	Americas	Northern America	United States of America	0.152214	0.0002171	0.575262	0.000688	0.0684196	0.000243	0.0345747	0.0338449	0.505333	0.494667
	Fruits & vegetables (processed)	Plums dried (prunes)	C	Oceania	Australia and New Zealand	Australia	0.00123792	1.8e-06	0.00191727	2e-06	0.000737155	3e-06	0.00067165	6.55e-05	0.911138	0.0888616
	Fruits & vegetables (processed)	Potatoes, frozen	C	Americas	Northern America	Canada	0.1862	0.0002656	0.163416	0.000195	0.0025323	9e-06	0.00159389	0.0009384	0.629424	0.370576
	Fruits & vegetables (processed)	Potatoes, frozen	C	Americas	Northern America	United States of America	0.0528165	7.53e-05	0.0559536	6.7e-05	0.00374566	1.3e-05	0.000452111	0.0032936	0.120702	0.879298
	Fruits & vegetables (processed)	Potatoes, frozen	C	Europe	Western Europe	Belgium	0.00412024	5.9e-06	0.00295303	4e-06	6.08792e-05	0	6.08727e-05	0	0.999894	0.000106481
	Fruits & vegetables (processed)	Potatoes, frozen	C	Europe	Western Europe	Netherlands	0.00416181	5.9e-06	0.00355457	4e-06	6.85717e-05	0	6.85582e-05	0	0.999802	0.000197623
	Fruits & vegetables (processed)	Raisins	C	Africa	Sub-Saharan Africa	South Africa	0.0110558	1.58e-05	0.0229502	2.7e-05	0.0102819	3.7e-05	0.0100274	0.0002545	0.97525	0.0247499
	Fruits & vegetables (processed)	Raisins	C	Americas	Latin America and the Caribbean	Argentina	0.00759001	1.08e-05	0.0124693	1.5e-05	0.052347	0.000186	0.0507867	0.0015603	0.970193	0.0298067
	Fruits & vegetables (processed)	Raisins	C	Americas	Latin America and the Caribbean	Chile	0.0168347	2.4e-05	0.0345898	4.1e-05	0.0484503	0.000172	0.0484495	8e-07	0.999983	1.65275e-05
	Fruits & vegetables (processed)	Raisins	C	Americas	Latin America and the Caribbean	Mexico	0.00343976	4.9e-06	0.00337594	4e-06	0.00887612	3.2e-05	0.0086977	0.0001784	0.979899	0.0201008
	Fruits & vegetables (processed)	Raisins	C	Americas	Northern America	United States of America	0.608145	0.0008676	1.6079	0.001922	0.395865	0.001406	0.376959	0.0189058	0.952242	0.0477583
	Fruits & vegetables (processed)	Raisins	C	Asia	Central Asia	Uzbekistan	0.00407584	5.8e-06	0.00348899	4e-06	0.0188279	6.7e-05	0.017224	0.0016038	0.914817	0.0851831
	Fruits & vegetables (processed)	Raisins	C	Asia	Eastern Asia	China, mainland	0.00144746	2.1e-06	0.00274486	3e-06	0.0102062	3.6e-05	0.00940427	0.000802	0.921423	0.0785769
	Fruits & vegetables (processed)	Raisins	C	Asia	Southern Asia	Afghanistan	0.00375969	5.4e-06	0.00679553	8e-06	0.0169168	6e-05	0.0151307	0.0017861	0.89442	0.10558
	Fruits & vegetables (processed)	Raisins	C	Asia	Southern Asia	Pakistan	0.0007664	1.1e-06	0.00172105	2e-06	0.00227874	8e-06	0.00222111	5.76e-05	0.974713	0.0252868
	Fruits & vegetables (processed)	Raisins	C	Asia	Western Asia	Turkey	0.0014895	2.1e-06	0.00236639	3e-06	0.00145095	5e-06	0.00143093	2e-05	0.986198	0.0138025
	Fruits & vegetables (processed)	Raisins	C	Europe	Southern Europe	Greece	0.000842073	1.2e-06	0.00178993	2e-06	0.000710041	3e-06	0.000699541	1.05e-05	0.985212	0.014788
	Fruits & vegetables (processed)	Raisins	C	Oceania	Australia and New Zealand	Australia	0.00212011	3e-06	0.00626446	7e-06	0.00076394	3e-06	0.000552259	0.0002117	0.72291	0.27709
	Fruits & vegetables (processed)	Sweet corn frozen	B	Americas	Latin America and the Caribbean	Mexico	0.0039968	5.7e-06	0.00672747	8e-06	0.000822981	3e-06	0.000467437	0.0003555	0.567981	0.432019
	Fruits & vegetables (processed)	Sweet corn frozen	B	Americas	Latin America and the Caribbean	Peru	0.00607253	8.7e-06	0.0117887	1.4e-05	0.0026121	9e-06	0.00216473	0.0004474	0.828732	0.171268
	Fruits & vegetables (processed)	Sweet corn frozen	B	Americas	Northern America	Canada	0.0522317	7.45e-05	0.050833	6.1e-05	0.0036996	1.3e-05	0.00193264	0.001767	0.52239	0.47761
	Fruits & vegetables (processed)	Sweet corn frozen	B	Americas	Northern America	United States of America	0.918384	0.0013101	1.0181	0.001217	0.13345	0.000474	0.0735265	0.059924	0.550965	0.449035
	Fruits & vegetables (processed)	Sweet corn frozen	B	Asia	Eastern Asia	China, mainland	0.00533669	7.6e-06	0.00391668	5e-06	0.00578621	2.1e-05	0.00464178	0.0011444	0.802214	0.197786
	Fruits & vegetables (processed)	Sweet corn frozen	B	Europe	Eastern Europe	Poland	0.00241228	3.4e-06	0.00158113	2e-06	1.30144e-05	0	8.24695e-06	4.8e-06	0.63368	0.36632
	Fruits & vegetables (processed)	Sweet corn prep or preserved	B	Americas	Northern America	Canada	0.00270417	3.9e-06	0.00265921	3e-06	0.000225077	1e-06	0.000100057	0.000125	0.444547	0.555453
	Fruits & vegetables (processed)	Sweet corn prep or preserved	B	Americas	Northern America	United States of America	1.08269	0.0015445	1.18964	0.001422	0.156701	0.000557	0.0866813	0.0700201	0.553162	0.446838
	Fruits & vegetables (processed)	Sweet corn prep or preserved	B	Asia	Eastern Asia	China, mainland	0.00158368	2.3e-06	0.00275921	3e-06	0.00218369	8e-06	0.00137747	0.0008062	0.630798	0.369202
	Fruits & vegetables (processed)	Sweet corn prep or preserved	B	Asia	South-eastern Asia	Thailand	0.0191268	2.73e-05	0.0166572	2e-05	0.0142464	5.1e-05	0.0104467	0.0037998	0.733284	0.266716
	Fruits & vegetables (processed)	Tomatoes, paste	C	Africa	Northern Africa	Egypt	5.49105e-05	1e-07	4.72533e-05	0	3.73807e-05	0	3.66589e-05	7e-07	0.980691	0.0193095
	Fruits & vegetables (processed)	Tomatoes, paste	C	Americas	Latin America and the Caribbean	Chile	0.000276682	4e-07	0.000226726	0	0.000277679	1e-06	0.000277674	0	0.999981	1.89023e-05
	Fruits & vegetables (processed)	Tomatoes, paste	C	Americas	Latin America and the Caribbean	Mexico	0.000380448	5e-07	0.000417753	0	0.000760973	3e-06	0.000738895	2.21e-05	0.970987	0.029013
	Fruits & vegetables (processed)	Tomatoes, paste	C	Americas	Northern America	Canada	0.00109738	1.6e-06	0.000748928	1e-06	0.000713031	3e-06	0.000706329	6.7e-06	0.990602	0.00939846
	Fruits & vegetables (processed)	Tomatoes, paste	C	Americas	Northern America	United States of America	0.0805217	0.0001149	0.0603584	7.2e-05	0.0582847	0.000207	0.0575748	0.0007099	0.987819	0.0121806
	Fruits & vegetables (processed)	Tomatoes, paste	C	Asia	Eastern Asia	China, mainland	0.000353974	5e-07	0.00026486	0	0.00112897	4e-06	0.00105158	7.74e-05	0.93145	0.0685498
	Fruits & vegetables (processed)	Tomatoes, paste	C	Asia	Western Asia	Israel	0.000318815	5e-07	0.00042704	1e-06	0.000155911	1e-06	0.000155902	0	0.999948	5.24452e-05
	Fruits & vegetables (processed)	Tomatoes, paste	C	Asia	Western Asia	Turkey	0.000313804	4e-07	0.000315759	0	0.000194822	1e-06	0.000192629	2.2e-06	0.988746	0.011254
	Fruits & vegetables (processed)	Tomatoes, paste	C	Europe	Southern Europe	Italy	0.0015324	2.2e-06	0.00151717	2e-06	0.00125465	4e-06	0.00120016	5.45e-05	0.956567	0.0434332
	Fruits & vegetables (processed)	Tomatoes, paste	C	Europe	Southern Europe	Spain	0.000105144	1e-07	9.90033e-05	0	4.12406e-05	0	4.12402e-05	0	0.999989	1.14067e-05
	Fruits & vegetables (processed)	Tomatoes, peeled	C	Americas	Latin America and the Caribbean	Mexico	5.61643e-05	1e-07	3.88219e-05	0	4.05521e-05	0	3.85004e-05	2.1e-06	0.949405	0.0505947
	Fruits & vegetables (processed)	Tomatoes, peeled	C	Americas	Northern America	Canada	0.000145363	2e-07	0.000114467	0	3.37837e-05	0	3.30235e-05	8e-07	0.977499	0.0225005
	Fruits & vegetables (processed)	Tomatoes, peeled	C	Americas	Northern America	United States of America	0.00272187	3.9e-06	0.00202549	2e-06	0.000710741	3e-06	0.000686917	2.38e-05	0.96648	0.0335202
	Fruits & vegetables (processed)	Tomatoes, peeled	C	Asia	Western Asia	Turkey	0.000123894	2e-07	0.000199961	0	2.83062e-05	0	2.68429e-05	1.5e-06	0.948307	0.051693
	Fruits & vegetables (processed)	Tomatoes, peeled	C	Europe	Southern Europe	Italy	0.000428071	6e-07	0.000317561	0	0.000129738	0	0.000118332	1.14e-05	0.912083	0.0879172
	Fruits & vegetables (processed)	Vegetables in vinegar	C	Africa	Northern Africa	Egypt	0.00916002	1.31e-05	0.00656244	8e-06	0.00612161	2.2e-05	0.00598654	0.0001351	0.977934	0.0220656
	Fruits & vegetables (processed)	Vegetables in vinegar	C	Americas	Latin America and the Caribbean	Honduras	0.0154775	2.21e-05	0.0216495	2.6e-05	0.000111015	0	0.000104526	6.5e-06	0.941551	0.0584487
	Fruits & vegetables (processed)	Vegetables in vinegar	C	Americas	Latin America and the Caribbean	Mexico	0.244918	0.0003494	0.235238	0.000281	0.0618631	0.00022	0.0494308	0.0124322	0.799036	0.200964
	Fruits & vegetables (processed)	Vegetables in vinegar	C	Americas	Latin America and the Caribbean	Peru	0.0239526	3.42e-05	0.0516655	6.2e-05	0.0328136	0.000117	0.030853	0.0019607	0.940249	0.0597511
	Fruits & vegetables (processed)	Vegetables in vinegar	C	Americas	Northern America	Canada	0.00549102	7.8e-06	0.00979411	1.2e-05	0.000726825	3e-06	0.000457821	0.000269	0.629892	0.370108
	Fruits & vegetables (processed)	Vegetables in vinegar	C	Asia	Eastern Asia	China, mainland	0.00991385	1.41e-05	0.0163443	2e-05	0.0189964	6.7e-05	0.0142207	0.0047757	0.7486	0.2514
	Fruits & vegetables (processed)	Vegetables in vinegar	C	Asia	South-eastern Asia	Viet Nam	0.00560927	8e-06	0.00757832	9e-06	0.0283269	0.000101	0.0283202	6.8e-06	0.999762	0.00023847
	Fruits & vegetables (processed)	Vegetables in vinegar	C	Asia	Southern Asia	India	0.047965	6.84e-05	0.0428833	5.1e-05	0.0912348	0.000324	0.0684744	0.0227605	0.750529	0.249471
	Fruits & vegetables (processed)	Vegetables in vinegar	C	Asia	Western Asia	Turkey	0.0421219	6.01e-05	0.0401758	4.8e-05	0.0160224	5.7e-05	0.0154708	0.0005517	0.965568	0.0344316
	Fruits & vegetables (processed)	Vegetables in vinegar	C	Europe	Eastern Europe	Poland	0.00693102	9.9e-06	0.00626066	7e-06	0.000138778	0	0.0001167	2.21e-05	0.840911	0.159089
	Fruits & vegetables (processed)	Vegetables in vinegar	C	Europe	Southern Europe	Greece	0.0141353	2.02e-05	0.0266531	3.2e-05	0.00301121	1.1e-05	0.00285552	0.0001557	0.948299	0.0517008
	Fruits & vegetables (processed)	Vegetables in vinegar	C	Europe	Southern Europe	Spain	0.0141928	2.02e-05	0.0283387	3.4e-05	0.00266317	9e-06	0.00266303	1e-07	0.999949	5.05177e-05
	Fruits & vegetables (processed)	Vegetables, dehydrated	C	Africa	Northern Africa	Egypt	0.00224753	3.2e-06	0.00436443	5e-06	0.00866559	3.1e-05	0.00861719	4.84e-05	0.994415	0.00558534
	Fruits & vegetables (processed)	Vegetables, dehydrated	C	Americas	Latin America and the Caribbean	Mexico	0.00150426	2.1e-06	0.00782494	9e-06	0.00219461	8e-06	0.00178107	0.0004135	0.811564	0.188436
	Fruits & vegetables (processed)	Vegetables, dehydrated	C	Asia	Eastern Asia	China, mainland	0.0498924	7.12e-05	0.168163	0.000201	0.468986	0.001666	0.41985	0.049136	0.895229	0.104771
	Fruits & vegetables (processed)	Vegetables, dehydrated	C	Asia	Southern Asia	India	0.00238759	3.4e-06	0.00380496	5e-06	0.0220155	7.8e-05	0.019996	0.0020195	0.908269	0.0917308
	Fruits & vegetables (processed)	Vegetables, dehydrated	C	Asia	Western Asia	Turkey	0.00331129	4.7e-06	0.00954894	1.1e-05	0.00720108	2.6e-05	0.00713478	6.63e-05	0.990792	0.00920757
	Fruits & vegetables (processed)	Vegetables, dehydrated	C	Europe	Eastern Europe	Hungary	0.000815072	1.2e-06	0.00317272	4e-06	4.17624e-05	0	4.16499e-05	1e-07	0.997308	0.00269228
	Fruits & vegetables (processed)	Vegetables, dehydrated	C	Europe	Eastern Europe	Poland	0.00158623	2.3e-06	0.0028317	3e-06	0.00016483	1e-06	0.000156683	8.1e-06	0.950571	0.0494295
	Fruits & vegetables (processed)	Vegetables, dehydrated	C	Europe	Western Europe	Germany	0.00226125	3.2e-06	0.0119254	1.4e-05	0.000763778	3e-06	0.000763722	1e-07	0.999927	7.26426e-05
	Fruits & vegetables (processed)	Vegetables, dehydrated	C	Europe	Western Europe	Netherlands	0.000849123	1.2e-06	0.00293101	4e-06	0.00045041	2e-06	0.000450399	0	0.999976	2.44177e-05
	Fruits & vegetables (processed)	Vegetables, frozen	B	Africa	Northern Africa	Egypt	0.0207626	2.96e-05	0.0246175	2.9e-05	0.0138424	4.9e-05	0.0135694	0.000273	0.980278	0.0197221
	Fruits & vegetables (processed)	Vegetables, frozen	B	Americas	Latin America and the Caribbean	Ecuador	0.0653811	9.33e-05	0.091265	0.000109	0.00512114	1.8e-05	0.00311268	0.0020085	0.607809	0.392191
	Fruits & vegetables (processed)	Vegetables, frozen	B	Americas	Latin America and the Caribbean	Guatemala	0.138602	0.0001977	0.118923	0.000142	0.06163	0.000219	0.0173747	0.0442553	0.281919	0.718081
	Fruits & vegetables (processed)	Vegetables, frozen	B	Americas	Latin America and the Caribbean	Mexico	0.823258	0.0011744	0.942809	0.001127	0.215982	0.000767	0.166155	0.049827	0.7693	0.2307
	Fruits & vegetables (processed)	Vegetables, frozen	B	Americas	Latin America and the Caribbean	Peru	0.0244464	3.49e-05	0.0755431	9e-05	0.0343558	0.000122	0.031489	0.0028668	0.916556	0.0834438
	Fruits & vegetables (processed)	Vegetables, frozen	B	Americas	Northern America	Canada	0.250345	0.0003571	0.262498	0.000314	0.0344962	0.000123	0.0208729	0.0136233	0.605078	0.394922
	Fruits & vegetables (processed)	Vegetables, frozen	B	Asia	Eastern Asia	China, mainland	0.210387	0.0003001	0.213214	0.000255	0.364085	0.001293	0.301785	0.0622997	0.828887	0.171113
	Fruits & vegetables (processed)	Vegetables, frozen	B	Asia	Western Asia	Turkey	0.0247885	3.54e-05	0.0373477	4.5e-05	0.0095358	3.4e-05	0.00910446	0.0004313	0.954767	0.0452334
	Fruits & vegetables (processed)	Vegetables, frozen	B	Europe	Eastern Europe	Poland	0.0433784	6.19e-05	0.0262821	3.1e-05	0.000828493	3e-06	0.000730378	9.81e-05	0.881574	0.118426
	Fruits & vegetables (processed)	Vegetables, frozen	B	Europe	Southern Europe	Spain	0.0376938	5.38e-05	0.0389861	4.7e-05	0.00707276	2.5e-05	0.00707258	2e-07	0.999974	2.61687e-05
	Fruits & vegetables (processed)	Vegetables, frozen	B	Europe	Western Europe	Belgium	0.0780715	0.0001114	0.0677717	8.1e-05	0.00428098	1.5e-05	0.00428081	2e-07	0.999959	4.05024e-05
	Fruits & vegetables (processed)	Vegetables, frozen	B	Europe	Western Europe	Netherlands	0.0538287	7.68e-05	0.0558183	6.7e-05	0.00486721	1.7e-05	0.004867	2e-07	0.999957	4.30322e-05
	Fruits & vegetables (processed)	Vegetables, homogenized preparations	C	Americas	Northern America	Canada	0.000175304	3e-07	0.000331726	0	2.19571e-05	0	1.28619e-05	9.1e-06	0.585774	0.414226
	Fruits & vegetables (processed)	Vegetables, homogenized preparations	C	Americas	Northern America	United States of America	0.00285003	4.1e-06	0.00563018	7e-06	0.000229957	1e-06	0.000164352	6.56e-05	0.714707	0.285293
	Fruits & vegetables (processed)	Vegetables, homogenized preparations	C	Asia	Southern Asia	India	3.89823e-05	1e-07	9.24914e-05	0	9.80612e-05	0	4.8971e-05	4.91e-05	0.499392	0.500608
	Fruits & vegetables (processed)	Vegetables, homogenized preparations	C	Asia	Western Asia	Lebanon	9.26311e-06	0	2.68688e-05	0	1.54792e-05	0	1.41917e-05	1.3e-06	0.916825	0.0831754
	Fruits & vegetables (processed)	Vegetables, homogenized preparations	C	Asia	Western Asia	Turkey	1.0421e-05	0	2.07528e-05	0	3.54358e-06	0	3.36808e-06	2e-07	0.950474	0.0495255
	Fruits & vegetables (processed)	Vegetables, homogenized preparations	C	Europe	Eastern Europe	Poland	0.000123894	2e-07	0.000276228	0	2.63044e-06	0	1.83567e-06	8e-07	0.697856	0.302144
	Fruits & vegetables (processed)	Vegetables, homogenized preparations	C	Europe	Northern Europe	United Kingdom of Great Britain and Northern Ireland	4.63156e-06	0	2.40879e-05	0	1.72826e-06	0	4.60689e-07	1.3e-06	0.266562	0.733438
	Fruits & vegetables (processed)	Vegetables, homogenized preparations	C	Europe	Southern Europe	Italy	3.47367e-05	0	4.47096e-05	0	7.81277e-06	0	7.81078e-06	0	0.999745	0.000255166
	Fruits & vegetables (processed)	Vegetables, homogenized preparations	C	Europe	Southern Europe	Spain	9.26311e-06	0	1.19225e-05	0	1.5295e-06	0	1.52944e-06	0	0.999963	3.70068e-05
	Fruits & vegetables (processed)	Vegetables, preserved nes	C	Americas	Latin America and the Caribbean	Dominican Republic	0.0131519	1.88e-05	0.017319	2.1e-05	0.0119772	4.3e-05	0.00296176	0.0090154	0.247283	0.752717
	Fruits & vegetables (processed)	Vegetables, preserved nes	C	Americas	Latin America and the Caribbean	Ecuador	0.0119006	1.7e-05	0.0174132	2.1e-05	0.000949775	3e-06	0.000566565	0.0003832	0.596525	0.403475
	Fruits & vegetables (processed)	Vegetables, preserved nes	C	Americas	Latin America and the Caribbean	Guatemala	0.0110124	1.57e-05	0.0159916	1.9e-05	0.00733149	2.6e-05	0.00138047	0.005951	0.188294	0.811706
	Fruits & vegetables (processed)	Vegetables, preserved nes	C	Americas	Latin America and the Caribbean	Mexico	0.0587969	8.39e-05	0.10684	0.000128	0.0175132	6.2e-05	0.0118668	0.0056464	0.67759	0.32241
	Fruits & vegetables (processed)	Vegetables, preserved nes	C	Americas	Latin America and the Caribbean	Peru	0.10285	0.0001467	0.21596	0.000258	0.140674	0.0005	0.132479	0.0081954	0.941742	0.0582582
	Fruits & vegetables (processed)	Vegetables, preserved nes	C	Americas	Northern America	Canada	0.0909278	0.0001297	0.168432	0.000201	0.0132912	4.7e-05	0.00758124	0.0057099	0.570397	0.429603
	Fruits & vegetables (processed)	Vegetables, preserved nes	C	Asia	Eastern Asia	China, mainland	0.133769	0.0001908	0.227535	0.000272	0.258366	0.000918	0.191882	0.0664842	0.742674	0.257326
	Fruits & vegetables (processed)	Vegetables, preserved nes	C	Asia	South-eastern Asia	Thailand	0.0098554	1.41e-05	0.0143053	1.7e-05	0.0204962	7.3e-05	0.0172341	0.0032621	0.840846	0.159154
	Fruits & vegetables (processed)	Vegetables, preserved nes	C	Asia	Southern Asia	India	0.0209241	2.98e-05	0.0378632	4.5e-05	0.0496867	0.000176	0.029871	0.0198156	0.601188	0.398812
	Fruits & vegetables (processed)	Vegetables, preserved nes	C	Asia	Western Asia	Turkey	0.0122908	1.75e-05	0.018199	2.2e-05	0.00473694	1.7e-05	0.00451422	0.0002227	0.952981	0.0470185
	Fruits & vegetables (processed)	Vegetables, preserved nes	C	Europe	Southern Europe	Greece	0.00696717	9.9e-06	0.0166319	2e-05	0.00150461	5e-06	0.00140746	9.71e-05	0.935433	0.0645668
	Fruits & vegetables (processed)	Vegetables, preserved nes	C	Europe	Southern Europe	Italy	0.0150326	2.14e-05	0.0143974	1.7e-05	0.00384177	1.4e-05	0.00384125	5e-07	0.999866	0.000134455
	Fruits & vegetables (processed)	Vegetables, preserved nes	C	Europe	Southern Europe	Spain	0.0217817	3.11e-05	0.030169	3.6e-05	0.0040871	1.5e-05	0.00408696	1e-07	0.999965	3.50435e-05
	Fruits & vegetables (processed)	Vegetables, preserved nes	C	Europe	Western Europe	Germany	0.00628297	9e-06	0.0134615	1.6e-05	0.000361783	1e-06	0.00036172	1e-07	0.999827	0.000173114
	Fruits & vegetables (processed)	Vegetables, preserved, frozen	C	Americas	Latin America and the Caribbean	Dominican Republic	0.000335764	5e-07	0.000365059	0	0.000256569	1e-06	6.65373e-05	0.00019	0.259335	0.740665
	Fruits & vegetables (processed)	Vegetables, preserved, frozen	C	Americas	Latin America and the Caribbean	Honduras	0.000624056	9e-07	0.00105712	1e-06	4.02551e-06	0	3.70867e-06	3e-07	0.921293	0.0787069
	Fruits & vegetables (processed)	Vegetables, preserved, frozen	C	Americas	Latin America and the Caribbean	Mexico	0.010213	1.46e-05	0.0254495	3e-05	0.00315883	1.1e-05	0.00181384	0.001345	0.574212	0.425788
	Fruits & vegetables (processed)	Vegetables, preserved, frozen	C	Americas	Northern America	Canada	0.0036445	5.2e-06	0.00865984	1e-05	0.000481267	2e-06	0.000267393	0.0002139	0.555602	0.444398
	Fruits & vegetables (processed)	Vegetables, preserved, frozen	C	Americas	Northern America	United States of America	0.00466579	6.7e-06	0.0098955	1.2e-05	0.000845593	3e-06	0.000269061	0.0005765	0.318192	0.681808
	Fruits & vegetables (processed)	Vegetables, preserved, frozen	C	Asia	Eastern Asia	China, mainland	0.00322661	4.6e-06	0.00644198	8e-06	0.00595512	2.1e-05	0.00407281	0.0018823	0.683918	0.316082
	Fruits & vegetables (processed)	Vegetables, preserved, frozen	C	Asia	Southern Asia	India	0.000298916	4e-07	0.000629089	1e-06	0.000709401	3e-06	0.00037551	0.0003339	0.529333	0.470667
	Fruits & vegetables (processed)	Vegetables, preserved, frozen	C	Europe	Southern Europe	Italy	0.00422403	6e-06	0.00890588	1.1e-05	0.000950122	3e-06	0.000949803	3e-07	0.999664	0.000336295
	Fruits & vegetables (processed)	Vegetables, preserved, frozen	C	Europe	Southern Europe	Spain	0.00052928	8e-07	0.000774617	1e-06	8.73937e-05	0	8.739e-05	0	0.999958	4.20793e-05
	Fruits & vegetables (processed)	Vegetables, preserved, frozen	C	Europe	Western Europe	Austria	0.000371432	5e-07	0.000345658	0	3.79892e-05	0	3.79876e-05	0	0.999956	4.38072e-05
	Fruits & vegetables (processed)	Vegetables, preserved, frozen	C	Europe	Western Europe	Belgium	0.000800286	1.1e-06	0.00133636	2e-06	3.86169e-05	0	3.86142e-05	0	0.99993	7.04491e-05
	Fruits & vegetables (processed)	Vegetables, preserved, frozen	C	Europe	Western Europe	France	0.00144804	2.1e-06	0.00288291	3e-06	3.71212e-05	0	3.71122e-05	0	0.999756	0.000243525
	Fruits & vegetables (processed)	Vegetables, preserved, frozen	C	Europe	Western Europe	Netherlands	0.000551287	8e-07	0.000649918	1e-06	4.3865e-05	0	4.38626e-05	0	0.999944	5.55951e-05
	Fruits & vegetables (processed)	Vegetables, preserved, frozen	C	Oceania	Australia and New Zealand	Australia	0.000459294	7e-07	0.00129501	2e-06	0.000106855	0	6.36891e-05	4.32e-05	0.596034	0.403966
	Fruits & vegetables (processed)	Vegetables, temporarily preserved	C	Americas	Latin America and the Caribbean	Costa Rica	0.000416046	6e-07	0.000389869	0	9.76401e-05	0	9.06763e-05	7e-06	0.928678	0.0713218
	Fruits & vegetables (processed)	Vegetables, temporarily preserved	C	Americas	Latin America and the Caribbean	Mexico	0.0147593	2.11e-05	0.0073094	9e-06	0.00336511	1.2e-05	0.00297881	0.0003863	0.885205	0.114795
	Fruits & vegetables (processed)	Vegetables, temporarily preserved	C	Americas	Latin America and the Caribbean	Peru	0.0004341	6e-07	0.000441062	1e-06	0.000575895	2e-06	0.000559157	1.67e-05	0.970936	0.0290641
	Fruits & vegetables (processed)	Vegetables, temporarily preserved	C	Americas	Northern America	Canada	0.000890394	1.3e-06	0.00224182	3e-06	0.000129605	0	7.42379e-05	5.54e-05	0.572802	0.427198
	Fruits & vegetables (processed)	Vegetables, temporarily preserved	C	Asia	Eastern Asia	China, mainland	0.000753782	1.1e-06	0.000774014	1e-06	0.00130741	5e-06	0.00108125	0.0002262	0.827015	0.172985
	Fruits & vegetables (processed)	Vegetables, temporarily preserved	C	Asia	Southern Asia	India	0.0177382	2.53e-05	0.0137966	1.6e-05	0.0326455	0.000116	0.0253229	0.0073226	0.775693	0.224307
	Fruits & vegetables (processed)	Vegetables, temporarily preserved	C	Europe	Western Europe	Netherlands	0.00179459	2.6e-06	0.001685	2e-06	0.000162267	1e-06	0.00016226	0	0.999961	3.89643e-05
	Fruits & vegetables (processed)	Vermouths & similar	C	Europe	Southern Europe	Italy	0.020886	2.98e-05	0.0245969	2.9e-05	0.0133185	4.7e-05	0.0119815	0.0013371	0.899609	0.100391
	Fruits & vegetables (processed)	Vermouths & similar	C	Europe	Southern Europe	Spain	0.00215941	3.1e-06	0.00246411	3e-06	0.000432791	2e-06	0.000430266	2.5e-06	0.994166	0.00583374
	Fruits & vegetables (processed)	Vermouths & similar	C	Europe	Western Europe	France	0.00187735	2.7e-06	0.0047561	6e-06	8.45773e-05	0	8.2504e-05	2.1e-06	0.975485	0.0245146
	Fruits & vegetables (processed)	Vermouths & similar	C	Europe	Western Europe	Germany	0.000804823	1.1e-06	0.00123212	1e-06	0.000223399	1e-06	0.000207517	1.59e-05	0.92891	0.0710897
	Other products	Anise, badian, fennel, coriander	C	Africa	Northern Africa	Egypt	0.0103688	1.48e-05	0.0166685	2e-05	0.032472	0.000115	0.032472	0	1	0
	Other products	Anise, badian, fennel, coriander	C	Americas	Northern America	Canada	0.010228	1.46e-05	0.0131727	1.6e-05	0.00149141	5e-06	0.00149141	0	1	0
	Other products	Anise, badian, fennel, coriander	C	Asia	Eastern Asia	China, mainland	0.00114226	1.6e-06	0.0035135	4e-06	0.00587553	2.1e-05	0.00587553	0	1	0
	Other products	Anise, badian, fennel, coriander	C	Asia	South-eastern Asia	Viet Nam	0.000788519	1.1e-06	0.00171981	2e-06	0.00184353	7e-06	0.00184353	0	1	0
	Other products	Anise, badian, fennel, coriander	C	Asia	Southern Asia	India	0.0389195	5.55e-05	0.0818772	9.8e-05	0.0563164	0.0002	0.0563164	0	1	0
	Other products	Anise, badian, fennel, coriander	C	Asia	Western Asia	Syrian Arab Republic	0.00190262	2.7e-06	0.00262307	3e-06	0.00629702	2.2e-05	0.00629702	0	1	0
	Other products	Anise, badian, fennel, coriander	C	Asia	Western Asia	Turkey	0.00639362	9.1e-06	0.0131831	1.6e-05	0.00556033	2e-05	0.00556033	0	1	0
	Other products	Anise, badian, fennel, coriander	C	Europe	Eastern Europe	Bulgaria	0.000885354	1.3e-06	0.000612616	1e-06	0.000124498	0	0.000124498	0	1	0
	Other products	Anise, badian, fennel, coriander	C	Europe	Northern Europe	Finland	0.00328599	4.7e-06	0.00807803	1e-05	1.1677e-07	0	1.1677e-07	0	1	0
	Other products	Beer of barley	A	Americas	Latin America and the Caribbean	Mexico	8.37364	0.0119456	7.77363	0.009293	3.33077	0.01183	2.235	1.09577	0.671015	0.328985
	Other products	Beer of barley	A	Americas	Northern America	Canada	0.536795	0.0007658	0.344289	0.000412	0.0370966	0.000132	0.0160015	0.0210951	0.431347	0.568653
	Other products	Beer of barley	A	Americas	Northern America	United States of America	67.7281	0.0966191	66.2613	0.079213	5.81449	0.020651	2.10908	3.70541	0.362729	0.637271
	Other products	Beer of barley	A	Europe	Northern Europe	Ireland	0.369113	0.0005266	0.178404	0.000213	0.0192087	6.8e-05	0.0177317	0.001477	0.923108	0.0768919
	Other products	Beer of barley	A	Europe	Western Europe	Belgium	0.758149	0.0010816	0.815127	0.000974	0.00368629	1.3e-05	0.00360116	8.51e-05	0.976907	0.0230928
	Other products	Beer of barley	A	Europe	Western Europe	Germany	0.278851	0.0003978	0.207509	0.000248	0.000971859	3e-06	0.000928252	4.36e-05	0.955131	0.0448693
	Other products	Beer of barley	A	Europe	Western Europe	Netherlands	1.64859	0.0023518	1.55763	0.001862	0.0072816	2.6e-05	0.00727553	6.1e-06	0.999167	0.000832877
	Other products	Chicory roots	C	Americas	Northern America	United States of America	7.38398e-05	1e-07	1.37018e-05	0	1.71998e-06	0	1.71998e-06	0	1	0
	Other products	Chillies and peppers, dry	C	Americas	Latin America and the Caribbean	Colombia	0.00415218	5.9e-06	0.00488895	6e-06	0.00180364	6e-06	0.00180364	0	1	0
	Other products	Chillies and peppers, dry	C	Americas	Latin America and the Caribbean	Mexico	0.124584	0.0001777	0.218968	0.000262	0.249754	0.000887	0.249754	0	1	0
	Other products	Chillies and peppers, dry	C	Americas	Latin America and the Caribbean	Peru	0.0332007	4.74e-05	0.0825628	9.9e-05	0.0870919	0.000309	0.0870919	0	1	0
	Other products	Chillies and peppers, dry	C	Asia	Eastern Asia	China, mainland	0.0719771	0.0001027	0.0641844	7.7e-05	0.107334	0.000381	0.107334	0	1	0
	Other products	Chillies and peppers, dry	C	Asia	Southern Asia	India	0.0741635	0.0001058	0.138436	0.000165	0.0952182	0.000338	0.0952182	0	1	0
	Other products	Chillies and peppers, dry	C	Europe	Southern Europe	Spain	0.0314942	4.49e-05	0.107773	0.000129	0.0122679	4.4e-05	0.0122679	0	1	0
	Other products	Chocolate products nes	B	Americas	Latin America and the Caribbean	Mexico	0.243473	0.0003473	0.65482	0.000783	0.657542	0.002335	0.592333	0.0652094	0.900829	0.0991714
	Other products	Chocolate products nes	B	Americas	Northern America	Canada	0.441291	0.0006295	1.62999	0.001949	1.9736	0.007009	1.8765	0.0970978	0.950802	0.0491984
	Other products	Chocolate products nes	B	Europe	Eastern Europe	Poland	0.0112722	1.61e-05	0.0443007	5.3e-05	0.045472	0.000161	0.0451071	0.0003649	0.991975	0.00802464
	Other products	Chocolate products nes	B	Europe	Southern Europe	Italy	0.00909066	1.3e-05	0.0536726	6.4e-05	0.0380468	0.000135	0.0379944	5.24e-05	0.998623	0.00137667
	Other products	Chocolate products nes	B	Europe	Western Europe	Belgium	0.0260083	3.71e-05	0.119693	0.000143	0.122242	0.000434	0.121877	0.0003655	0.99701	0.00298999
	Other products	Chocolate products nes	B	Europe	Western Europe	Germany	0.0275314	3.93e-05	0.143698	0.000172	0.0941649	0.000334	0.0933839	0.000781	0.991706	0.00829361
	Other products	Chocolate products nes	B	Europe	Western Europe	Switzerland	0.0111288	1.59e-05	0.0791393	9.5e-05	0.0606274	0.000215	0.0605922	3.52e-05	0.99942	0.000579979
	Other products	Cinnamon (cannella)	C	Asia	Eastern Asia	China, mainland	0.000825573	1.2e-06	0.00183653	2e-06	0.00307117	1.1e-05	0.00307117	0	1	0
	Other products	Cinnamon (cannella)	C	Asia	South-eastern Asia	Indonesia	0.0570114	8.13e-05	0.140813	0.000168	0.175822	0.000624	0.175822	0	1	0
	Other products	Cinnamon (cannella)	C	Asia	South-eastern Asia	Viet Nam	0.0125385	1.79e-05	0.0140293	1.7e-05	0.0150385	5.3e-05	0.0150385	0	1	0
	Other products	Cinnamon (cannella)	C	Asia	Southern Asia	Sri Lanka	0.00748359	1.07e-05	0.0579301	6.9e-05	0.000102363	0	0.000102363	0	1	0
	Other products	Cloves	C	Africa	Sub-Saharan Africa	Madagascar	0.000766951	1.1e-06	0.00532583	6e-06	0.00523529	1.9e-05	0.00523529	0	1	0
	Other products	Cloves	C	Americas	Latin America and the Caribbean	Brazil	0.000472336	7e-07	0.0030078	4e-06	0.00102052	4e-06	0.00102052	0	1	0
	Other products	Cloves	C	Asia	Eastern Asia	China, mainland	0.000102165	1e-07	0.000469977	1e-06	0.00078593	3e-06	0.00078593	0	1	0
	Other products	Cloves	C	Asia	South-eastern Asia	Indonesia	0.00140133	2e-06	0.00556587	7e-06	0.00694965	2.5e-05	0.00694965	0	1	0
	Other products	Cloves	C	Asia	Southern Asia	India	0.00039393	6e-07	0.00314158	4e-06	0.00216083	8e-06	0.00216083	0	1	0
	Other products	Cloves	C	Asia	Southern Asia	Sri Lanka	0.000507024	7e-07	0.00350007	4e-06	6.33401e-06	0	6.33401e-06	0	1	0
	Other products	Cloves	C	Europe	Southern Europe	Spain	8.74344e-05	1e-07	0.000895034	1e-06	0.000101883	0	0.000101883	0	1	0
	Other products	Cocoa, powder & cake	B	Africa	Sub-Saharan Africa	Cameroon	0.0251924	3.59e-05	0.0655852	7.8e-05	0.526222	0.001869	0.501085	0.0251372	0.952231	0.0477693
	Other products	Cocoa, powder & cake	B	Africa	Sub-Saharan Africa	Côte d'Ivoire	0.0741443	0.0001058	0.149841	0.000179	1.52053	0.0054	1.47746	0.0430709	0.971674	0.0283263
	Other products	Cocoa, powder & cake	B	Africa	Sub-Saharan Africa	Ghana	0.025135	3.59e-05	0.0585678	7e-05	1.14123	0.004053	1.13511	0.0061185	0.994639	0.00536131
	Other products	Cocoa, powder & cake	B	Americas	Latin America and the Caribbean	Brazil	0.00768739	1.1e-05	0.0191186	2.3e-05	0.0587194	0.000209	0.0586945	2.49e-05	0.999576	0.000424122
	Other products	Cocoa, powder & cake	B	Americas	Northern America	Canada	0.0154797	2.21e-05	0.0362726	4.3e-05	0.332346	0.00118	0.327562	0.0047836	0.985606	0.0143936
	Other products	Cocoa, powder & cake	B	Americas	Northern America	United States of America	0.51429	0.0007337	1.50049	0.001794	10.3283	0.036682	10.0145	0.313866	0.969611	0.0303888
	Other products	Cocoa, powder & cake	B	Asia	South-eastern Asia	Indonesia	0.0324605	4.63e-05	0.0541667	6.5e-05	0.389307	0.001383	0.223448	0.165859	0.573964	0.426036
	Other products	Cocoa, powder & cake	B	Asia	South-eastern Asia	Malaysia	0.0391206	5.58e-05	0.0681771	8.2e-05	0.80701	0.002866	0.794759	0.012251	0.984819	0.0151807
	Other products	Cocoa, powder & cake	B	Europe	Southern Europe	Spain	0.0330111	4.71e-05	0.0661271	7.9e-05	0.721134	0.002561	0.720572	0.0005618	0.999221	0.000779044
	Other products	Cocoa, powder & cake	B	Europe	Western Europe	France	0.0209985	3e-05	0.0607388	7.3e-05	0.420215	0.001492	0.418256	0.0019588	0.995338	0.00466153
	Other products	Cocoa, powder & cake	B	Europe	Western Europe	Germany	0.0189756	2.71e-05	0.0441001	5.3e-05	0.256454	0.000911	0.256	0.0004533	0.998233	0.00176739
	Other products	Cocoa, powder & cake	B	Europe	Western Europe	Netherlands	0.170132	0.0002427	0.399055	0.000477	4.22741	0.015014	4.21694	0.0104657	0.997524	0.00247569
	Other products	Coffee, extracts	C	Americas	Latin America and the Caribbean	Brazil	0.00636111	9.1e-06	0.0392335	4.7e-05	0.0212682	7.6e-05	0.0212585	9.6e-06	0.999546	0.0004536
	Other products	Coffee, extracts	C	Americas	Latin America and the Caribbean	Colombia	0.00232885	3.3e-06	0.0242949	2.9e-05	0.00284348	1e-05	0.00216946	0.000674	0.762959	0.237041
	Other products	Coffee, extracts	C	Americas	Latin America and the Caribbean	Mexico	0.00653306	9.3e-06	0.0467446	5.6e-05	0.0334497	0.000119	0.0284455	0.0050042	0.850397	0.149603
	Other products	Coffee, extracts	C	Americas	Northern America	Canada	0.000251508	4e-07	0.00166184	2e-06	0.000936723	3e-06	0.000902669	3.41e-05	0.963645	0.0363546
	Other products	Coffee, extracts	C	Asia	Eastern Asia	Republic of Korea	0.000737294	1.1e-06	0.00351292	4e-06	0.00541722	1.9e-05	0.00541718	0	0.999993	7.184e-06
	Other products	Coffee, extracts	C	Asia	South-eastern Asia	Malaysia	0.000698075	1e-06	0.00285693	3e-06	0.00311826	1.1e-05	0.00311774	5e-07	0.999834	0.000166345
	Other products	Coffee, extracts	C	Asia	South-eastern Asia	Viet Nam	0.00148212	2.1e-06	0.00525762	6e-06	0.00700499	2.5e-05	0.0069963	8.7e-06	0.998759	0.00124093
	Other products	Coffee, extracts	C	Asia	Southern Asia	India	0.00106984	1.5e-06	0.00515413	6e-06	0.00834771	3e-05	0.00524439	0.0031033	0.628243	0.371757
	Other products	Coffee, extracts	C	Europe	Southern Europe	Spain	0.000230902	3e-07	0.00184452	2e-06	0.00103047	4e-06	0.00103046	0	0.999994	5.64631e-06
	Other products	Coffee, extracts	C	Europe	Western Europe	France	0.000552192	8e-07	0.00497049	6e-06	0.00333549	1.2e-05	0.00333548	0	0.999997	3.18434e-06
	Other products	Coffee, extracts	C	Europe	Western Europe	Germany	0.00126888	1.8e-06	0.0116767	1.4e-05	0.00816735	2.9e-05	0.00816731	0	0.999995	5.18757e-06
	Other products	Coffee, roasted	B	Americas	Latin America and the Caribbean	Colombia	0.01632	2.33e-05	0.0944148	0.000113	0.00958759	3.4e-05	0.00696821	0.0026194	0.726795	0.273205
	Other products	Coffee, roasted	B	Americas	Latin America and the Caribbean	Mexico	0.027386	3.91e-05	0.100787	0.00012	0.0654429	0.000232	0.0546532	0.0107896	0.835129	0.164871
	Other products	Coffee, roasted	B	Americas	Northern America	Canada	0.125349	0.0001788	1.1163	0.001335	0.229682	0.000816	0.206201	0.0234816	0.897765	0.102235
	Other products	Coffee, roasted	B	Americas	Northern America	United States of America	3.26279	0.0046546	24.6478	0.029466	7.57808	0.026915	6.90512	0.672964	0.911196	0.0888039
	Other products	Coffee, roasted	B	Asia	South-eastern Asia	Viet Nam	0.00270744	3.9e-06	0.00895554	1.1e-05	0.00587292	2.1e-05	0.0058578	1.51e-05	0.997426	0.00257377
	Other products	Coffee, roasted	B	Europe	Southern Europe	Italy	0.0310486	4.43e-05	0.157157	0.000188	0.0925715	0.000329	0.0925671	4.4e-06	0.999953	4.70692e-05
	Other products	Coffee, roasted	B	Europe	Western Europe	Germany	0.00718215	1.02e-05	0.0408054	4.9e-05	0.0211888	7.5e-05	0.0211887	1e-07	0.999993	6.98772e-06
	Other products	Coffee, roasted	B	Europe	Western Europe	Switzerland	0.0179482	2.56e-05	0.221215	0.000264	0.0484559	0.000172	0.0484552	6e-07	0.999987	1.33044e-05
	Other products	Flour, mustard	C	Americas	Northern America	Canada	1.58582e-05	0	2.35045e-05	0	1.02399e-06	0	4.33758e-07	6e-07	0.423598	0.576402
	Other products	Flour, mustard	C	Americas	Northern America	United States of America	3.70956e-05	1e-07	4.75255e-05	0	3.99712e-06	0	1.22202e-06	2.8e-06	0.305726	0.694274
	Other products	Flour, mustard	C	Asia	Eastern Asia	China, mainland	3.86845e-07	0	1.1835e-06	0	6.38024e-07	0	2.9225e-07	3e-07	0.458055	0.541945
	Other products	Flour, mustard	C	Asia	Southern Asia	India	5.46883e-07	0	2.46742e-07	0	1.9674e-07	0	6.86604e-08	1e-07	0.348991	0.651009
	Other products	Flour, mustard	C	Europe	Northern Europe	United Kingdom of Great Britain and Northern Ireland	1.70601e-06	0	6.66229e-06	0	4.93752e-07	0	1.65881e-07	3e-07	0.335961	0.664039
	Other products	Flour, mustard	C	Europe	Western Europe	France	1.05999e-05	0	2.30706e-05	0	1.64917e-07	0	1.64844e-07	0	0.999558	0.000442141
	Other products	Flour, mustard	C	Europe	Western Europe	Germany	7.10453e-07	0	1.01574e-06	0	4.56568e-08	0	4.56521e-08	0	0.999897	0.000102662
	Other products	Ginger	C	Africa	Sub-Saharan Africa	Nigeria	0.00328496	4.7e-06	0.00434465	5e-06	0.021354	7.6e-05	0.021354	0	1	0
	Other products	Ginger	C	Americas	Latin America and the Caribbean	Brazil	0.010678	1.52e-05	0.0112513	1.3e-05	0.00381745	1.4e-05	0.00381745	0	1	0
	Other products	Ginger	C	Americas	Latin America and the Caribbean	Costa Rica	0.00445256	6.4e-06	0.0035984	4e-06	0.00173677	6e-06	0.00173677	0	1	0
	Other products	Ginger	C	Americas	Latin America and the Caribbean	Peru	0.0161221	2.3e-05	0.0288651	3.5e-05	0.0304486	0.000108	0.0304486	0	1	0
	Other products	Ginger	C	Americas	Northern America	United States of America	0.00141015	2e-06	0.00315787	4e-06	0.000278625	1e-06	0.000278625	0	1	0
	Other products	Ginger	C	Asia	Eastern Asia	China, mainland	0.13117	0.0001871	0.350988	0.00042	0.586947	0.002085	0.586947	0	1	0
	Other products	Ginger	C	Asia	South-eastern Asia	Thailand	0.00379139	5.4e-06	0.00273443	3e-06	0.00222697	8e-06	0.00222697	0	1	0
	Other products	Ginger	C	Asia	Southern Asia	India	0.00337534	4.8e-06	0.00556636	7e-06	0.00382863	1.4e-05	0.00382863	0	1	0
	Other products	Honey, natural	C	Americas	Latin America and the Caribbean	Argentina	0.0849265	0.0001212	0.188605	0.000225	0.0981502	0.000349	0.0981502	0	1	0
	Other products	Honey, natural	C	Americas	Latin America and the Caribbean	Brazil	0.0529988	7.56e-05	0.158334	0.000189	0.0470349	0.000167	0.0470349	0	1	0
	Other products	Honey, natural	C	Americas	Latin America and the Caribbean	Mexico	0.0106701	1.52e-05	0.0239677	2.9e-05	0.00858547	3e-05	0.00858547	0	1	0
	Other products	Honey, natural	C	Americas	Latin America and the Caribbean	Uruguay	0.00786155	1.12e-05	0.0138117	1.7e-05	0.00238017	8e-06	0.00238017	0	1	0
	Other products	Honey, natural	C	Americas	Northern America	Canada	0.0302877	4.32e-05	0.0927566	0.000111	0.00855568	3e-05	0.00855568	0	1	0
	Other products	Honey, natural	C	Americas	Northern America	United States of America	0.176536	0.0002518	0.82362	0.000985	9.97357e-06	0	9.97357e-06	0	1	0
	Other products	Honey, natural	C	Asia	Eastern Asia	China, mainland	0.0102161	1.46e-05	0.0192275	2.3e-05	0.017015	6e-05	0.017015	0	1	0
	Other products	Honey, natural	C	Asia	Eastern Asia	China, Taiwan Province of	0.00552003	7.9e-06	0.00826617	1e-05	0.00334026	1.2e-05	0.00334026	0	1	0
	Other products	Honey, natural	C	Asia	South-eastern Asia	Thailand	0.0128136	1.83e-05	0.0274218	3.3e-05	0.00885993	3.1e-05	0.00885993	0	1	0
	Other products	Honey, natural	C	Asia	South-eastern Asia	Viet Nam	0.0939561	0.000134	0.727756	0.00087	0.384328	0.001365	0.384328	0	1	0
	Other products	Honey, natural	C	Asia	Southern Asia	India	0.10266	0.0001465	0.18099	0.000216	0.100271	0.000356	0.100271	0	1	0
	Other products	Honey, natural	C	Asia	Western Asia	Turkey	0.00625754	8.9e-06	0.0457965	5.5e-05	0.0248138	8.8e-05	0.0248138	0	1	0
	Other products	Honey, natural	C	Europe	Eastern Europe	Ukraine	0.0294482	4.2e-05	0.0827693	9.9e-05	0.0737452	0.000262	0.0737452	0	1	0
	Other products	Honey, natural	C	Oceania	Australia and New Zealand	New Zealand	0.00568303	8.1e-06	0.114741	0.000137	0.00732724	2.6e-05	0.00732724	0	1	0
	Other products	Maple sugar and syrups	C	Americas	Northern America	Canada	0.0796461	0.0001136	0.443763	0.000531	0.00875355	3.1e-05	0.00875355	0	1	0
	Other products	Maté	C	Americas	Latin America and the Caribbean	Argentina	0.00192544	2.7e-06	0.000665819	1e-06	8.88466e-05	0	8.88466e-05	0	1	0
	Other products	Maté	C	Americas	Latin America and the Caribbean	Brazil	0.0016416	2.3e-06	0.000444448	1e-06	1.17006e-07	0	1.17006e-07	0	1	0
	Other products	Maté	C	Americas	Latin America and the Caribbean	Ecuador	0.000279271	4e-07	0.00185424	2e-06	3.47123e-05	0	3.47123e-05	0	1	0
	Other products	Maté	C	Americas	Latin America and the Caribbean	Paraguay	8.73356e-05	1e-07	2.7081e-05	0	7.25713e-07	0	7.25713e-07	0	1	0
	Other products	Maté	C	Americas	Latin America and the Caribbean	Uruguay	0.000188381	3e-07	0.000763811	1e-06	8.44438e-08	0	8.44438e-08	0	1	0
	Other products	Maté	C	Europe	Western Europe	Germany	7.21026e-05	1e-07	0.000355891	0	1.40591e-09	0	1.40591e-09	0	1	0
	Other products	Nutmeg, mace and cardamoms	C	Americas	Latin America and the Caribbean	Guatemala	0.00181693	2.6e-06	0.0186315	2.2e-05	0.0114273	4.1e-05	0.0114273	0	1	0
	Other products	Nutmeg, mace and cardamoms	C	Americas	Latin America and the Caribbean	Honduras	0.000182938	3e-07	0.000946756	1e-06	1.4944e-06	0	1.4944e-06	0	1	0
	Other products	Nutmeg, mace and cardamoms	C	Asia	Eastern Asia	China, mainland	0.000115825	2e-07	0.0018285	2e-06	0.00305775	1.1e-05	0.00305775	0	1	0
	Other products	Nutmeg, mace and cardamoms	C	Asia	South-eastern Asia	Indonesia	0.00462216	6.6e-06	0.0163798	2e-05	0.0204521	7.3e-05	0.0204521	0	1	0
	Other products	Nutmeg, mace and cardamoms	C	Asia	South-eastern Asia	Viet Nam	0.000251134	4e-07	0.0039646	5e-06	0.0042498	1.5e-05	0.0042498	0	1	0
	Other products	Nutmeg, mace and cardamoms	C	Asia	Southern Asia	India	0.00161722	2.3e-06	0.0186429	2.2e-05	0.0128229	4.6e-05	0.0128229	0	1	0
	Other products	Nutmeg, mace and cardamoms	C	Asia	Southern Asia	Sri Lanka	0.000186727	3e-07	0.00236644	3e-06	4.2825e-06	0	4.2825e-06	0	1	0
	Other products	Nutmeg, mace and cardamoms	C	Europe	Western Europe	Netherlands	0.000111856	2e-07	0.00129074	2e-06	4.67125e-05	0	4.67125e-05	0	1	0
	Other products	Oil, palm kernel	C	Asia	South-eastern Asia	Indonesia	0.0328011	4.68e-05	0.0285884	3.4e-05	0.166411	0.000591	0.11425	0.0521611	0.686554	0.313446
	Other products	Oil, palm kernel	C	Asia	South-eastern Asia	Malaysia	0.0149006	2.13e-05	0.0137763	1.6e-05	0.0160648	5.7e-05	0.00350237	0.0125624	0.218015	0.781985
	Other products	Olives	C	Americas	Latin America and the Caribbean	Mexico	0.0061499	8.8e-06	0.00307655	4e-06	0.00216733	8e-06	0.00216733	0	1	0
	Other products	Olives	C	Americas	Northern America	United States of America	0.151973	0.0002168	0.13739	0.000164	0.0121786	4.3e-05	0.0121786	0	1	0
	Other products	Olives preserved	C	Africa	Northern Africa	Egypt	0.0121682	1.74e-05	0.0111276	1.3e-05	0.00447481	1.6e-05	0.00435074	0.0001241	0.972273	0.027727
	Other products	Olives preserved	C	Africa	Northern Africa	Morocco	0.0371662	5.3e-05	0.052218	6.2e-05	0.0105005	3.7e-05	0.00795958	0.0025409	0.758017	0.241983
	Other products	Olives preserved	C	Americas	Latin America and the Caribbean	Argentina	0.00796112	1.14e-05	0.00978322	1.2e-05	0.00411218	1.5e-05	0.00278636	0.0013258	0.677588	0.322412
	Other products	Olives preserved	C	Asia	Western Asia	Turkey	0.00994287	1.42e-05	0.0148	1.8e-05	0.00564341	2e-05	0.00546188	0.0001815	0.967833	0.0321674
	Other products	Olives preserved	C	Europe	Southern Europe	Greece	0.0915034	0.0001305	0.242564	0.00029	0.0621765	0.000221	0.0607535	0.001423	0.977113	0.0228865
	Other products	Olives preserved	C	Europe	Southern Europe	Italy	0.0154713	2.21e-05	0.0402997	4.8e-05	0.00120164	4e-06	0.0012002	1.4e-06	0.998795	0.00120499
	Other products	Olives preserved	C	Europe	Southern Europe	Portugal	0.010931	1.56e-05	0.0150385	1.8e-05	0.00157236	6e-06	0.00157226	1e-07	0.999934	6.60764e-05
	Other products	Olives preserved	C	Europe	Southern Europe	Spain	0.212327	0.0003029	0.332433	0.000397	0.0278297	9.9e-05	0.0278281	1.6e-06	0.999943	5.67816e-05
	Other products	Pepper (piper spp.)	C	Americas	Latin America and the Caribbean	Brazil	0.0302911	4.32e-05	0.0537606	6.4e-05	0.0182405	6.5e-05	0.0182405	0	1	0
	Other products	Pepper (piper spp.)	C	Americas	Latin America and the Caribbean	Ecuador	0.00318595	4.5e-06	0.004381	5e-06	0.000233792	1e-06	0.000233792	0	1	0
	Other products	Pepper (piper spp.)	C	Asia	Eastern Asia	China, mainland	0.00310366	4.4e-06	0.0224781	2.7e-05	0.0375895	0.000134	0.0375895	0	1	0
	Other products	Pepper (piper spp.)	C	Asia	South-eastern Asia	Indonesia	0.0227803	3.25e-05	0.146718	0.000175	0.183195	0.000651	0.183195	0	1	0
	Other products	Pepper (piper spp.)	C	Asia	South-eastern Asia	Viet Nam	0.10363	0.0001478	0.625726	0.000748	0.670738	0.002382	0.670738	0	1	0
	Other products	Pepper (piper spp.)	C	Asia	Southern Asia	India	0.0221327	3.16e-05	0.159353	0.000191	0.109606	0.000389	0.109606	0	1	0
	Other products	Spices nes	C	Africa	Northern Africa	Egypt	0.00110021	1.6e-06	0.00212264	3e-06	0.00413514	1.5e-05	0.00413514	0	1	0
	Other products	Spices nes	C	Africa	Northern Africa	Morocco	0.00114658	1.6e-06	0.00342698	4e-06	0.0013522	5e-06	0.0013522	0	1	0
	Other products	Spices nes	C	Americas	Latin America and the Caribbean	Colombia	0.000873128	1.2e-06	0.00395589	5e-06	0.00145942	5e-06	0.00145942	0	1	0
	Other products	Spices nes	C	Americas	Latin America and the Caribbean	Costa Rica	0.000849141	1.2e-06	0.00254626	3e-06	0.00122896	4e-06	0.00122896	0	1	0
	Other products	Spices nes	C	Americas	Latin America and the Caribbean	Jamaica	0.00136566	1.9e-06	0.0036231	4e-06	1.41173e-05	0	1.41173e-05	0	1	0
	Other products	Spices nes	C	Americas	Latin America and the Caribbean	Mexico	0.00647043	9.2e-06	0.00630112	8e-06	0.00718703	2.6e-05	0.00718703	0	1	0
	Other products	Spices nes	C	Asia	Eastern Asia	China, mainland	0.00106918	1.5e-06	0.00687063	8e-06	0.0114896	4.1e-05	0.0114896	0	1	0
	Other products	Spices nes	C	Asia	South-eastern Asia	Thailand	0.000912147	1.3e-06	0.00215896	3e-06	0.0017583	6e-06	0.0017583	0	1	0
	Other products	Spices nes	C	Asia	South-eastern Asia	Viet Nam	0.00112068	1.6e-06	0.00445096	5e-06	0.00477114	1.7e-05	0.00477114	0	1	0
	Other products	Spices nes	C	Asia	Southern Asia	India	0.0196115	2.8e-05	0.0320447	3.8e-05	0.0220408	7.8e-05	0.0220408	0	1	0
	Other products	Spices nes	C	Asia	Southern Asia	Pakistan	0.00269582	3.8e-06	0.0116271	1.4e-05	0.012646	4.5e-05	0.012646	0	1	0
	Other products	Spices nes	C	Asia	Western Asia	Turkey	0.0120991	1.73e-05	0.0336766	4e-05	0.014204	5e-05	0.014204	0	1	0
	Other products	Spices nes	C	Europe	Eastern Europe	Poland	0.000904152	1.3e-06	0.0044439	5e-06	0.000114306	0	0.000114306	0	1	0
	Other products	Spices nes	C	Europe	Southern Europe	Spain	0.00344358	4.9e-06	0.0290211	3.5e-05	0.0033035	1.2e-05	0.0033035	0	1	0
	Other products	Spices nes	C	Europe	Western Europe	Germany	0.000793172	1.1e-06	0.00632252	8e-06	7.08596e-08	0	7.08596e-08	0	1	0
	Other products	Spices nes	C	Oceania	Melanesia	Fiji	0.00130841	1.9e-06	0.00274632	3e-06	0.000299119	1e-06	0.000299119	0	1	0
	Other products	Sugar confectionery	B	Americas	Latin America and the Caribbean	Brazil	0.0258689	3.69e-05	0.0420785	5e-05	0.00483179	1.7e-05	0.0048141	1.77e-05	0.996339	0.0036611
	Other products	Sugar confectionery	B	Americas	Latin America and the Caribbean	Colombia	0.0219401	3.13e-05	0.0504067	6e-05	0.0465058	0.000165	0.0450643	0.0014415	0.969003	0.0309967
	Other products	Sugar confectionery	B	Americas	Latin America and the Caribbean	Mexico	0.425733	0.0006073	0.884879	0.001058	0.25397	0.000902	0.176053	0.0779169	0.693204	0.306796
	Other products	Sugar confectionery	B	Americas	Northern America	Canada	0.23468	0.0003348	0.728123	0.00087	0.0718048	0.000255	0.0422498	0.0295549	0.588399	0.411601
	Other products	Sugar confectionery	B	Asia	Eastern Asia	China, mainland	0.056784	8.1e-05	0.150677	0.00018	0.181689	0.000645	0.11337	0.0683193	0.623976	0.376024
	Other products	Sugar confectionery	B	Asia	Western Asia	Turkey	0.0654167	9.33e-05	0.134565	0.000161	0.0133266	4.7e-05	0.0121034	0.0012232	0.908211	0.0917889
	Other products	Sugar confectionery	B	Europe	Southern Europe	Spain	0.0583301	8.32e-05	0.162588	0.000194	0.00456546	1.6e-05	0.00419274	0.0003727	0.91836	0.0816402
	Other products	Sugar confectionery	B	Europe	Western Europe	Germany	0.0681919	9.73e-05	0.243977	0.000292	0.000751719	3e-06	0.000687391	6.43e-05	0.914426	0.0855743
	Other products	Sugar confectionery	B	Europe	Western Europe	Netherlands	0.0124172	1.77e-05	0.0459711	5.5e-05	0.000465615	2e-06	0.00043754	2.81e-05	0.939704	0.0602962
	Other products	Sugar nes	C	Americas	Latin America and the Caribbean	Brazil	0.006123	8.7e-06	0.00261877	3e-06	0.00250956	9e-06	0.00250707	2.5e-06	0.999009	0.000990592
	Other products	Sugar nes	C	Americas	Latin America and the Caribbean	Chile	0.00219757	3.1e-06	0.00431088	5e-06	0.00216554	8e-06	0.00192007	0.0002455	0.886645	0.113355
	Other products	Sugar nes	C	Americas	Latin America and the Caribbean	Guatemala	0.0107393	1.53e-05	0.0133465	1.6e-05	0.0160942	5.7e-05	0.00282623	0.013268	0.175605	0.824395
	Other products	Sugar nes	C	Americas	Latin America and the Caribbean	Honduras	0.0012674	1.8e-06	0.00143522	2e-06	2.99562e-06	0	7.89013e-07	2.2e-06	0.263389	0.736611
	Other products	Sugar nes	C	Americas	Latin America and the Caribbean	Mexico	0.0149443	2.13e-05	0.0164997	2e-05	0.0163582	5.8e-05	0.0135971	0.0027611	0.831212	0.168788
	Other products	Sugar nes	C	Americas	Northern America	Canada	0.00502114	7.2e-06	0.00457133	5e-06	0.00235692	8e-06	0.00198892	0.000368	0.843865	0.156135
	Other products	Sugar nes	C	Americas	Northern America	United States of America	0.0316602	4.52e-05	0.0377673	4.5e-05	0.0206421	7.3e-05	0.0146242	0.0060179	0.708465	0.291535
	Other products	Sugar nes	C	Asia	Eastern Asia	China, mainland	0.00320711	4.6e-06	0.00209595	3e-06	0.0158263	5.6e-05	0.014088	0.0017382	0.890168	0.109832
	Other products	Sugar nes	C	Asia	South-eastern Asia	Indonesia	0.0110991	1.58e-05	0.017112	2e-05	0.0448212	0.000159	0.00569244	0.0391287	0.127003	0.872997
	Other products	Sugar nes	C	Asia	South-eastern Asia	Philippines	0.00219825	3.1e-06	0.00467641	6e-06	0.00521019	1.9e-05	0.00465561	0.0005546	0.893559	0.106441
	Other products	Sugar nes	C	Asia	South-eastern Asia	Thailand	0.00200017	2.9e-06	0.00128928	2e-06	0.00404049	1.4e-05	0.0012689	0.0027716	0.314047	0.685953
	Other products	Sugar nes	C	Asia	Southern Asia	India	0.00211165	3e-06	0.00166026	2e-06	0.00396896	1.4e-05	0.00305564	0.0009133	0.769884	0.230116
	Other products	Sugar nes	C	Europe	Western Europe	Austria	0.00111364	1.6e-06	0.00246401	3e-06	4.95567e-05	0	4.70495e-05	2.5e-06	0.949409	0.0505909
	Other products	Sugar nes	C	Europe	Western Europe	Belgium	0.00221505	3.2e-06	0.00152609	2e-06	0.000133409	0	0.000126179	7.2e-06	0.945803	0.0541965
	Other products	Sugar nes	C	Europe	Western Europe	Netherlands	0.00112808	1.6e-06	0.00167892	2e-06	9.30355e-05	0	8.74578e-05	5.6e-06	0.940047	0.0599527
	Other products	Sugar refined	A	Americas	Latin America and the Caribbean	Argentina	0.0274658	3.92e-05	0.0109226	1.3e-05	0.0106258	3.8e-05	0.00791578	0.00271	0.74496	0.25504
	Other products	Sugar refined	A	Americas	Latin America and the Caribbean	Brazil	0.218288	0.0003114	0.08247	9.9e-05	0.100547	0.000357	0.100487	5.96e-05	0.999407	0.000592864
	Other products	Sugar refined	A	Americas	Latin America and the Caribbean	Colombia	0.0944509	0.0001347	0.0417279	5e-05	0.663984	0.002358	0.658736	0.0052475	0.992097	0.00790311
	Other products	Sugar refined	A	Americas	Latin America and the Caribbean	El Salvador	0.0493773	7.04e-05	0.0214232	2.6e-05	0.0314632	0.000112	0.0314091	5.4e-05	0.998283	0.0017171
	Other products	Sugar refined	A	Americas	Latin America and the Caribbean	Guatemala	0.0702217	0.0001002	0.0236253	2.8e-05	0.0712746	0.000253	0.026376	0.0448986	0.370062	0.629938
	Other products	Sugar refined	A	Americas	Latin America and the Caribbean	Mexico	0.968691	0.0013819	0.520793	0.000623	0.927671	0.003295	0.846083	0.0815875	0.912051	0.0879488
	Other products	Sugar refined	A	Americas	Latin America and the Caribbean	Nicaragua	0.0254122	3.63e-05	0.00944063	1.1e-05	0.000420231	1e-06	2.38963e-05	0.0003963	0.0568647	0.943135
	Other products	Sugar refined	A	Americas	Latin America and the Caribbean	Paraguay	0.0905708	0.0001292	0.0879629	0.000105	0.0143991	5.1e-05	0.00589015	0.008509	0.409063	0.590937
	Other products	Sugar refined	A	Americas	Northern America	Canada	0.025792	3.68e-05	0.0136735	1.6e-05	0.0111029	3.9e-05	0.00986057	0.0012423	0.888108	0.111892
	Other products	Sugar refined	A	Americas	Northern America	United States of America	21.9217	0.031273	23.9698	0.028655	11.702	0.041561	8.77093	2.93112	0.749521	0.250479
	Other products	Tea	C	Africa	Sub-Saharan Africa	Kenya	0.00717884	1.02e-05	0.0195882	2.3e-05	0.0593645	0.000211	0.0593645	0	1	0
	Other products	Tea	C	Africa	Sub-Saharan Africa	Malawi	0.0176624	2.52e-05	0.0301325	3.6e-05	9.40342e-06	0	9.40342e-06	0	1	0
	Other products	Tea	C	Africa	Sub-Saharan Africa	Zimbabwe	0.00503364	7.2e-06	0.0075396	9e-06	7.12917e-05	0	7.12917e-05	0	1	0
	Other products	Tea	C	Americas	Latin America and the Caribbean	Argentina	0.133985	0.0001911	0.0109566	1.3e-05	0.00146205	5e-06	0.00146205	0	1	0
	Other products	Tea	C	Americas	Northern America	Canada	0.00557985	8e-06	0.0677914	8.1e-05	0.00149585	5e-06	0.00149585	0	1	0
	Other products	Tea	C	Asia	Eastern Asia	China, mainland	0.0466445	6.65e-05	0.220246	0.000263	0.0891707	0.000317	0.0891707	0	1	0
	Other products	Tea	C	Asia	Eastern Asia	China, Taiwan Province of	0.00424497	6.1e-06	0.0381777	4.6e-05	5.42414e-07	0	5.42414e-07	0	1	0
	Other products	Tea	C	Asia	Eastern Asia	Japan	0.00482287	6.9e-06	0.0541988	6.5e-05	2.62643e-07	0	2.62643e-07	0	1	0
	Other products	Tea	C	Asia	South-eastern Asia	Indonesia	0.0104608	1.49e-05	0.0208704	2.5e-05	0.00476949	1.7e-05	0.00476949	0	1	0
	Other products	Tea	C	Asia	South-eastern Asia	Viet Nam	0.0173433	2.47e-05	0.0080444	1e-05	1.35777e-05	0	1.35777e-05	0	1	0
	Other products	Tea	C	Asia	Southern Asia	India	0.0374156	5.34e-05	0.105516	0.000126	0.143007	0.000508	0.143007	0	1	0
	Other products	Tea	C	Asia	Southern Asia	Sri Lanka	0.0151041	2.15e-05	0.00778465	9e-06	3.94419e-06	0	3.94419e-06	0	1	0
	Other products	Tea	C	Europe	Western Europe	Germany	0.00578586	8.3e-06	0.0517283	6.2e-05	2.04347e-07	0	2.04347e-07	0	1	0
	Other products	Tea, mate extracts	C	Africa	Sub-Saharan Africa	Kenya	0.00332835	4.7e-06	0.026913	3.2e-05	0.00577772	2.1e-05	0.00577772	0	1	0
	Other products	Tea, mate extracts	C	Americas	Latin America and the Caribbean	Chile	0.0038473	5.5e-06	0.0248044	3e-05	3.62145e-07	0	3.62145e-07	0	1	0
	Other products	Tea, mate extracts	C	Americas	Latin America and the Caribbean	Costa Rica	0.00247613	3.5e-06	0.00260399	3e-06	5.9228e-05	0	5.9228e-05	0	1	0
	Other products	Tea, mate extracts	C	Americas	Latin America and the Caribbean	Mexico	0.00403541	5.8e-06	0.00746908	9e-06	0.000804176	3e-06	0.000804176	0	1	0
	Other products	Tea, mate extracts	C	Americas	Northern America	Canada	0.105127	0.00015	0.116444	0.000139	0.00732683	2.6e-05	0.00732683	0	1	0
	Other products	Tea, mate extracts	C	Asia	Eastern Asia	China, mainland	0.006862	9.8e-06	0.0659177	7.9e-05	0.026688	9.5e-05	0.026688	0	1	0
	Other products	Tea, mate extracts	C	Asia	Southern Asia	India	0.00359498	5.1e-06	0.0232218	2.8e-05	0.0123265	4.4e-05	0.0123265	0	1	0
	Other products	Tea, mate extracts	C	Europe	Western Europe	Germany	0.00227411	3.2e-06	0.0115995	1.4e-05	4.58227e-08	0	4.58227e-08	0	1	0
	Other products	Vanilla	C	Africa	Sub-Saharan Africa	Madagascar	0.00405659	5.8e-06	1.04834	0.001253	0.378452	0.001344	0.378452	0	1	0
	Other products	Vanilla	C	Africa	Sub-Saharan Africa	Uganda	0.000106562	2e-07	0.021244	2.5e-05	0.041957	0.000149	0.041957	0	1	0
	Other products	Vanilla	C	Asia	South-eastern Asia	Indonesia	0.000715639	1e-06	0.117262	0.00014	0.0879381	0.000312	0.0879381	0	1	0
	Other products	Vanilla	C	Asia	Southern Asia	India	0.000165941	2e-07	0.03153	3.8e-05	0.020391	7.2e-05	0.020391	0	1	0
	Other products	Wine	A	Africa	Sub-Saharan Africa	South Africa	0.0331317	4.73e-05	0.0441132	5.3e-05	0.0107388	3.8e-05	0.0107321	6.7e-06	0.999373	0.000626762
	Other products	Wine	A	Americas	Latin America and the Caribbean	Argentina	0.16837	0.0002402	0.459209	0.000549	0.456139	0.00162	0.402358	0.0537808	0.882096	0.117904
	Other products	Wine	A	Americas	Latin America and the Caribbean	Chile	0.316268	0.0004512	0.627181	0.00075	0.325081	0.001155	0.325072	9.2e-06	0.999972	2.8168e-05
	Other products	Wine	A	Americas	Northern America	Canada	0.213292	0.0003043	0.157331	0.000188	0.078281	0.000278	0.076249	0.002032	0.974042	0.0259579
	Other products	Wine	A	Americas	Northern America	United States of America	6.09263	0.0086916	22.3793	0.026754	1.99185	0.007074	1.34876	0.643091	0.677139	0.322861
	Other products	Wine	A	Europe	Southern Europe	Italy	0.768312	0.0010961	1.72047	0.002057	0.503918	0.00179	0.453173	0.0507442	0.899301	0.100699
	Other products	Wine	A	Europe	Southern Europe	Portugal	0.045759	6.53e-05	0.125479	0.00015	0.0096187	3.4e-05	0.00961755	1.1e-06	0.999881	0.000119267
	Other products	Wine	A	Europe	Southern Europe	Spain	0.166113	0.000237	0.204601	0.000245	0.0319563	0.000113	0.0319556	7e-07	0.999978	2.1771e-05
	Other products	Wine	A	Europe	Western Europe	France	0.363971	0.0005192	2.29605	0.002745	0.003815	1.4e-05	0.00380967	5.3e-06	0.998602	0.00139752
	Other products	Wine	A	Europe	Western Europe	Germany	0.0474329	6.77e-05	0.129364	0.000155	0.00370396	1.3e-05	0.00370346	5e-07	0.999863	0.000137102
	Other products	Wine	A	Oceania	Australia and New Zealand	Australia	0.374414	0.0005341	0.808968	0.000967	0.0502747	0.000179	0.0348321	0.0154426	0.692836	0.307164
	Other products	Wine	A	Oceania	Australia and New Zealand	New Zealand	0.16089	0.0002295	0.57224	0.000684	0.051503	0.000183	0.0485832	0.0029197	0.943309	0.0566908
	Dairy	Buttermilk, curdled, acidified milk	C	Americas	Latin America and the Caribbean	Mexico	1.37596e-07	0	4.81095e-07	0	1.43581e-07	0	3.11357e-08	1e-07	0.21685	0.78315
	Dairy	Buttermilk, curdled, acidified milk	C	Americas	Northern America	Canada	4.74814e-08	0	2.32323e-07	0	1.08701e-08	0	3.12581e-09	0	0.287559	0.712441
	Dairy	Buttermilk, curdled, acidified milk	C	Americas	Northern America	United States of America	0.00146306	2.1e-06	0.00417722	5e-06	0.000355566	1e-06	0.000191854	0.0001637	0.539575	0.460425
	Dairy	Buttermilk, curdled, acidified milk	C	Asia	Southern Asia	India	4.70216e-09	0	7.19104e-09	0	1.067e-08	0	5.21363e-09	0	0.488625	0.511375
	Dairy	Buttermilk, curdled, acidified milk	C	Europe	Northern Europe	Ireland	7.85783e-09	0	1.57128e-08	0	6.15742e-10	0	6.1551e-10	0	0.999622	0.000377522
	Dairy	Cheese, processed	C	Africa	Northern Africa	Egypt	8.68792e-07	0	3.52793e-06	0	1.87366e-06	0	3.78231e-07	1.5e-06	0.201867	0.798133
	Dairy	Cheese, processed	C	Americas	Latin America and the Caribbean	Brazil	6.41152e-07	0	2.39094e-06	0	6.00528e-08	0	5.93036e-08	0	0.987525	0.0124751
	Dairy	Cheese, processed	C	Americas	Latin America and the Caribbean	Jamaica	1.464e-06	0	1.79043e-05	0	6.7775e-09	0	1.6268e-09	0	0.24003	0.75997
	Dairy	Cheese, processed	C	Americas	Latin America and the Caribbean	Mexico	1.20712e-06	0	3.105e-06	0	2.02648e-06	0	1.30075e-06	7e-07	0.641877	0.358123
	Dairy	Cheese, processed	C	Americas	Latin America and the Caribbean	Nicaragua	2.95932e-06	0	7.08835e-06	0	3.77917e-06	0	3.57258e-06	2e-07	0.945334	0.054666
	Dairy	Cheese, processed	C	Americas	Northern America	United States of America	0.000214729	3e-07	0.000884571	1e-06	0.000164293	1e-06	0.000134089	3.02e-05	0.816155	0.183845
	Dairy	Cheese, processed	C	Asia	Southern Asia	India	8.29111e-07	0	3.84446e-06	0	7.66641e-06	0	4.37769e-06	3.3e-06	0.571021	0.428979
	Dairy	Cheese, processed	C	Asia	Western Asia	Jordan	4.92872e-07	0	2.97431e-06	0	2.27988e-06	0	1.8893e-06	4e-07	0.828684	0.171316
	Dairy	Cheese, processed	C	Europe	Eastern Europe	Poland	1.01498e-06	0	3.49494e-06	0	1.09536e-07	0	4.12182e-08	1e-07	0.376299	0.623701
	Dairy	Cheese, processed	C	Europe	Eastern Europe	Slovakia	7.51839e-07	0	2.67618e-06	0	3.58924e-07	0	3.58612e-07	0	0.999132	0.000867826
	Dairy	Cheese, processed	C	Europe	Northern Europe	Denmark	2.17824e-06	0	9.48211e-06	0	1.76548e-07	0	1.76516e-07	0	0.999823	0.000177262
	Dairy	Cheese, processed	C	Europe	Southern Europe	Italy	5.55526e-07	0	2.21759e-06	0	2.05829e-08	0	2.04464e-08	0	0.993365	0.00663519
	Dairy	Cheese, processed	C	Europe	Western Europe	France	6.06692e-06	0	3.13298e-05	0	5.89761e-09	0	5.85003e-09	0	0.991931	0.00806864
	Dairy	Cheese, processed	C	Europe	Western Europe	Germany	3.67983e-06	0	1.34825e-05	0	4.20693e-08	0	4.20429e-08	0	0.999373	0.00062731
	Dairy	Cheese, processed	C	Europe	Western Europe	Netherlands	1.27834e-05	0	5.76869e-05	0	1.78692e-06	0	1.78681e-06	0	0.999939	6.08109e-05
	Dairy	Cheese, processed	C	Europe	Western Europe	Switzerland	2.02788e-06	0	1.39729e-05	0	4.82892e-07	0	4.82863e-07	0	0.999939	6.07646e-05
	Dairy	Cheese, skimmed cow milk	B	Americas	Northern America	United States of America	0.970211	0.0013841	2.39716	0.002866	1.29746	0.004608	1.21756	0.0799084	0.938412	0.0615881
	Dairy	Cheese, whole cow milk	A	Americas	Latin America and the Caribbean	Mexico	0.00555561	7.9e-06	0.0215601	2.6e-05	0.0134202	4.8e-05	0.00838101	0.0050392	0.624506	0.375494
	Dairy	Cheese, whole cow milk	A	Americas	Latin America and the Caribbean	Nicaragua	0.0104376	1.49e-05	0.0315752	3.8e-05	0.0185608	6.6e-05	0.0176406	0.0009203	0.950419	0.0495812
	Dairy	Cheese, whole cow milk	A	Americas	Northern America	Canada	0.00895269	1.28e-05	0.041739	5e-05	0.00540654	1.9e-05	0.00392919	0.0014774	0.726747	0.273253
	Dairy	Cheese, whole cow milk	A	Americas	Northern America	United States of America	15.957	0.0227638	65.425	0.078213	19.2164	0.068249	13.95	5.26642	0.725941	0.274059
	Dairy	Cheese, whole cow milk	A	Europe	Eastern Europe	Bulgaria	0.00788155	1.12e-05	0.0281504	3.4e-05	0.00241475	9e-06	0.00176161	0.0006531	0.72952	0.27048
	Dairy	Cheese, whole cow milk	A	Europe	Northern Europe	Denmark	0.0125693	1.79e-05	0.0527403	6.3e-05	0.00142614	5e-06	0.00142597	2e-07	0.999878	0.000122054
	Dairy	Cheese, whole cow milk	A	Europe	Northern Europe	Finland	0.00613345	8.7e-06	0.0215219	2.6e-05	1.13927e-06	0	1.08536e-06	1e-07	0.952681	0.0473194
	Dairy	Cheese, whole cow milk	A	Europe	Northern Europe	Ireland	0.0146544	2.09e-05	0.0537852	6.4e-05	0.00765367	2.7e-05	0.00765266	1e-06	0.999867	0.000132623
	Dairy	Cheese, whole cow milk	A	Europe	Northern Europe	Lithuania	0.00946334	1.35e-05	0.0346763	4.1e-05	0.00106384	4e-06	0.000625532	0.0004383	0.587995	0.412005
	Dairy	Cheese, whole cow milk	A	Europe	Northern Europe	Norway	0.0131829	1.88e-05	0.0835258	0.0001	7.55913e-07	0	4.5889e-07	3e-07	0.607067	0.392933
	Dairy	Cheese, whole cow milk	A	Europe	Northern Europe	United Kingdom of Great Britain and Northern Ireland	0.0148599	2.12e-05	0.0645939	7.7e-05	0.0109471	3.9e-05	0.00942379	0.0015233	0.860852	0.139148
	Dairy	Cheese, whole cow milk	A	Europe	Southern Europe	Greece	0.0103895	1.48e-05	0.0637293	7.6e-05	0.00941597	3.3e-05	0.00862141	0.0007946	0.915615	0.0843846
	Dairy	Cheese, whole cow milk	A	Europe	Southern Europe	Italy	0.0807377	0.0001152	0.589946	0.000705	0.00779339	2.8e-05	0.00416016	0.0036332	0.533807	0.466193
	Dairy	Cheese, whole cow milk	A	Europe	Southern Europe	Spain	0.0276397	3.94e-05	0.145712	0.000174	0.0058715	2.1e-05	0.00587068	8e-07	0.999861	0.000138552
	Dairy	Cheese, whole cow milk	A	Europe	Western Europe	France	0.0405903	5.79e-05	0.197017	0.000236	5.50933e-05	0	5.4794e-05	3e-07	0.994568	0.00543155
	Dairy	Cheese, whole cow milk	A	Europe	Western Europe	Germany	0.0156892	2.24e-05	0.0531376	6.4e-05	0.000251058	1e-06	0.00025095	1e-07	0.999567	0.000432657
	Dairy	Cheese, whole cow milk	A	Europe	Western Europe	Netherlands	0.0246296	3.51e-05	0.105526	0.000126	0.00481981	1.7e-05	0.00481961	2e-07	0.999959	4.1242e-05
	Dairy	Cheese, whole cow milk	A	Europe	Western Europe	Switzerland	0.0163852	2.34e-05	0.122883	0.000147	0.0054623	1.9e-05	0.00546204	3e-07	0.999953	4.72423e-05
	Dairy	Cheese, whole cow milk	A	Oceania	Australia and New Zealand	Australia	0.0081156	1.16e-05	0.0290052	3.5e-05	0.00136285	5e-06	0.000366464	0.0009964	0.268896	0.731104
	Dairy	Cheese, whole cow milk	A	Oceania	Australia and New Zealand	New Zealand	0.0162508	2.32e-05	0.0556892	6.7e-05	0.000793057	3e-06	0.000792888	2e-07	0.999787	0.000213014
	Dairy	Milk, dry buttermilk	C	Americas	Northern America	United States of America	0.155606	0.000222	0.384464	0.00046	0.332765	0.001182	0.230144	0.102621	0.691612	0.308388
	Dairy	Milk, skimmed condensed	B	Americas	Northern America	United States of America	2.32378	0.003315	5.74151	0.006864	1.67795	0.005959	1.06932	0.608621	0.637282	0.362718
	Dairy	Milk, skimmed dried	B	Americas	Latin America and the Caribbean	Mexico	0.000786291	1.1e-06	0.00131963	2e-06	0.00218145	8e-06	0.00187302	0.0003084	0.85861	0.14139
	Dairy	Milk, skimmed dried	B	Americas	Latin America and the Caribbean	Peru	2.08127e-05	0	3.493e-05	0	5.56565e-05	0	5.47443e-05	9e-07	0.983612	0.0163884
	Dairy	Milk, skimmed dried	B	Americas	Northern America	United States of America	1.30018	0.0018548	2.69214	0.003218	1.88455	0.006693	1.79481	0.0897414	0.952381	0.0476194
	Dairy	Milk, skimmed dried	B	Asia	Western Asia	Israel	0.000435842	6e-07	0.00104781	1e-06	0.000315817	1e-06	0.000315795	0	0.999932	6.82617e-05
	Dairy	Milk, skimmed dried	B	Europe	Northern Europe	Denmark	0.000259546	4e-07	0.000609724	1e-06	4.64973e-05	0	4.64953e-05	0	0.999957	4.32792e-05
	Dairy	Milk, skimmed dried	B	Europe	Northern Europe	Ireland	6.48866e-05	1e-07	0.000138251	0	5.35071e-05	0	5.35047e-05	0	0.999954	4.6158e-05
	Dairy	Milk, skimmed dried	B	Europe	Western Europe	France	6.29278e-05	1e-07	0.000128869	0	1.34376e-07	0	1.34136e-07	0	0.998217	0.00178251
	Dairy	Milk, skimmed dried	B	Europe	Western Europe	Netherlands	2.13024e-05	0	5.20045e-05	0	6.5824e-06	0	6.5823e-06	0	0.999985	1.48821e-05
	Dairy	Milk, skimmed dried	B	Oceania	Australia and New Zealand	Australia	2.32612e-05	0	4.94746e-05	0	3.35813e-06	0	1.65858e-06	1.7e-06	0.493901	0.506099
	Dairy	Milk, skimmed dried	B	Oceania	Australia and New Zealand	New Zealand	0.000210575	3e-07	0.000423751	1e-06	1.62246e-05	0	1.62233e-05	0	0.999917	8.29496e-05
	Dairy	Milk, skimmed evaporated	C	Americas	Northern America	United States of America	0.0283705	4.05e-05	0.0700966	8.4e-05	0.0178928	6.4e-05	0.0111901	0.0067027	0.625396	0.374604
	Dairy	Milk, whole condensed	C	Americas	Latin America and the Caribbean	Brazil	0.00137284	2e-06	0.00241231	3e-06	7.69422e-05	0	7.61863e-05	8e-07	0.990176	0.0098238
	Dairy	Milk, whole condensed	C	Americas	Latin America and the Caribbean	Chile	0.0128812	1.84e-05	0.0192982	2.3e-05	0.00530341	1.9e-05	0.00530296	5e-07	0.999914	8.6202e-05
	Dairy	Milk, whole condensed	C	Americas	Latin America and the Caribbean	Mexico	0.00346656	4.9e-06	0.00616442	7e-06	0.00368199	1.3e-05	0.00224119	0.0014408	0.608689	0.391311
	Dairy	Milk, whole condensed	C	Americas	Latin America and the Caribbean	Peru	0.00470892	6.7e-06	0.00778752	9e-06	0.00356501	1.3e-05	0.00336165	0.0002034	0.942958	0.0570418
	Dairy	Milk, whole condensed	C	Americas	Northern America	Canada	0.000598666	9e-07	0.000968747	1e-06	0.000165206	1e-06	0.000112603	5.26e-05	0.681588	0.318412
	Dairy	Milk, whole condensed	C	Americas	Northern America	United States of America	0.234946	0.0003352	0.616072	0.000736	0.108669	0.000386	0.0880247	0.0206444	0.810025	0.189975
	Dairy	Milk, whole condensed	C	Europe	Eastern Europe	Ukraine	0.000568801	8e-07	0.000669919	1e-06	0.000280772	1e-06	0.000254446	2.63e-05	0.906236	0.0937645
	Dairy	Milk, whole dried	C	Americas	Latin America and the Caribbean	Mexico	0.00448163	6.4e-06	0.0139588	1.7e-05	0.0110635	3.9e-05	0.00780093	0.0032626	0.705105	0.294895
	Dairy	Milk, whole dried	C	Americas	Northern America	United States of America	0.0501032	7.15e-05	0.126745	0.000152	0.0552206	0.000196	0.0505397	0.004681	0.915231	0.0847688
	Dairy	Milk, whole dried	C	Asia	South-eastern Asia	Malaysia	0.000131094	2e-07	0.000387306	0	0.000155685	1e-06	0.000155649	0	0.999766	0.000233744
	Dairy	Milk, whole dried	C	Europe	Northern Europe	Ireland	0.00016731	2e-07	0.000484111	1e-06	0.00010082	0	0.000100811	0	0.999917	8.3159e-05
	Dairy	Milk, whole dried	C	Europe	Western Europe	Germany	0.000127323	2e-07	0.000441605	1e-06	2.35071e-06	0	2.34984e-06	0	0.999632	0.000367717
	Dairy	Milk, whole dried	C	Europe	Western Europe	Netherlands	0.000644877	9e-07	0.00243318	3e-06	0.00014561	1e-06	0.000145605	0	0.999969	3.14769e-05
	Dairy	Milk, whole dried	C	Oceania	Australia and New Zealand	Australia	0.000311933	4e-07	0.00117291	1e-06	5.65441e-05	0	1.62524e-05	4.03e-05	0.287428	0.712572
	Dairy	Milk, whole dried	C	Oceania	Australia and New Zealand	New Zealand	0.00147095	2.1e-06	0.00385589	5e-06	8.28216e-05	0	8.28096e-05	0	0.999855	0.000144503
	Dairy	Milk, whole evaporated	C	Americas	Latin America and the Caribbean	Mexico	0.001201	1.7e-06	0.0010858	1e-06	0.000857704	3e-06	0.000603923	0.0002538	0.704115	0.295885
	Dairy	Milk, whole evaporated	C	Americas	Latin America and the Caribbean	Peru	0.00890873	1.27e-05	0.0102895	1.2e-05	0.00521528	1.9e-05	0.00494659	0.0002687	0.94848	0.0515197
	Dairy	Milk, whole evaporated	C	Americas	Northern America	United States of America	0.560915	0.0008002	0.723853	0.000865	0.198275	0.000704	0.163452	0.0348227	0.824371	0.175629
	Dairy	Milk, whole evaporated	C	Asia	South-eastern Asia	Malaysia	0.000510755	7e-07	0.000449309	1e-06	0.000175229	1e-06	0.000175187	0	0.999759	0.00024092
	Dairy	Milk, whole evaporated	C	Europe	Southern Europe	Italy	0.00085048	1.2e-06	0.000710358	1e-06	1.4651e-05	0	1.46073e-05	0	0.997014	0.00298599
	Dairy	Milk, whole evaporated	C	Europe	Western Europe	Netherlands	0.00138809	2e-06	0.00198298	2e-06	9.05445e-05	0	9.05407e-05	0	0.999959	4.12539e-05
	Dairy	Milk, whole fresh cow	A	Americas	Latin America and the Caribbean	Mexico	0.000220139	3e-07	7.29233e-05	0	5.01439e-05	0	5.01439e-05	0	1	0
	Dairy	Milk, whole fresh cow	A	Americas	Northern America	Canada	0.00610933	8.7e-06	0.00344896	4e-06	0.00040058	1e-06	0.00040058	0	1	0
	Dairy	Milk, whole fresh cow	A	Americas	Northern America	United States of America	102.093	0.145643	38.7668	0.046344	13.3882	0.04755	13.3882	0	1	0
	Dairy	Milk, whole fresh cow	A	Europe	Eastern Europe	Poland	0.000223759	3e-07	7.49593e-05	0	1.87512e-06	0	1.87512e-06	0	1	0
	Dairy	Milk, whole fresh cow	A	Europe	Northern Europe	Ireland	0.00030709	4e-07	0.000106044	0	2.36088e-05	0	2.36088e-05	0	1	0
	Dairy	Yoghurt, concentrated or not	C	Americas	Latin America and the Caribbean	Chile	0.000450004	6e-07	0.00125676	2e-06	0.000101345	0	0.000101315	0	0.999706	0.000293771
	Dairy	Yoghurt, concentrated or not	C	Americas	Latin America and the Caribbean	Colombia	0.000253931	4e-07	0.000521856	1e-06	0.000148725	1e-06	0.000114048	3.47e-05	0.766843	0.233157
	Dairy	Yoghurt, concentrated or not	C	Americas	Northern America	Canada	0.0118047	1.68e-05	0.0332543	4e-05	0.00232278	8e-06	0.00121427	0.0011085	0.522765	0.477235
	Dairy	Yoghurt, concentrated or not	C	Europe	Western Europe	France	0.00312592	4.5e-06	0.00449515	5e-06	9.97278e-07	0	9.89003e-07	0	0.991702	0.00829815
	Dairy	Yoghurt, concentrated or not	C	Europe	Western Europe	Germany	0.000828708	1.2e-06	0.00112415	1e-06	3.10888e-06	0	3.10668e-06	0	0.999292	0.000707779
	Grains	Barley	C	Americas	Northern America	Canada	0.0165896	2.37e-05	0.00272998	3e-06	0.000350237	1e-06	0.000350237	0	1	0
	Grains	Barley	C	Americas	Northern America	United States of America	0.267429	0.0003815	0.0593693	7.1e-05	0.00612107	2.2e-05	0.00612107	0	1	0
	Grains	Barley	C	Europe	Northern Europe	Denmark	0.00049076	7e-07	8.79933e-05	0	5.89391e-06	0	5.89391e-06	0	1	0
	Grains	Barley	C	Europe	Western Europe	France	0.000385341	5e-07	6.25022e-05	0	1.25332e-09	0	1.25332e-09	0	1	0
	Grains	Barley, pearled	C	Asia	Eastern Asia	China, mainland	0.000132459	2e-07	0.000414605	0	0.000419246	1e-06	0.000155718	0.0002635	0.371423	0.628577
	Grains	Barley, pearled	C	Europe	Northern Europe	Denmark	0.00826558	1.18e-05	0.00511881	6e-06	0.000255588	1e-06	0.000255389	2e-07	0.999222	0.000778092
	Grains	Barley, pearled	C	Europe	Southern Europe	Italy	0.000245823	4e-07	0.000103398	0	2.24894e-05	0	2.2442e-05	0	0.997892	0.00210825
	Grains	Bread	C	Americas	Latin America and the Caribbean	Brazil	0.000951834	1.4e-06	0.00198523	2e-06	0.000161417	1e-06	0.000159357	2.1e-06	0.987237	0.0127629
	Grains	Bread	C	Americas	Latin America and the Caribbean	Colombia	0.000567328	8e-07	0.00172702	2e-06	5.47916e-05	0	2.07668e-05	3.4e-05	0.379014	0.620986
	Grains	Bread	C	Americas	Latin America and the Caribbean	Mexico	0.00234783	3.3e-06	0.00362956	4e-06	0.000649359	2e-06	0.000300728	0.0003486	0.463115	0.536885
	Grains	Bread	C	Americas	Northern America	Canada	0.0223737	3.19e-05	0.113395	0.000136	0.0038696	1.4e-05	0.000637617	0.003232	0.164776	0.835224
	Grains	Bread	C	Americas	Northern America	United States of America	0.0607507	8.67e-05	0.137275	0.000164	0.00378532	1.3e-05	0.000792458	0.0029929	0.20935	0.79065
	Grains	Bread	C	Asia	Eastern Asia	China, mainland	0.000998405	1.4e-06	0.00124561	1e-06	0.00190534	7e-06	0.0014383	0.000467	0.754878	0.245122
	Grains	Bread	C	Asia	Southern Asia	India	0.00210496	3e-06	0.00431966	5e-06	0.00442599	1.6e-05	0.00172068	0.0027053	0.388767	0.611233
	Grains	Bread	C	Asia	Western Asia	Israel	0.00121933	1.7e-06	0.00480995	6e-06	7.60059e-05	0	7.56813e-05	3e-07	0.995729	0.00427131
	Grains	Bread	C	Europe	Eastern Europe	Bulgaria	0.000554242	8e-07	0.00134386	2e-06	1.71436e-05	0	2.87215e-06	1.43e-05	0.167534	0.832466
	Grains	Bread	C	Europe	Eastern Europe	Republic of Moldova	0.000537692	8e-07	0.00097215	1e-06	3.861e-05	0	3.78862e-05	7e-07	0.981252	0.0187475
	Grains	Bread	C	Europe	Northern Europe	Finland	0.000670094	1e-06	0.00174138	2e-06	1.13611e-06	0	1.06201e-06	1e-07	0.934775	0.0652247
	Grains	Bread	C	Europe	Northern Europe	Sweden	0.00160191	2.3e-06	0.00388676	5e-06	6.88204e-06	0	6.64279e-06	2e-07	0.965237	0.0347635
	Grains	Bread	C	Europe	Southern Europe	Greece	0.000518062	7e-07	0.00128874	2e-06	4.93705e-05	0	4.07939e-05	8.6e-06	0.826281	0.173719
	Grains	Bread	C	Europe	Southern Europe	Italy	0.0015361	2.2e-06	0.00485855	6e-06	4.89593e-05	0	4.8759e-05	2e-07	0.995909	0.00409148
	Grains	Bread	C	Europe	Southern Europe	Spain	0.000535382	8e-07	0.00102469	1e-06	1.86229e-05	0	1.85921e-05	0	0.998347	0.00165344
	Grains	Bread	C	Europe	Western Europe	France	0.000937208	1.3e-06	0.00276326	3e-06	8.26339e-07	0	8.16462e-07	0	0.988048	0.0119524
	Grains	Bread	C	Europe	Western Europe	Germany	0.00350866	5e-06	0.0106014	1.3e-05	1.42381e-05	0	1.40921e-05	1e-07	0.989746	0.0102545
	Grains	Bulgur	C	Americas	Northern America	Canada	0.0110109	1.57e-05	0.00397048	5e-06	0.000365481	1e-06	0.000265654	9.98e-05	0.726861	0.273139
	Grains	Bulgur	C	Americas	Northern America	United States of America	0.00799656	1.14e-05	0.00323732	4e-06	0.000269281	1e-06	7.88748e-05	0.0001904	0.292908	0.707092
	Grains	Bulgur	C	Asia	Eastern Asia	China, mainland	0.000917333	1.3e-06	0.000287576	0	0.00128803	5e-06	0.001204	8.4e-05	0.934763	0.0652375
	Grains	Bulgur	C	Asia	Western Asia	Turkey	0.0407705	5.82e-05	0.0127812	1.5e-05	0.00729603	2.6e-05	0.00718092	0.0001151	0.984223	0.0157773
	Grains	Bulgur	C	Europe	Southern Europe	Italy	0.00295123	4.2e-06	0.000839362	1e-06	8.53744e-05	0	8.53453e-05	0	0.999658	0.000341542
	Grains	Bulgur	C	Europe	Southern Europe	Spain	0.000634826	9e-07	0.000180552	0	2.04451e-05	0	2.04443e-05	0	0.999959	4.05666e-05
	Grains	Cereal preparations nes	C	Americas	Latin America and the Caribbean	Bolivia (Plurinational State of)	0.000520153	7e-07	0.00038337	0	0.000243848	1e-06	0.000231314	1.25e-05	0.948601	0.0513991
	Grains	Cereals, breakfast	C	Americas	Latin America and the Caribbean	Mexico	0.00467903	6.7e-06	0.0101849	1.2e-05	0.00108269	4e-06	0.000545511	0.0005372	0.503846	0.496154
	Grains	Cereals, breakfast	C	Americas	Latin America and the Caribbean	Peru	0.000226668	3e-07	0.000765868	1e-06	5.09154e-05	0	2.18515e-05	2.91e-05	0.429173	0.570827
	Grains	Cereals, breakfast	C	Americas	Northern America	Canada	0.0104152	1.49e-05	0.0225006	2.7e-05	0.000867683	3e-06	0.000238727	0.000629	0.275131	0.724869
	Grains	Cereals, breakfast	C	Americas	Northern America	United States of America	0.00875601	1.25e-05	0.02071	2.5e-05	0.00130013	5e-06	8.20498e-05	0.0012181	0.063109	0.936891
	Grains	Cereals, breakfast	C	Asia	Eastern Asia	China, mainland	0.000321603	5e-07	0.000763468	1e-06	0.000624091	2e-06	0.000401011	0.0002231	0.642552	0.357448
	Grains	Cereals, breakfast	C	Asia	Eastern Asia	Republic of Korea	0.000429245	6e-07	0.00147393	2e-06	2.2332e-05	0	2.23214e-05	0	0.999525	0.000474543
	Grains	Cereals, breakfast	C	Asia	South-eastern Asia	Thailand	0.000268513	4e-07	0.000727839	1e-06	0.000210314	1e-06	4.81069e-05	0.0001622	0.228738	0.771262
	Grains	Cereals, breakfast	C	Asia	Southern Asia	India	0.000501534	7e-07	0.000584885	1e-06	0.000664614	2e-06	0.000354239	0.0003104	0.533	0.467
	Grains	Cereals, breakfast	C	Asia	Western Asia	Turkey	0.000248931	4e-07	0.000127295	0	4.63041e-05	0	4.16532e-05	4.7e-06	0.899559	0.100441
	Grains	Cereals, breakfast	C	Europe	Northern Europe	United Kingdom of Great Britain and Northern Ireland	0.000275249	4e-07	0.000897321	1e-06	5.24122e-05	0	4.93446e-06	4.75e-05	0.0941471	0.905853
	Grains	Cereals, breakfast	C	Europe	Southern Europe	Spain	0.000510133	7e-07	0.00147351	2e-06	1.56144e-05	0	1.56076e-05	0	0.999567	0.000433496
	Grains	Cereals, breakfast	C	Europe	Western Europe	France	0.000262647	4e-07	0.000630472	1e-06	1.05506e-07	0	1.03502e-07	0	0.98101	0.0189904
	Grains	Cereals, breakfast	C	Europe	Western Europe	Germany	0.000285049	4e-07	0.000758568	1e-06	9.07788e-07	0	9.04228e-07	0	0.996078	0.00392203
	Grains	Flour, buckwheat	C	Americas	Northern America	United States of America	0.00497865	7.1e-06	0.00962271	1.2e-05	0.0013691	5e-06	0.000819815	0.0005493	0.598798	0.401202
	Grains	Flour, cereals	C	Asia	South-eastern Asia	Thailand	0.0226616	3.23e-05	0.019937	2.4e-05	0.0192682	6.8e-05	0.0147203	0.0045479	0.763968	0.236032
	Grains	Flour, cereals	C	Europe	Southern Europe	Spain	0.0159937	2.28e-05	0.0108966	1.3e-05	0.000474456	2e-06	0.000474405	1e-07	0.999891	0.000109172
	Grains	Flour, maize	A	Americas	Latin America and the Caribbean	Mexico	0.0412797	5.89e-05	0.0210129	2.5e-05	0.00295066	1e-05	0.00184154	0.0011091	0.62411	0.37589
	Grains	Flour, maize	A	Americas	Northern America	Canada	0.0118682	1.69e-05	0.00315572	4e-06	0.000697667	2e-06	0.000425607	0.0002721	0.610043	0.389957
	Grains	Flour, maize	A	Americas	Northern America	United States of America	7.58352	0.0108184	3.47473	0.004154	0.265856	0.000944	0.0613405	0.204516	0.230728	0.769272
	Grains	Flour, maize	A	Asia	Southern Asia	India	0.000801268	1.1e-06	0.000235166	0	0.00082397	3e-06	0.000699169	0.0001248	0.848536	0.151464
	Grains	Flour, maize	A	Europe	Northern Europe	United Kingdom of Great Britain and Northern Ireland	0.00694023	9.9e-06	0.00296512	4e-06	0.000671285	2e-06	0.000518311	0.000153	0.772117	0.227883
	Grains	Flour, maize	A	Europe	Southern Europe	Italy	0.00211044	3e-06	0.00137279	2e-06	0.000104934	0	0.000104885	0	0.999534	0.000465745
	Grains	Flour, rye	C	Americas	Northern America	United States of America	0.380293	0.0005425	0.73503	0.000879	0.0510413	0.000181	0.00792631	0.043115	0.155292	0.844708
	Grains	Flour, wheat	A	Americas	Latin America and the Caribbean	Mexico	0.0502355	7.17e-05	0.0238671	2.9e-05	0.00939329	3.3e-05	0.00813447	0.0012588	0.865987	0.134013
	Grains	Flour, wheat	A	Americas	Northern America	Canada	0.581815	0.00083	0.318205	0.00038	0.0296658	0.000105	0.018522	0.0111438	0.624354	0.375646
	Grains	Flour, wheat	A	Americas	Northern America	United States of America	58.2445	0.0830901	26.6637	0.031875	2.3263	0.008262	0.75805	1.56825	0.32586	0.67414
	Grains	Flour, wheat	A	Asia	Eastern Asia	Republic of Korea	0.0163998	2.34e-05	0.00812866	1e-05	0.00118453	4e-06	0.00118448	1e-07	0.999951	4.93398e-05
	Grains	Flour, wheat	A	Asia	Southern Asia	India	0.136469	0.0001947	0.0605613	7.2e-05	0.166013	0.00059	0.133875	0.0321374	0.806416	0.193584
	Grains	Flour, wheat	A	Asia	Western Asia	Turkey	0.0157808	2.25e-05	0.00434859	5e-06	0.00370786	1.3e-05	0.00366751	4.03e-05	0.989119	0.0108814
	Grains	Flour, wheat	A	Europe	Southern Europe	Italy	0.0772546	0.0001102	0.0437895	5.2e-05	0.0029494	1e-05	0.00294787	1.5e-06	0.999484	0.000515774
	Grains	Fonio	C	Africa	Sub-Saharan Africa	Benin	8.24514e-07	0	3.84696e-06	0	2.43654e-08	0	2.43654e-08	0	1	0
	Grains	Fonio	C	Africa	Sub-Saharan Africa	Côte d'Ivoire	2.61096e-06	0	1.14792e-06	0	2.09905e-07	0	2.09905e-07	0	1	0
	Grains	Fonio	C	Africa	Sub-Saharan Africa	Gambia	1.09935e-06	0	2.07701e-06	0	1.9036e-05	0	1.9036e-05	0	1	0
	Grains	Fonio	C	Africa	Sub-Saharan Africa	Guinea	9.61933e-07	0	1.09692e-07	0	6.1024e-07	0	6.1024e-07	0	1	0
	Grains	Fonio	C	Africa	Sub-Saharan Africa	Mali	2.9316e-06	0	2.38361e-06	0	2.18461e-06	0	2.18461e-06	0	1	0
	Grains	Fonio	C	Africa	Sub-Saharan Africa	Senegal	5.0845e-06	0	2.11651e-06	0	3.32058e-06	0	3.32058e-06	0	1	0
	Grains	Fonio	C	Africa	Sub-Saharan Africa	Togo	4.94708e-06	0	6.01456e-06	0	5.39249e-06	0	5.39249e-06	0	1	0
	Grains	Macaroni	C	Americas	Latin America and the Caribbean	Mexico	0.0833933	0.000119	0.0845055	0.000101	0.0193733	6.9e-05	0.0128185	0.0065548	0.661658	0.338342
	Grains	Macaroni	C	Americas	Northern America	Canada	0.0857607	0.0001223	0.163098	0.000195	0.00889326	3.2e-05	0.00293299	0.0059603	0.329799	0.670201
	Grains	Macaroni	C	Asia	Eastern Asia	China, mainland	0.0709674	0.0001012	0.105185	0.000126	0.162215	0.000576	0.122687	0.0395272	0.756328	0.243672
	Grains	Macaroni	C	Asia	Eastern Asia	China, Taiwan Province of	0.00993694	1.42e-05	0.0197557	2.4e-05	0.00021104	1e-06	0.000209365	1.7e-06	0.992063	0.00793692
	Grains	Macaroni	C	Asia	Eastern Asia	Japan	0.00812158	1.16e-05	0.0166359	2e-05	0.000242786	1e-06	0.000242539	2e-07	0.998979	0.00102092
	Grains	Macaroni	C	Asia	Eastern Asia	Republic of Korea	0.0171764	2.45e-05	0.029587	3.5e-05	0.00126142	4e-06	0.0012497	1.17e-05	0.99071	0.00929038
	Grains	Macaroni	C	Asia	South-eastern Asia	Thailand	0.0344001	4.91e-05	0.0579635	6.9e-05	0.024642	8.8e-05	0.00776015	0.0168818	0.314916	0.685084
	Grains	Macaroni	C	Asia	Western Asia	Turkey	0.0158776	2.27e-05	0.00681702	8e-06	0.00385396	1.4e-05	0.0036791	0.0001749	0.95463	0.04537
	Grains	Macaroni	C	Europe	Southern Europe	Italy	0.315223	0.0004497	0.340464	0.000407	0.0120271	4.3e-05	0.0120075	1.96e-05	0.998371	0.00162911
	Grains	Oats rolled	B	Americas	Northern America	Canada	0.650914	0.0009286	0.401745	0.00048	0.0325029	0.000115	0.0195714	0.0129315	0.602142	0.397858
	Grains	Oats rolled	B	Americas	Northern America	United States of America	1.33687	0.0019071	1.39508	0.001668	0.121962	0.000433	0.0399668	0.0819953	0.327699	0.672301
	Grains	Oats rolled	B	Europe	Northern Europe	Ireland	0.0100287	1.43e-05	0.0111127	1.3e-05	0.000709935	3e-06	0.000709314	6e-07	0.999127	0.000873345
	Grains	Pastry	B	Americas	Latin America and the Caribbean	Mexico	0.933149	0.0013312	1.69028	0.002021	0.256057	0.000909	0.143436	0.112621	0.560172	0.439828
	Grains	Pastry	B	Americas	Northern America	Canada	0.952038	0.0013582	2.94069	0.003515	0.129046	0.000458	0.0325594	0.0964862	0.252309	0.747691
	Grains	Pastry	B	Asia	Eastern Asia	China, mainland	0.0331817	4.73e-05	0.0967679	0.000116	0.0897495	0.000319	0.057364	0.0323855	0.639157	0.360843
	Grains	Pastry	B	Asia	Southern Asia	India	0.0675383	9.63e-05	0.087885	0.000105	0.128794	0.000457	0.0662527	0.0625409	0.51441	0.48559
	Grains	Pastry	B	Europe	Southern Europe	Italy	0.057888	8.26e-05	0.191269	0.000229	0.00221315	8e-06	0.00220507	8.1e-06	0.996353	0.00364667
	Grains	Pastry	B	Europe	Western Europe	France	0.0485382	6.92e-05	0.138577	0.000166	5.12524e-05	0	5.07437e-05	5e-07	0.990076	0.00992407
	Grains	Pastry	B	Europe	Western Europe	Germany	0.0544667	7.77e-05	0.163745	0.000196	0.000265082	1e-06	0.00026252	2.6e-06	0.990336	0.00966368
	Grains	Quinoa	C	Americas	Latin America and the Caribbean	Bolivia (Plurinational State of)	0.0210056	3e-05	0.0217061	2.6e-05	0.0230831	8.2e-05	0.0230831	0	1	0
	Grains	Quinoa	C	Americas	Latin America and the Caribbean	Ecuador	0.00106755	1.5e-06	0.00160111	2e-06	0.000133869	0	0.000133869	0	1	0
	Grains	Quinoa	C	Americas	Latin America and the Caribbean	Peru	0.0243822	3.48e-05	0.0312882	3.7e-05	0.0357323	0.000127	0.0357323	0	1	0
	Grains	Quinoa	C	Americas	Northern America	Canada	0.00124522	1.8e-06	0.00122764	1e-06	0.000298799	1e-06	0.000298799	0	1	0
	Grains	Quinoa	C	Europe	Southern Europe	Spain	0.000737244	1.1e-06	0.00224343	3e-06	0.000394158	1e-06	0.000394158	0	1	0
	Grains	Rice, husked	C	Americas	Latin America and the Caribbean	Argentina	0.00253106	3.6e-06	0.000816572	1e-06	0.00276271	1e-05	0.00173394	0.0010288	0.627623	0.372377
	Grains	Rice, husked	C	Americas	Latin America and the Caribbean	Brazil	0.00106189	1.5e-06	0.000479662	1e-06	0.000266606	1e-06	0.000103199	0.0001634	0.387084	0.612916
	Grains	Rice, husked	C	Americas	Latin America and the Caribbean	Uruguay	0.00096604	1.4e-06	0.000380247	0	0.000145726	1e-06	5.53711e-05	9.04e-05	0.379967	0.620033
	Grains	Rice, husked	C	Americas	Northern America	Canada	0.000634284	9e-07	0.000613745	1e-06	0.000113721	0	9.14975e-05	2.22e-05	0.804582	0.195418
	Grains	Rice, husked	C	Americas	Northern America	United States of America	0.222686	0.0003177	0.149423	0.000179	0.0109366	3.9e-05	0.003881	0.0070556	0.354865	0.645135
	Grains	Rice, husked	C	Asia	Eastern Asia	China, mainland	0.000735253	1e-06	0.000525559	1e-06	0.00152064	5e-06	0.000691398	0.0008292	0.454675	0.545325
	Grains	Rice, husked	C	Asia	Eastern Asia	Japan	0.000600122	9e-07	0.000966613	1e-06	0.000410679	1e-06	0.000247766	0.0001629	0.603308	0.396692
	Grains	Rice, husked	C	Asia	South-eastern Asia	Thailand	0.00556773	7.9e-06	0.00328682	4e-06	0.00802309	2.8e-05	0.00299508	0.005028	0.373308	0.626692
	Grains	Rice, husked	C	Asia	Southern Asia	India	0.0206928	2.95e-05	0.0110897	1.3e-05	0.0229297	8.1e-05	0.0141925	0.0087372	0.618956	0.381044
	Grains	Rice, husked	C	Asia	Southern Asia	Pakistan	0.00861901	1.23e-05	0.00616218	7e-06	0.00928263	3.3e-05	0.00295421	0.0063284	0.318252	0.681748
	Grains	Rice, milled	A	Americas	Latin America and the Caribbean	Brazil	0.0291061	4.15e-05	0.0128809	1.5e-05	0.00339809	1.2e-05	0.0033928	5.3e-06	0.998445	0.00155519
	Grains	Rice, milled	A	Americas	Northern America	United States of America	6.39857	0.009128	3.82633	0.004574	0.21649	0.000769	0.133756	0.0827339	0.61784	0.38216
	Grains	Rice, milled	A	Asia	Eastern Asia	China, mainland	0.0401351	5.73e-05	0.0149093	1.8e-05	0.0491984	0.000175	0.0452682	0.0039302	0.920116	0.0798842
	Grains	Rice, milled	A	Asia	South-eastern Asia	Thailand	0.641627	0.0009153	0.28141	0.000336	0.548329	0.001947	0.413991	0.134337	0.755006	0.244994
	Grains	Rice, milled	A	Asia	South-eastern Asia	Viet Nam	0.0307015	4.38e-05	0.0140315	1.7e-05	0.0225572	8e-05	0.0225482	9e-06	0.999601	0.000399142
	Grains	Rice, milled	A	Asia	Southern Asia	India	0.194109	0.0002769	0.124831	0.000149	0.283187	0.001006	0.159684	0.123503	0.563882	0.436118
	Grains	Rice, milled	A	Asia	Southern Asia	Pakistan	0.01969	2.81e-05	0.00877062	1e-05	0.00923132	3.3e-05	0.00809483	0.0011365	0.876888	0.123112
	Grains	Rice, milled	A	Europe	Southern Europe	Italy	0.0128516	1.83e-05	0.0109932	1.3e-05	0.00123301	4e-06	0.00123282	2e-07	0.999847	0.000152962
	Grains	Sorghum	C	Americas	Latin America and the Caribbean	Argentina	0.00165369	2.4e-06	0.000247397	0	0.000302758	1e-06	0.000302758	0	1	0
	Grains	Sorghum	C	Americas	Latin America and the Caribbean	Mexico	4.35042e-05	1e-07	7.61758e-06	0	1.03944e-05	0	1.03944e-05	0	1	0
	Grains	Sorghum	C	Americas	Northern America	United States of America	0.692178	0.0009874	0.0867992	0.000104	0.00425696	1.5e-05	0.00425696	0	1	0
	Grains	Starch, maize	B	Americas	Northern America	United States of America	1.61214	0.0022998	3.11594	0.003725	0.250594	0.00089	0.0161025	0.234491	0.0642575	0.935742
	Grains	Wafers	C	Americas	Latin America and the Caribbean	Brazil	0.00656246	9.4e-06	0.0138621	1.7e-05	0.00133482	5e-06	0.00131848	1.63e-05	0.987758	0.0122422
	Grains	Wafers	C	Americas	Latin America and the Caribbean	Colombia	0.00774619	1.11e-05	0.014926	1.8e-05	0.000675103	2e-06	0.000340268	0.0003348	0.504024	0.495976
	Grains	Wafers	C	Americas	Latin America and the Caribbean	Costa Rica	0.00237145	3.4e-06	0.00650062	8e-06	0.000210775	1e-06	7.55599e-05	0.0001352	0.358486	0.641514
	Grains	Wafers	C	Americas	Latin America and the Caribbean	Mexico	0.00842711	1.2e-05	0.0282258	3.4e-05	0.00299598	1.1e-05	0.00129534	0.0017006	0.432361	0.567639
	Grains	Wafers	C	Americas	Northern America	Canada	0.110894	0.0001582	0.523065	0.000625	0.0193897	6.9e-05	0.00379254	0.0155971	0.195596	0.804404
	Grains	Wafers	C	Asia	South-eastern Asia	Indonesia	0.00261026	3.7e-06	0.00615896	7e-06	0.00496247	1.8e-05	0.000367819	0.0045947	0.07412	0.92588
	Grains	Wafers	C	Asia	Western Asia	Israel	0.00188522	2.7e-06	0.0114231	1.4e-05	0.000141068	1e-06	0.00014042	6e-07	0.995404	0.00459574
	Grains	Wafers	C	Asia	Western Asia	Turkey	0.00179899	2.6e-06	0.00418551	5e-06	0.000465219	2e-06	0.000416854	4.84e-05	0.89604	0.10396
	Grains	Wafers	C	Europe	Eastern Europe	Poland	0.002594	3.7e-06	0.0102876	1.2e-05	5.75821e-05	0	2.59069e-05	3.17e-05	0.449912	0.550088
	Grains	Wafers	C	Europe	Southern Europe	Italy	0.00475883	6.8e-06	0.021786	2.6e-05	0.000182148	1e-06	0.000181273	9e-07	0.995201	0.00479863
	Grains	Wafers	C	Europe	Western Europe	Austria	0.00251673	3.6e-06	0.00701307	8e-06	0.000102412	0	0.000102373	0	0.999623	0.000376883
	Grains	Wafers	C	Europe	Western Europe	Belgium	0.00444705	6.3e-06	0.0134787	1.6e-05	3.02026e-05	0	2.94201e-05	8e-07	0.974092	0.0259081
	Grains	Wafers	C	Europe	Western Europe	Germany	0.00319068	4.6e-06	0.0060676	7e-06	1.55121e-05	0	1.53786e-05	1e-07	0.991391	0.00860868
	Grains	Wafers	C	Europe	Western Europe	Netherlands	0.00406795	5.8e-06	0.0162774	1.9e-05	4.69935e-05	0	4.69274e-05	1e-07	0.998594	0.00140636
	Meat, poultry, eggs	Bacon and ham	B	Americas	Northern America	Canada	0.0508528	7.25e-05	0.155886	0.000186	0.0187045	6.6e-05	0.0128637	0.0058408	0.687734	0.312266
	Meat, poultry, eggs	Bacon and ham	B	Americas	Northern America	United States of America	3.14833	0.0044913	10.8764	0.013002	2.22093	0.007888	1.58469	0.636243	0.713524	0.286476
	Meat, poultry, eggs	Bacon and ham	B	Europe	Eastern Europe	Poland	0.00154555	2.2e-06	0.00513903	6e-06	0.000193907	1e-06	0.000166055	2.79e-05	0.856363	0.143637
	Meat, poultry, eggs	Bacon and ham	B	Europe	Southern Europe	Italy	0.0146984	2.1e-05	0.165989	0.000198	0.00231044	8e-06	0.00230765	2.8e-06	0.998792	0.00120783
	Meat, poultry, eggs	Bacon and ham	B	Europe	Southern Europe	Spain	0.00410127	5.9e-06	0.0351142	4.2e-05	0.000656139	2e-06	0.000656004	1e-07	0.999794	0.000205978
	Meat, poultry, eggs	Eggs, dried	C	Americas	Northern America	United States of America	0.000303021	4e-07	0.00102964	1e-06	0.00031858	1e-06	0.000259226	5.94e-05	0.813693	0.186307
	Meat, poultry, eggs	Eggs, dried	C	Europe	Southern Europe	Italy	4.89423e-06	0	2.64946e-05	0	4.45928e-06	0	2.48154e-06	2e-06	0.556489	0.443511
	Meat, poultry, eggs	Eggs, dried	C	Europe	Western Europe	Netherlands	1.94676e-05	0	9.87236e-05	0	8.41593e-06	0	4.96019e-06	3.5e-06	0.58938	0.41062
	Meat, poultry, eggs	Eggs, hen, in shell	A	Americas	Latin America and the Caribbean	Mexico	0.0066548	9.5e-06	0.00698209	8e-06	0.00250105	9e-06	0.00250105	0	1	0
	Meat, poultry, eggs	Eggs, hen, in shell	A	Americas	Northern America	Canada	0.00736853	1.05e-05	0.013248	1.6e-05	0.000763739	3e-06	0.000763739	0	1	0
	Meat, poultry, eggs	Eggs, hen, in shell	A	Americas	Northern America	United States of America	15.6072	0.0222648	23.1093	0.027626	3.06408	0.010882	3.06408	0	1	0
	Meat, poultry, eggs	Eggs, hen, in shell	A	Asia	Eastern Asia	China, mainland	0.00636235	9.1e-06	0.00746749	9e-06	0.00660823	2.3e-05	0.00660823	0	1	0
	Meat, poultry, eggs	Eggs, hen, in shell	A	Asia	Eastern Asia	China, Taiwan Province of	0.00212576	3e-06	0.00830413	1e-05	0.00113781	4e-06	0.00113781	0	1	0
	Meat, poultry, eggs	Eggs, hen, in shell	A	Asia	South-eastern Asia	Thailand	0.000826131	1.2e-06	0.00109167	1e-06	0.000352714	1e-06	0.000352714	0	1	0
	Meat, poultry, eggs	Eggs, hen, in shell	A	Europe	Northern Europe	Latvia	0.00142869	2e-06	0.00185809	2e-06	1.56602e-06	0	1.56602e-06	0	1	0
	Meat, poultry, eggs	Eggs, hen, in shell	A	Europe	Northern Europe	Lithuania	0.00343558	4.9e-06	0.00381775	5e-06	0.000572777	2e-06	0.000572777	0	1	0
	Meat, poultry, eggs	Eggs, hen, in shell	A	Europe	Northern Europe	United Kingdom of Great Britain and Northern Ireland	0.00426793	6.1e-06	0.0166526	2e-05	0.00432629	1.5e-05	0.00432629	0	1	0
	Meat, poultry, eggs	Eggs, hen, in shell	A	Europe	Southern Europe	Italy	0.00935925	1.34e-05	0.0134155	1.6e-05	0.00100455	4e-06	0.00100455	0	1	0
	Meat, poultry, eggs	Eggs, hen, in shell	A	Europe	Southern Europe	Portugal	0.00616241	8.8e-06	0.00857696	1e-05	0.00135776	5e-06	0.00135776	0	1	0
	Meat, poultry, eggs	Eggs, hen, in shell	A	Europe	Southern Europe	Spain	0.0131937	1.88e-05	0.0200766	2.4e-05	0.00189802	7e-06	0.00189802	0	1	0
	Meat, poultry, eggs	Eggs, hen, in shell	A	Europe	Western Europe	France	0.00339554	4.8e-06	0.0049636	6e-06	5.67603e-08	0	5.67603e-08	0	1	0
	Meat, poultry, eggs	Eggs, hen, in shell	A	Europe	Western Europe	Germany	0.00327816	4.7e-06	0.00515714	6e-06	5.16959e-08	0	5.16959e-08	0	1	0
	Meat, poultry, eggs	Eggs, hen, in shell	A	Europe	Western Europe	Netherlands	0.00102508	1.5e-06	0.00125748	2e-06	5.6002e-05	0	5.6002e-05	0	1	0
	Meat, poultry, eggs	Eggs, liquid	C	Americas	Northern America	Canada	2.55162e-05	0	5.56164e-05	0	6.66591e-06	0	3.4601e-06	3.2e-06	0.519074	0.480926
	Meat, poultry, eggs	Eggs, liquid	C	Americas	Northern America	United States of America	5.56368e-05	1e-07	0.00011839	0	2.01049e-05	0	1.31891e-05	6.9e-06	0.656011	0.343989
	Meat, poultry, eggs	Eggs, liquid	C	Asia	Eastern Asia	China, mainland	2.15591e-06	0	5.02679e-06	0	7.1462e-06	0	2.69782e-06	4.4e-06	0.377519	0.622481
	Meat, poultry, eggs	Eggs, liquid	C	Asia	Eastern Asia	China, Taiwan Province of	5.11453e-06	0	1.54287e-05	0	5.40836e-06	0	3.29437e-06	2.1e-06	0.609126	0.390874
	Meat, poultry, eggs	Eggs, liquid	C	Asia	South-eastern Asia	Thailand	5.01434e-06	0	1.36033e-05	0	6.97379e-06	0	2.57862e-06	4.4e-06	0.369759	0.630241
	Meat, poultry, eggs	Eggs, liquid	C	Europe	Southern Europe	Italy	1.02987e-05	0	1.88229e-05	0	2.85206e-06	0	1.44699e-06	1.4e-06	0.50735	0.49265
	Meat, poultry, eggs	Eggs, liquid	C	Europe	Western Europe	Germany	6.62205e-07	0	1.53948e-06	0	1.4531e-08	0	1.45158e-08	0	0.998953	0.00104671
	Meat, poultry, eggs	Eggs, liquid	C	Europe	Western Europe	Netherlands	7.8457e-06	0	1.71994e-05	0	1.10775e-06	0	5.53939e-07	6e-07	0.500057	0.499943
	Meat, poultry, eggs	Meat nes, preparations	C	Americas	Northern America	United States of America	0.0217181	3.1e-05	0.0700981	8.4e-05	0.0127837	4.5e-05	0.0079281	0.0048556	0.620173	0.379827
	Meat, poultry, eggs	Meat, beef and veal sausages	C	Americas	Latin America and the Caribbean	Brazil	0.00029121	4e-07	0.000414049	0	0.000651415	2e-06	0.000651285	1e-07	0.999802	0.000198368
	Meat, poultry, eggs	Meat, beef and veal sausages	C	Americas	Latin America and the Caribbean	Mexico	0.00271822	3.9e-06	0.00386484	5e-06	0.0121783	4.3e-05	0.0119813	0.0001971	0.983818	0.0161821
	Meat, poultry, eggs	Meat, beef and veal sausages	C	Americas	Northern America	Canada	0.0103106	1.47e-05	0.0146599	1.8e-05	0.010206	3.6e-05	0.0096569	0.0005491	0.946196	0.0538044
	Meat, poultry, eggs	Meat, beef, dried, salted, smoked	C	Americas	Northern America	United States of America	0.000161217	2e-07	0.000520348	1e-06	0.000558187	2e-06	0.00052775	3.04e-05	0.945472	0.0545277
	Meat, poultry, eggs	Meat, beef, preparations	C	Americas	Latin America and the Caribbean	Brazil	0.025475	3.63e-05	0.138898	0.000166	0.0512522	0.000182	0.0469173	0.0043348	0.915421	0.0845787
	Meat, poultry, eggs	Meat, beef, preparations	C	Americas	Latin America and the Caribbean	Mexico	0.000971493	1.4e-06	0.00443132	5e-06	0.00375219	1.3e-05	0.00352624	0.000226	0.93978	0.0602198
	Meat, poultry, eggs	Meat, beef, preparations	C	Americas	Latin America and the Caribbean	Uruguay	0.00433808	6.2e-06	0.0308263	3.7e-05	0.0164884	5.9e-05	0.016483	5.4e-06	0.999675	0.000324666
	Meat, poultry, eggs	Meat, beef, preparations	C	Americas	Northern America	Canada	0.00371862	5.3e-06	0.0273687	3.3e-05	0.00389324	1.4e-05	0.00286806	0.0010252	0.736678	0.263322
	Meat, poultry, eggs	Meat, beef, preparations	C	Oceania	Australia and New Zealand	Australia	0.000867935	1.2e-06	0.00483801	6e-06	0.000571959	2e-06	0.000320329	0.0002516	0.560057	0.439943
	Meat, poultry, eggs	Meat, beef, preparations	C	Oceania	Australia and New Zealand	New Zealand	0.00261123	3.7e-06	0.0167331	2e-05	0.000180376	1e-06	0.00018011	3e-07	0.998526	0.00147397
	Meat, poultry, eggs	Meat, cattle, boneless	A	Americas	Latin America and the Caribbean	Mexico	0.319024	0.0004551	1.94854	0.002329	1.19302	0.004237	1.09366	0.0993577	0.916717	0.0832828
	Meat, poultry, eggs	Meat, cattle, boneless	A	Americas	Latin America and the Caribbean	Nicaragua	0.124711	0.0001779	0.560153	0.00067	0.504258	0.001791	0.492147	0.0121112	0.975982	0.0240179
	Meat, poultry, eggs	Meat, cattle, boneless	A	Americas	Latin America and the Caribbean	Uruguay	0.0914785	0.0001305	0.481273	0.000575	0.328364	0.001166	0.328281	8.36e-05	0.999745	0.000254524
	Meat, poultry, eggs	Meat, cattle, boneless	A	Americas	Northern America	Canada	0.651012	0.0009287	3.09893	0.003705	0.590301	0.002097	0.474222	0.11608	0.803356	0.196644
	Meat, poultry, eggs	Meat, cattle, boneless	A	Americas	Northern America	United States of America	21.9722	0.0313449	134.202	0.160434	39.8173	0.141416	31.9674	7.84984	0.802853	0.197147
	Meat, poultry, eggs	Meat, cattle, boneless	A	Oceania	Australia and New Zealand	Australia	0.763265	0.0010889	4.03504	0.004824	0.472407	0.001678	0.266055	0.206352	0.56319	0.43681
	Meat, poultry, eggs	Meat, cattle, boneless	A	Oceania	Australia and New Zealand	New Zealand	0.511003	0.000729	2.53775	0.003034	0.0333322	0.000118	0.033289	4.32e-05	0.998705	0.00129531
	Meat, poultry, eggs	Meat, chicken	A	Americas	Latin America and the Caribbean	Chile	0.0762448	0.0001088	0.199704	0.000239	0.0319755	0.000114	0.0319743	1.2e-06	0.999962	3.76799e-05
	Meat, poultry, eggs	Meat, chicken	A	Americas	Northern America	Canada	0.0756571	0.0001079	0.12002	0.000143	0.00610202	2.2e-05	0.00160506	0.004497	0.263037	0.736963
	Meat, poultry, eggs	Meat, chicken	A	Americas	Northern America	United States of America	48.42	0.0690746	45.0365	0.05384	15.5417	0.055198	10.2723	5.26939	0.66095	0.33905
	Meat, poultry, eggs	Meat, chicken, canned	C	Americas	Latin America and the Caribbean	Chile	2.86176e-06	0	4.91222e-06	0	1.76792e-06	0	1.72306e-06	0	0.974627	0.0253726
	Meat, poultry, eggs	Meat, chicken, canned	C	Americas	Latin America and the Caribbean	Mexico	1.35205e-06	0	5.64238e-06	0	1.56144e-06	0	1.10432e-06	5e-07	0.707247	0.292753
	Meat, poultry, eggs	Meat, chicken, canned	C	Americas	Northern America	Canada	1.21102e-05	0	6.29515e-05	0	4.195e-06	0	7.40317e-07	3.5e-06	0.176476	0.823524
	Meat, poultry, eggs	Meat, chicken, canned	C	Americas	Northern America	United States of America	5.6497e-05	1e-07	0.000109098	0	3.22706e-05	0	1.71248e-05	1.51e-05	0.530665	0.469335
	Meat, poultry, eggs	Meat, chicken, canned	C	Asia	Eastern Asia	Republic of Korea	1.86604e-07	0	8.07767e-07	0	4.85865e-08	0	4.74655e-08	0	0.976928	0.0230719
	Meat, poultry, eggs	Meat, chicken, canned	C	Asia	Western Asia	Israel	2.16333e-07	0	1.47693e-06	0	7.04479e-08	0	7.04183e-08	0	0.99958	0.000420187
	Meat, poultry, eggs	Meat, dried nes	C	Americas	Northern America	Canada	0.000132449	2e-07	0.00023648	0	0.000511029	2e-06	0.000502289	8.7e-06	0.982899	0.0171015
	Meat, poultry, eggs	Meat, dried nes	C	Americas	Northern America	United States of America	0.000835009	1.2e-06	0.00367274	4e-06	0.000788751	3e-06	0.000575744	0.000213	0.729943	0.270057
	Meat, poultry, eggs	Meat, dried nes	C	Oceania	Australia and New Zealand	New Zealand	3.4855e-06	0	0.00010399	0	6.39072e-06	0	6.38907e-06	0	0.999742	0.000258409
	Meat, poultry, eggs	Meat, duck	C	Americas	Northern America	Canada	0.00566233	8.1e-06	0.0264873	3.2e-05	0.00152697	5e-06	0.00152697	0	1	0
	Meat, poultry, eggs	Meat, duck	C	Americas	Northern America	United States of America	0.154241	0.00022	0.395666	0.000473	0.0340807	0.000121	0.0340807	0	1	0
	Meat, poultry, eggs	Meat, extracts	C	Americas	Northern America	United States of America	0.000512264	7e-07	0.0016534	2e-06	0.0030805	1.1e-05	0.00298118	9.93e-05	0.96776	0.03224
	Meat, poultry, eggs	Meat, game	C	Americas	Northern America	United States of America	0.760454	0.0010848	2.4756	0.002959	0.199497	0.000709	0.199497	0	1	0
	Meat, poultry, eggs	Meat, game	C	Asia	Eastern Asia	China, mainland	0.00932324	1.33e-05	0.0474924	5.7e-05	0.0420276	0.000149	0.0420276	0	1	0
	Meat, poultry, eggs	Meat, game	C	Asia	South-eastern Asia	Viet Nam	0.00122517	1.7e-06	0.00624099	7e-06	0.00329587	1.2e-05	0.00329587	0	1	0
	Meat, poultry, eggs	Meat, game	C	Oceania	Australia and New Zealand	New Zealand	0.0100066	1.43e-05	0.0294382	3.5e-05	0.00211179	8e-06	0.00211179	0	1	0
	Meat, poultry, eggs	Meat, pig	C	Americas	Northern America	Canada	0.000303117	4e-07	0.000612093	1e-06	6.12417e-05	0	6.12417e-05	0	1	0
	Meat, poultry, eggs	Meat, pig	C	Americas	Northern America	United States of America	0.0473123	6.75e-05	0.0789465	9.4e-05	0.0191179	6.8e-05	0.0191179	0	1	0
	Meat, poultry, eggs	Meat, pig	C	Europe	Eastern Europe	Poland	1.42153e-05	0	2.64596e-05	0	1.34732e-06	0	1.34732e-06	0	1	0
	Meat, poultry, eggs	Meat, pig sausages	B	Americas	Northern America	Canada	0.0042778	6.1e-06	0.011037	1.3e-05	0.00178704	6e-06	0.0013735	0.0004135	0.768591	0.231409
	Meat, poultry, eggs	Meat, pig sausages	B	Americas	Northern America	United States of America	1.00057	0.0014274	3.66773	0.004385	0.853801	0.003032	0.639249	0.214552	0.748709	0.251291
	Meat, poultry, eggs	Meat, pig sausages	B	Europe	Eastern Europe	Poland	0.000821409	1.2e-06	0.00167849	2e-06	0.000121114	0	0.000112017	9.1e-06	0.924889	0.075111
	Meat, poultry, eggs	Meat, pig sausages	B	Europe	Northern Europe	Denmark	0.00205626	2.9e-06	0.00840018	1e-05	0.000193873	1e-06	0.000193852	0	0.999895	0.000104677
	Meat, poultry, eggs	Meat, pig sausages	B	Europe	Northern Europe	Lithuania	0.00015036	2e-07	0.000382763	0	6.12352e-05	0	5.23671e-05	8.9e-06	0.855179	0.144821
	Meat, poultry, eggs	Meat, pig sausages	B	Europe	Southern Europe	Italy	0.00245582	3.5e-06	0.0164906	2e-05	0.000489664	2e-06	0.000489387	3e-07	0.999434	0.000566187
	Meat, poultry, eggs	Meat, pig sausages	B	Europe	Southern Europe	Spain	0.000827297	1.2e-06	0.00509528	6e-06	0.00016798	1e-06	0.00016796	0	0.999883	0.000116747
	Meat, poultry, eggs	Meat, pig sausages	B	Europe	Western Europe	Germany	0.00193302	2.8e-06	0.00847339	1e-05	2.8378e-05	0	2.83609e-05	0	0.999398	0.000601631
	Meat, poultry, eggs	Meat, pig sausages	B	Europe	Western Europe	Netherlands	0.000216603	3e-07	0.000593917	1e-06	2.30711e-05	0	2.30704e-05	0	0.999968	3.23501e-05
	Meat, poultry, eggs	Meat, pig, preparations	B	Americas	Latin America and the Caribbean	Mexico	0.00483098	6.9e-06	0.0261002	3.1e-05	0.00637698	2.3e-05	0.00504619	0.0013308	0.791313	0.208687
	Meat, poultry, eggs	Meat, pig, preparations	B	Americas	Northern America	Canada	0.0369834	5.28e-05	0.144043	0.000172	0.0165718	5.9e-05	0.0111747	0.0053971	0.674323	0.325677
	Meat, poultry, eggs	Meat, pig, preparations	B	Americas	Northern America	United States of America	3.19611	0.0045595	13.5702	0.016223	2.71543	0.009644	1.92161	0.793821	0.707663	0.292337
	Meat, poultry, eggs	Meat, pig, preparations	B	Europe	Eastern Europe	Poland	0.0251879	3.59e-05	0.0978825	0.000117	0.00376301	1.3e-05	0.00323251	0.0005305	0.859023	0.140977
	Meat, poultry, eggs	Meat, pig, preparations	B	Europe	Northern Europe	Denmark	0.0137924	1.97e-05	0.0531149	6.3e-05	0.00122377	4e-06	0.00122364	1e-07	0.999895	0.000104857
	Meat, poultry, eggs	Meat, pig, preparations	B	Europe	Southern Europe	Italy	0.00992077	1.42e-05	0.0732204	8.8e-05	0.0018617	7e-06	0.00186047	1.2e-06	0.999339	0.000661216
	Meat, poultry, eggs	Meat, pork	A	Americas	Latin America and the Caribbean	Brazil	0.0130673	1.86e-05	0.0287167	3.4e-05	0.00886516	3.1e-05	0.0088562	9e-06	0.998989	0.00101094
	Meat, poultry, eggs	Meat, pork	A	Americas	Latin America and the Caribbean	Mexico	0.0340401	4.86e-05	0.132556	0.000158	0.0433964	0.000154	0.0366376	0.0067588	0.844255	0.155745
	Meat, poultry, eggs	Meat, pork	A	Americas	Northern America	Canada	0.48789	0.000696	1.21466	0.001452	0.197412	0.000701	0.151901	0.0455114	0.76946	0.23054
	Meat, poultry, eggs	Meat, pork	A	Americas	Northern America	United States of America	14.4892	0.0206698	41.466	0.049571	9.46138	0.033603	8.97625	0.48513	0.948725	0.0512748
	Meat, poultry, eggs	Meat, pork	A	Europe	Eastern Europe	Poland	0.0933124	0.0001331	0.228827	0.000274	0.0135796	4.8e-05	0.0123394	0.0012402	0.908673	0.0913271
	Meat, poultry, eggs	Meat, pork	A	Europe	Northern Europe	Denmark	0.0568097	8.1e-05	0.184917	0.000221	0.00519378	1.8e-05	0.00519334	4e-07	0.999914	8.60149e-05
	Meat, poultry, eggs	Meat, pork	A	Europe	Northern Europe	Ireland	0.0120725	1.72e-05	0.032586	3.9e-05	0.00446037	1.6e-05	0.00445884	1.5e-06	0.999656	0.000343527
	Meat, poultry, eggs	Meat, pork	A	Europe	Northern Europe	United Kingdom of Great Britain and Northern Ireland	0.0203376	2.9e-05	0.0451968	5.4e-05	0.00648738	2.3e-05	0.00572681	0.0007606	0.882762	0.117238
	Meat, poultry, eggs	Meat, pork	A	Europe	Southern Europe	Spain	0.0149292	2.13e-05	0.0393835	4.7e-05	0.00293923	1e-05	0.00293908	2e-07	0.999948	5.15722e-05
	Meat, poultry, eggs	Meat, pork	A	Europe	Western Europe	Netherlands	0.0153172	2.19e-05	0.0390591	4.7e-05	0.00158202	6e-06	0.00158198	0	0.999969	3.10262e-05
	Meat, poultry, eggs	Meat, rabbit	C	Americas	Northern America	Canada	0.000213663	3e-07	0.000634539	1e-06	3.65807e-05	0	3.65807e-05	0	1	0
	Meat, poultry, eggs	Meat, rabbit	C	Asia	Eastern Asia	China, mainland	0.00143872	2.1e-06	0.00551292	7e-06	0.00487857	1.7e-05	0.00487857	0	1	0
	Meat, poultry, eggs	Meat, rabbit	C	Europe	Southern Europe	Spain	0.000127877	2e-07	0.000247772	0	2.3424e-05	0	2.3424e-05	0	1	0
	Meat, poultry, eggs	Meat, rabbit	C	Europe	Western Europe	France	0.000399666	6e-07	0.00151522	2e-06	1.73269e-08	0	1.73269e-08	0	1	0
	Meat, poultry, eggs	Meat, sheep	C	Americas	Northern America	United States of America	0.211361	0.0003015	1.11506	0.001333	0.150131	0.000533	0.150131	0	1	0
	Meat, poultry, eggs	Meat, sheep	C	Oceania	Australia and New Zealand	Australia	0.219971	0.0003138	0.495441	0.000592	0.0614849	0.000218	0.0614849	0	1	0
	Meat, poultry, eggs	Meat, sheep	C	Oceania	Australia and New Zealand	New Zealand	0.0738693	0.0001054	0.411177	0.000492	0.0343744	0.000122	0.0343744	0	1	0
	Meat, poultry, eggs	Meat, turkey	A	Americas	Latin America and the Caribbean	Chile	0.0163188	2.33e-05	0.0538656	6.4e-05	0.00596608	2.1e-05	0.00596576	3e-07	0.999946	5.44705e-05
	Meat, poultry, eggs	Meat, turkey	A	Americas	Northern America	Canada	0.0204345	2.92e-05	0.0284334	3.4e-05	0.00295492	1e-05	0.00188956	0.0010654	0.639463	0.360537
	Meat, poultry, eggs	Meat, turkey	A	Americas	Northern America	United States of America	7.54879	0.0107689	14.2322	0.017014	1.53064	0.005436	0.698032	0.832605	0.45604	0.54396
	Meat, poultry, eggs	Meat, turkey	A	Asia	Western Asia	Israel	0.00212091	3e-06	0.00203771	2e-06	0.000621917	2e-06	0.000621882	0	0.999944	5.57657e-05
	Pulses and nuts	Almonds shelled	B	Americas	Northern America	United States of America	1.54935	0.0022103	9.73782	0.011641	1.62186	0.00576	1.04867	0.573189	0.646586	0.353414
	Pulses and nuts	Almonds shelled	B	Europe	Southern Europe	Italy	0.00171952	2.5e-06	0.0159891	1.9e-05	0.000607434	2e-06	0.00060686	6e-07	0.999055	0.000945371
	Pulses and nuts	Almonds shelled	B	Europe	Southern Europe	Spain	0.00823027	1.17e-05	0.0647179	7.7e-05	0.00380513	1.4e-05	0.00380482	3e-07	0.999919	8.07816e-05
	Pulses and nuts	Almonds shelled	B	Oceania	Australia and New Zealand	Australia	0.00339274	4.8e-06	0.0208398	2.5e-05	0.0013314	5e-06	0.000618618	0.0007128	0.464636	0.535364
	Pulses and nuts	Areca nuts	C	Asia	South-eastern Asia	Myanmar	5.71225e-05	1e-07	0.000101514	0	0.000358955	1e-06	0.000358955	0	1	0
	Pulses and nuts	Areca nuts	C	Asia	South-eastern Asia	Thailand	7.36485e-05	1e-07	9.28933e-05	0	9.66173e-05	0	9.66173e-05	0	1	0
	Pulses and nuts	Areca nuts	C	Asia	South-eastern Asia	Viet Nam	0.000210168	3e-07	0.000440458	1e-06	0.00104489	4e-06	0.00104489	0	1	0
	Pulses and nuts	Areca nuts	C	Asia	Southern Asia	Bangladesh	4.2752e-05	1e-07	0.000130007	0	4.30515e-07	0	4.30515e-07	0	1	0
	Pulses and nuts	Areca nuts	C	Asia	Southern Asia	India	0.000696607	1e-06	0.00174878	2e-06	0.00141154	5e-06	0.00141154	0	1	0
	Pulses and nuts	Areca nuts	C	Asia	Southern Asia	Pakistan	6.7541e-05	1e-07	0.00016343	0	9.65697e-05	0	9.65697e-05	0	1	0
	Pulses and nuts	Bambara beans	C	Africa	Sub-Saharan Africa	Cameroon	1.6498e-06	0	1.90195e-06	0	9.47045e-07	0	9.47045e-07	0	1	0
	Pulses and nuts	Bambara beans	C	Americas	Latin America and the Caribbean	Argentina	1.45183e-05	0	1.04199e-05	0	1.53656e-05	0	1.53656e-05	0	1	0
	Pulses and nuts	Bambara beans	C	Americas	Latin America and the Caribbean	Belize	2.62648e-05	0	2.34374e-05	0	1.08273e-05	0	1.08273e-05	0	1	0
	Pulses and nuts	Bambara beans	C	Americas	Latin America and the Caribbean	Bolivia (Plurinational State of)	1.18786e-05	0	8.52539e-06	0	9.12528e-06	0	9.12528e-06	0	1	0
	Pulses and nuts	Bambara beans	C	Americas	Latin America and the Caribbean	Costa Rica	4.61945e-06	0	3.31543e-06	0	1.12828e-06	0	1.12828e-06	0	1	0
	Pulses and nuts	Bambara beans	C	Americas	Latin America and the Caribbean	El Salvador	1.6498e-06	0	1.18408e-06	0	3.41106e-06	0	3.41106e-06	0	1	0
	Pulses and nuts	Bambara beans	C	Americas	Latin America and the Caribbean	Honduras	3.13462e-06	0	2.24976e-06	0	2.09392e-09	0	2.09392e-09	0	1	0
	Pulses and nuts	Bambara beans	C	Americas	Latin America and the Caribbean	Mexico	1.97976e-06	0	1.4209e-06	0	1.00098e-06	0	1.00098e-06	0	1	0
	Pulses and nuts	Bambara beans	C	Americas	Latin America and the Caribbean	Nicaragua	2.75517e-05	0	2.64777e-05	0	6.27494e-05	0	6.27494e-05	0	1	0
	Pulses and nuts	Bambara beans	C	Americas	Latin America and the Caribbean	Peru	2.77167e-05	0	2.63353e-05	0	2.81938e-05	0	2.81938e-05	0	1	0
	Pulses and nuts	Bambara beans	C	Asia	Eastern Asia	China, mainland	1.49142e-05	0	1.92863e-05	0	3.19445e-05	0	3.19445e-05	0	1	0
	Pulses and nuts	Bambara beans	C	Asia	South-eastern Asia	Thailand	5.93929e-06	0	1.48141e-05	0	1.54079e-05	0	1.54079e-05	0	1	0
	Pulses and nuts	Bambara beans	C	Asia	Southern Asia	India	5.93929e-06	0	7.68037e-06	0	6.19927e-06	0	6.19927e-06	0	1	0
	Pulses and nuts	Bambara beans	C	Asia	Western Asia	United Arab Emirates	5.27937e-06	0	2.17383e-05	0	1.37997e-05	0	1.37997e-05	0	1	0
	Pulses and nuts	Bambara beans	C	Europe	Western Europe	Belgium	5.67532e-06	0	8.77093e-06	0	5.88059e-07	0	5.88059e-07	0	1	0
	Pulses and nuts	Beans, dry	B	Americas	Latin America and the Caribbean	Argentina	0.00501409	7.2e-06	0.00365474	4e-06	0.00593256	2.1e-05	0.00593256	0	1	0
	Pulses and nuts	Beans, dry	B	Americas	Latin America and the Caribbean	Mexico	0.0395003	5.64e-05	0.0264849	3.2e-05	0.0302086	0.000107	0.0302086	0	1	0
	Pulses and nuts	Beans, dry	B	Americas	Latin America and the Caribbean	Nicaragua	0.0202475	2.89e-05	0.015869	1.9e-05	0.0444571	0.000158	0.0444571	0	1	0
	Pulses and nuts	Beans, dry	B	Americas	Latin America and the Caribbean	Peru	0.00311284	4.4e-06	0.00330565	4e-06	0.00348698	1.2e-05	0.00348698	0	1	0
	Pulses and nuts	Beans, dry	B	Americas	Northern America	Canada	0.150543	0.0002148	0.0968263	0.000116	0.00415468	1.5e-05	0.00415468	0	1	0
	Pulses and nuts	Beans, dry	B	Americas	Northern America	United States of America	2.3404	0.0033388	1.42156	0.001699	0.322951	0.001147	0.322951	0	1	0
	Pulses and nuts	Beans, dry	B	Asia	Eastern Asia	China, mainland	0.0411051	5.86e-05	0.0290613	3.5e-05	0.0485984	0.000173	0.0485984	0	1	0
	Pulses and nuts	Beans, dry	B	Asia	South-eastern Asia	Myanmar	0.00510498	7.3e-06	0.00420222	5e-06	0.0115879	4.1e-05	0.0115879	0	1	0
	Pulses and nuts	Beans, dry	B	Asia	South-eastern Asia	Thailand	0.00802043	1.14e-05	0.00780565	9e-06	0.00635709	2.3e-05	0.00635709	0	1	0
	Pulses and nuts	Beans, dry	B	Asia	Southern Asia	India	0.0113595	1.62e-05	0.0143638	1.7e-05	0.00987961	3.5e-05	0.00987961	0	1	0
	Pulses and nuts	Beans, dry	B	Oceania	Australia and New Zealand	Australia	0.00365856	5.2e-06	0.00389589	5e-06	0.000417364	1e-06	0.000417364	0	1	0
	Pulses and nuts	Brazil nuts, shelled	C	Americas	Latin America and the Caribbean	Bolivia (Plurinational State of)	0.0135025	1.93e-05	0.102164	0.000122	0.0583892	0.000207	0.0550492	0.00334	0.942797	0.0572031
	Pulses and nuts	Brazil nuts, shelled	C	Americas	Latin America and the Caribbean	Brazil	0.00219702	3.1e-06	0.0169351	2e-05	0.00180276	6e-06	0.00179807	4.7e-06	0.9974	0.00259962
	Pulses and nuts	Brazil nuts, shelled	C	Americas	Latin America and the Caribbean	Peru	0.0053645	7.7e-06	0.0461218	5.5e-05	0.023625	8.4e-05	0.0218747	0.0017503	0.925914	0.0740858
	Pulses and nuts	Cashew nuts, shelled	C	Africa	Sub-Saharan Africa	Côte d'Ivoire	0.00660184	9.4e-06	0.0444567	5.3e-05	0.0204495	7.3e-05	0.0169624	0.0034872	0.829475	0.170525
	Pulses and nuts	Cashew nuts, shelled	C	Africa	Sub-Saharan Africa	Mozambique	0.00640129	9.1e-06	0.0287808	3.4e-05	0.0610123	0.000217	0.0590534	0.001959	0.967892	0.0321075
	Pulses and nuts	Cashew nuts, shelled	C	Americas	Latin America and the Caribbean	Brazil	0.0188238	2.69e-05	0.146062	0.000175	0.0250073	8.9e-05	0.0249669	4.04e-05	0.998384	0.00161633
	Pulses and nuts	Cashew nuts, shelled	C	Asia	South-eastern Asia	Indonesia	0.00825545	1.18e-05	0.0434605	5.2e-05	0.0544419	0.000193	0.0313649	0.023077	0.576116	0.423884
	Pulses and nuts	Cashew nuts, shelled	C	Asia	South-eastern Asia	Viet Nam	0.357314	0.0005097	2.80022	0.003348	6.68134	0.02373	3.70751	2.97383	0.554905	0.445095
	Pulses and nuts	Cashew nuts, shelled	C	Asia	Southern Asia	India	0.0441222	6.29e-05	0.360489	0.000431	0.359426	0.001277	0.359047	0.0003796	0.998944	0.00105613
	Pulses and nuts	Cashew nuts, with shell	C	Africa	Sub-Saharan Africa	Benin	7.68098e-06	0	5.378e-06	0	5.04119e-08	0	5.04119e-08	0	1	0
	Pulses and nuts	Cashew nuts, with shell	C	Americas	Latin America and the Caribbean	Honduras	1.49352e-06	0	9.09629e-07	0	8.46623e-10	0	8.46623e-10	0	1	0
	Pulses and nuts	Cashew nuts, with shell	C	Americas	Northern America	Canada	3.41377e-06	0	1.12476e-05	0	7.97525e-07	0	7.97525e-07	0	1	0
	Pulses and nuts	Cashew nuts, with shell	C	Asia	South-eastern Asia	Viet Nam	6.98115e-05	1e-07	9.87359e-05	0	0.00015936	1e-06	0.00015936	0	1	0
	Pulses and nuts	Cashew nuts, with shell	C	Asia	Southern Asia	India	1.67488e-05	0	2.61705e-05	0	2.11237e-05	0	2.11237e-05	0	1	0
	Pulses and nuts	Cashew nuts, with shell	C	Asia	Western Asia	Turkey	8.1077e-06	0	6.67819e-06	0	3.81496e-06	0	3.81496e-06	0	1	0
	Pulses and nuts	Chestnut	C	Asia	Eastern Asia	China, mainland	0.00383803	5.5e-06	0.0294511	3.5e-05	0.0376778	0.000134	0.0376778	0	1	0
	Pulses and nuts	Chestnut	C	Asia	Eastern Asia	Republic of Korea	0.00130168	1.9e-06	0.0025653	3e-06	0.000468852	2e-06	0.000468852	0	1	0
	Pulses and nuts	Chestnut	C	Europe	Southern Europe	Greece	0.000125554	2e-07	0.000290419	0	7.84828e-05	0	7.84828e-05	0	1	0
	Pulses and nuts	Chestnut	C	Europe	Southern Europe	Italy	0.00306417	4.4e-06	0.0145213	1.7e-05	0.00184599	7e-06	0.00184599	0	1	0
	Pulses and nuts	Chestnut	C	Europe	Southern Europe	Portugal	0.000358562	5e-07	0.000875092	1e-06	0.000178751	1e-06	0.000178751	0	1	0
	Pulses and nuts	Coconuts	C	Americas	Latin America and the Caribbean	Dominican Republic	0.00912309	1.3e-05	0.00396672	5e-06	0.00116977	4e-06	0.00116977	0	1	0
	Pulses and nuts	Coconuts	C	Americas	Latin America and the Caribbean	Mexico	0.0446261	6.37e-05	0.00595848	7e-06	0.00419755	1.5e-05	0.00419755	0	1	0
	Pulses and nuts	Coconuts	C	Asia	South-eastern Asia	Thailand	0.051919	7.41e-05	0.0136755	1.6e-05	2.84474e-05	0	2.84474e-05	0	1	0
	Pulses and nuts	Coconuts	C	Asia	South-eastern Asia	Viet Nam	0.00491081	7e-06	0.00194026	2e-06	0.00460285	1.6e-05	0.00460285	0	1	0
	Pulses and nuts	Coconuts, desiccated	C	Americas	Latin America and the Caribbean	Dominican Republic	0.00860376	1.23e-05	0.00410738	5e-06	0.00765402	2.7e-05	0.00551592	0.0021381	0.720656	0.279344
	Pulses and nuts	Coconuts, desiccated	C	Americas	Latin America and the Caribbean	Guyana	0.00183725	2.6e-06	0.00241277	3e-06	0.00177147	6e-06	0.00173056	4.09e-05	0.976907	0.023093
	Pulses and nuts	Coconuts, desiccated	C	Asia	South-eastern Asia	Philippines	0.0954959	0.0001362	0.18254	0.000218	2.10716e-05	0	1.14611e-05	9.6e-06	0.543913	0.456087
	Pulses and nuts	Coconuts, desiccated	C	Asia	South-eastern Asia	Viet Nam	0.00145999	2.1e-06	0.0026704	3e-06	0.00684456	2.4e-05	0.00684219	2.4e-06	0.999653	0.000346547
	Pulses and nuts	Coconuts, desiccated	C	Asia	Southern Asia	Sri Lanka	0.0123068	1.76e-05	0.0253134	3e-05	0.00018452	1e-06	0.000174902	9.6e-06	0.947877	0.052123
	Pulses and nuts	Flour, pulses	C	Africa	Sub-Saharan Africa	Nigeria	0.000437967	6e-07	0.000213864	0	0.00164984	6e-06	0.00158494	6.49e-05	0.960666	0.0393341
	Pulses and nuts	Flour, pulses	C	Asia	Southern Asia	India	0.00509149	7.3e-06	0.00362037	4e-06	0.00484196	1.7e-05	0.00292043	0.0019215	0.603151	0.396849
	Pulses and nuts	Groundnuts, prepared	C	Americas	Latin America and the Caribbean	Argentina	0.00540544	7.7e-06	0.00675661	8e-06	0.00664127	2.4e-05	0.00510446	0.0015368	0.768598	0.231402
	Pulses and nuts	Groundnuts, prepared	C	Americas	Latin America and the Caribbean	Brazil	0.000182395	3e-07	0.000256074	0	4.20374e-05	0	4.18786e-05	2e-07	0.996224	0.00377577
	Pulses and nuts	Groundnuts, prepared	C	Americas	Latin America and the Caribbean	Mexico	0.00583519	8.3e-06	0.0128432	1.5e-05	0.00475937	1.7e-05	0.00356449	0.0011949	0.748942	0.251058
	Pulses and nuts	Groundnuts, prepared	C	Americas	Northern America	Canada	0.000712547	1e-06	0.00156832	2e-06	0.000408733	1e-06	0.000301091	0.0001076	0.736644	0.263356
	Pulses and nuts	Groundnuts, prepared	C	Americas	Northern America	United States of America	0.0138274	1.97e-05	0.0246999	3e-05	0.00539397	1.9e-05	0.00307902	0.002315	0.570826	0.429174
	Pulses and nuts	Groundnuts, prepared	C	Asia	Eastern Asia	China, mainland	0.00216973	3.1e-06	0.00402493	5e-06	0.00645613	2.3e-05	0.00438452	0.0020716	0.679126	0.320874
	Pulses and nuts	Groundnuts, prepared	C	Asia	South-eastern Asia	Indonesia	0.000389827	6e-07	0.00112383	1e-06	0.00171981	6e-06	0.000888444	0.0008314	0.516593	0.483407
	Pulses and nuts	Groundnuts, prepared	C	Asia	South-eastern Asia	Philippines	0.000177922	3e-07	0.000373518	0	0.000294492	1e-06	0.000220351	7.41e-05	0.748241	0.251759
	Pulses and nuts	Groundnuts, prepared	C	Asia	South-eastern Asia	Thailand	0.000179126	3e-07	0.000878713	1e-06	0.000652381	2e-06	0.000397178	0.0002552	0.608812	0.391188
	Pulses and nuts	Groundnuts, prepared	C	Asia	Southern Asia	India	0.00025174	4e-07	0.000355476	0	0.000562902	2e-06	0.000242482	0.0003204	0.430771	0.569229
	Pulses and nuts	Groundnuts, shelled	B	Americas	Latin America and the Caribbean	Argentina	0.0024821	3.5e-06	0.00265166	3e-06	0.00263054	9e-06	0.00234518	0.0002854	0.891519	0.108481
	Pulses and nuts	Groundnuts, shelled	B	Americas	Latin America and the Caribbean	Mexico	0.00290844	4.1e-06	0.00596253	7e-06	0.00219335	8e-06	0.00187824	0.0003151	0.856331	0.143669
	Pulses and nuts	Groundnuts, shelled	B	Americas	Latin America and the Caribbean	Nicaragua	0.00326629	4.7e-06	0.00347777	4e-06	0.00569211	2e-05	0.00556346	0.0001287	0.977398	0.0226015
	Pulses and nuts	Groundnuts, shelled	B	Americas	Latin America and the Caribbean	Paraguay	0.000585586	8e-07	0.000575065	1e-06	0.000104579	0	6.71594e-05	3.74e-05	0.64219	0.35781
	Pulses and nuts	Groundnuts, shelled	B	Americas	Northern America	United States of America	3.39438	0.0048423	3.58795	0.004289	0.959263	0.003407	0.748067	0.211196	0.779835	0.220165
	Pulses and nuts	Hazelnuts, shelled	C	Americas	Northern America	United States of America	0.015217	2.17e-05	0.0758636	9.1e-05	0.0121878	4.3e-05	0.00772287	0.0044649	0.633656	0.366344
	Pulses and nuts	Hazelnuts, shelled	C	Asia	Western Asia	Georgia	0.000153872	2e-07	0.00089705	1e-06	0.000212049	1e-06	9.93383e-05	0.0001127	0.468468	0.531532
	Pulses and nuts	Hazelnuts, shelled	C	Asia	Western Asia	Turkey	0.0105206	1.5e-05	0.0699401	8.4e-05	0.0772405	0.000274	0.0767548	0.0004856	0.993713	0.0062874
	Pulses and nuts	Hazelnuts, shelled	C	Europe	Southern Europe	Italy	0.000163374	2e-07	0.00142066	2e-06	0.000180731	1e-06	0.00018068	1e-07	0.999718	0.000282019
	Pulses and nuts	Hazelnuts, shelled	C	Europe	Southern Europe	Spain	0.000346035	5e-07	0.00280339	3e-06	0.00027632	1e-06	0.000276307	0	0.999952	4.82222e-05
	Pulses and nuts	Kola nuts	C	Africa	Sub-Saharan Africa	Côte d'Ivoire	0.00109675	1.6e-06	0.000121881	0	5.0805e-05	0	5.0805e-05	0	1	0
	Pulses and nuts	Kola nuts	C	Africa	Sub-Saharan Africa	Guinea	3.07185e-05	0	3.69836e-06	0	2.04176e-05	0	2.04176e-05	0	1	0
	Pulses and nuts	Kola nuts	C	Africa	Sub-Saharan Africa	Nigeria	2.0639e-05	0	8.01858e-05	0	0.0003375	1e-06	0.0003375	0	1	0
	Pulses and nuts	Kola nuts	C	Americas	Latin America and the Caribbean	Jamaica	0.000793882	1.1e-06	0.0026498	3e-06	6.02823e-06	0	6.02823e-06	0	1	0
	Pulses and nuts	Lentils	C	Americas	Northern America	Canada	0.0232995	3.32e-05	0.0112341	1.3e-05	0.000838943	3e-06	0.000838943	0	1	0
	Pulses and nuts	Lentils	C	Americas	Northern America	United States of America	0.171304	0.0002444	0.0888726	0.000106	0.00630165	2.2e-05	0.00630165	0	1	0
	Pulses and nuts	Lentils	C	Asia	South-eastern Asia	Myanmar	0.000359057	5e-07	0.00023947	0	0.000846768	3e-06	0.000846768	0	1	0
	Pulses and nuts	Lentils	C	Asia	Southern Asia	India	0.000947217	1.4e-06	0.000851062	1e-06	0.000686941	2e-06	0.000686941	0	1	0
	Pulses and nuts	Lentils	C	Asia	Western Asia	Turkey	0.00121721	1.7e-06	0.000753134	1e-06	0.000387041	1e-06	0.000387041	0	1	0
	Pulses and nuts	Mustard seed	C	Americas	Northern America	Canada	0.142305	0.000203	0.0864598	0.000103	0.00301124	1.1e-05	0.00301124	0	1	0
	Pulses and nuts	Mustard seed	C	Americas	Northern America	United States of America	0.0628133	8.96e-05	0.0414191	5e-05	0.00243803	9e-06	0.00243803	0	1	0
	Pulses and nuts	Nuts nes	C	Africa	Sub-Saharan Africa	Kenya	1.43851e-07	0	1.49726e-06	0	2.41058e-07	0	2.41058e-07	0	1	0
	Pulses and nuts	Nuts nes	C	Africa	Sub-Saharan Africa	South Africa	1.92614e-07	0	1.32073e-06	0	2.92631e-07	0	2.92631e-07	0	1	0
	Pulses and nuts	Nuts nes	C	Americas	Latin America and the Caribbean	Mexico	2.98547e-06	0	1.35327e-05	0	9.5333e-06	0	9.5333e-06	0	1	0
	Pulses and nuts	Nuts nes	C	Americas	Northern America	United States of America	5.53073e-06	0	2.89386e-05	0	2.05194e-06	0	2.05194e-06	0	1	0
	Pulses and nuts	Nuts nes	C	Asia	Eastern Asia	China, mainland	1.96759e-07	0	2.26987e-06	0	3.75966e-06	0	3.75966e-06	0	1	0
	Pulses and nuts	Nuts nes	C	Oceania	Australia and New Zealand	Australia	5.38824e-08	0	2.0744e-07	0	1.98885e-08	0	1.98885e-08	0	1	0
	Pulses and nuts	Nuts, prepared (exc. groundnuts)	C	Americas	Latin America and the Caribbean	Mexico	7.15494e-05	1e-07	0.000210794	0	0.000582999	2e-06	0.000571859	1.11e-05	0.980892	0.0191079
	Pulses and nuts	Nuts, prepared (exc. groundnuts)	C	Americas	Northern America	Canada	0.000114214	2e-07	0.000598169	1e-06	0.000638294	2e-06	0.000621263	1.7e-05	0.973318	0.026682
	Pulses and nuts	Nuts, prepared (exc. groundnuts)	C	Americas	Northern America	United States of America	0.000313903	4e-07	0.00141618	2e-06	0.00143395	5e-06	0.00135173	8.22e-05	0.942664	0.0573355
	Pulses and nuts	Nuts, prepared (exc. groundnuts)	C	Asia	Eastern Asia	China, mainland	2.77969e-05	0	9.40629e-05	0	0.00100502	4e-06	0.000962373	4.27e-05	0.957563	0.0424372
	Pulses and nuts	Nuts, prepared (exc. groundnuts)	C	Asia	South-eastern Asia	Philippines	4.5823e-05	1e-07	0.000135335	0	0.000553016	2e-06	0.000553008	0	0.999987	1.28831e-05
	Pulses and nuts	Nuts, prepared (exc. groundnuts)	C	Asia	South-eastern Asia	Thailand	0.000146866	2e-07	0.000884908	1e-06	0.00182794	6e-06	0.00162741	0.0002005	0.890295	0.109705
	Pulses and nuts	Nuts, prepared (exc. groundnuts)	C	Asia	South-eastern Asia	Viet Nam	5.97765e-05	1e-07	0.000467683	1e-06	0.00162186	6e-06	0.00162165	2e-07	0.999868	0.000131551
	Pulses and nuts	Nuts, prepared (exc. groundnuts)	C	Asia	Southern Asia	India	1.62847e-05	0	3.5623e-05	0	8.05569e-05	0	6.23483e-05	1.82e-05	0.773966	0.226034
	Pulses and nuts	Nuts, prepared (exc. groundnuts)	C	Asia	Southern Asia	Sri Lanka	1.26931e-05	0	2.5191e-05	0	2.55998e-05	0	2.55903e-05	0	0.999628	0.000372151
	Pulses and nuts	Nuts, prepared (exc. groundnuts)	C	Asia	Western Asia	Israel	6.31199e-05	1e-07	0.000188056	0	0.000413669	1e-06	0.000413666	0	0.999992	8.27496e-06
	Pulses and nuts	Nuts, prepared (exc. groundnuts)	C	Asia	Western Asia	Lebanon	1.96546e-05	0	0.000105158	0	0.000303483	1e-06	0.000298426	5.1e-06	0.983337	0.0166626
	Pulses and nuts	Nuts, prepared (exc. groundnuts)	C	Asia	Western Asia	Turkey	2.18351e-05	0	0.000125854	0	0.000576857	2e-06	0.000575986	9e-07	0.998491	0.00150892
	Pulses and nuts	Nuts, prepared (exc. groundnuts)	C	Europe	Southern Europe	Spain	1.22261e-05	0	7.41386e-05	0	4.35132e-05	0	4.35129e-05	0	0.999992	7.84497e-06
	Pulses and nuts	Peanut butter	C	Americas	Latin America and the Caribbean	Argentina	0.000273344	4e-07	0.000273816	0	0.000326642	1e-06	0.000258124	6.85e-05	0.790235	0.209765
	Pulses and nuts	Peanut butter	C	Americas	Northern America	Canada	0.00222785	3.2e-06	0.00719502	9e-06	0.00133466	5e-06	0.000941391	0.0003933	0.705342	0.294658
	Pulses and nuts	Peanut butter	C	Americas	Northern America	United States of America	0.00512708	7.3e-06	0.0143768	1.7e-05	0.00230719	8e-06	0.00114167	0.0011655	0.494833	0.505167
	Pulses and nuts	Peanut butter	C	Asia	Southern Asia	India	0.000268485	4e-07	0.000213817	0	0.000512622	2e-06	0.00025861	0.000254	0.504485	0.495515
	Pulses and nuts	Peas, dry	C	Americas	Northern America	Canada	0.104735	0.0001494	0.0236428	2.8e-05	0.00244381	9e-06	0.00244381	0	1	0
	Pulses and nuts	Peas, dry	C	Americas	Northern America	United States of America	0.483569	0.0006898	0.118475	0.000142	0.0112833	4e-05	0.0112833	0	1	0
	Pulses and nuts	Peas, dry	C	Asia	Southern Asia	India	0.00156242	2.2e-06	0.000839064	1e-06	0.000577121	2e-06	0.000577121	0	1	0
	Pulses and nuts	Peas, dry	C	Europe	Eastern Europe	Russian Federation	0.00207702	3e-06	0.000383252	0	0.000374976	1e-06	0.000374976	0	1	0
	Pulses and nuts	Peas, dry	C	Oceania	Australia and New Zealand	New Zealand	0.00160083	2.3e-06	0.00211473	3e-06	0.000234096	1e-06	0.000234096	0	1	0
	Pulses and nuts	Pistachios	C	Africa	Sub-Saharan Africa	Niger	3.68322e-06	0	2.85968e-05	0	1.63553e-05	0	1.63553e-05	0	1	0
	Pulses and nuts	Pistachios	C	Americas	Northern America	Canada	3.25351e-06	0	1.3789e-05	0	1.07204e-06	0	1.07204e-06	0	1	0
	Pulses and nuts	Pistachios	C	Americas	Northern America	United States of America	0.0583704	8.33e-05	0.30704	0.000367	0.00435423	1.5e-05	0.00435423	0	1	0
	Pulses and nuts	Pistachios	C	Asia	Eastern Asia	China, mainland	1.74953e-05	0	9.68468e-05	0	0.000160411	1e-06	0.000160411	0	1	0
	Pulses and nuts	Pistachios	C	Asia	South-eastern Asia	Viet Nam	5.1565e-06	0	2.12554e-05	0	2.26476e-05	0	2.26476e-05	0	1	0
	Pulses and nuts	Pistachios	C	Asia	Southern Asia	Afghanistan	2.53221e-06	0	2.51556e-05	0	2.68032e-05	0	2.68032e-05	0	1	0
	Pulses and nuts	Pistachios	C	Asia	Southern Asia	India	2.20993e-06	0	1.93888e-05	0	1.56498e-05	0	1.56498e-05	0	1	0
	Pulses and nuts	Pistachios	C	Asia	Southern Asia	Iran (Islamic Republic of)	3.25351e-06	0	3.64538e-05	0	7.7683e-05	0	7.7683e-05	0	1	0
	Pulses and nuts	Pistachios	C	Asia	Western Asia	Turkey	4.78818e-05	1e-07	0.000282709	0	2.90572e-05	0	2.90572e-05	0	1	0
	Pulses and nuts	Pistachios	C	Europe	Southern Europe	Greece	5.24858e-06	0	5.87418e-05	0	1.58744e-05	0	1.58744e-05	0	1	0
	Pulses and nuts	Pistachios	C	Europe	Southern Europe	Italy	9.28171e-06	0	0.000186702	0	2.37341e-05	0	2.37341e-05	0	1	0
	Pulses and nuts	Poppy seed	C	Asia	Southern Asia	India	0.00019126	3e-07	0.00148398	2e-06	0.0031206	1.1e-05	0.0031206	0	1	0
	Pulses and nuts	Poppy seed	C	Asia	Western Asia	Turkey	0.000671687	1e-06	0.00170106	2e-06	0.00160432	6e-06	0.00160432	0	1	0
	Pulses and nuts	Poppy seed	C	Europe	Eastern Europe	Poland	0.000238164	3e-07	0.000598236	1e-06	1.97314e-05	0	1.97314e-05	0	1	0
	Pulses and nuts	Poppy seed	C	Europe	Northern Europe	United Kingdom of Great Britain and Northern Ireland	0.00089118	1.3e-06	0.00215338	3e-06	0.000232895	1e-06	0.000232895	0	1	0
	Pulses and nuts	Poppy seed	C	Europe	Southern Europe	Spain	0.00610529	8.7e-06	0.00701876	8e-06	0.00130815	5e-06	0.00130815	0	1	0
	Pulses and nuts	Poppy seed	C	Europe	Western Europe	Austria	0.000192968	3e-07	0.000480578	1e-06	8.27884e-05	0	8.27884e-05	0	1	0
	Pulses and nuts	Poppy seed	C	Europe	Western Europe	Netherlands	0.00293538	4.2e-06	0.00601149	7e-06	0.00230277	8e-06	0.00230277	0	1	0
	Pulses and nuts	Poppy seed	C	Oceania	Australia and New Zealand	Australia	0.0012104	1.7e-06	0.00168425	2e-06	0.000286062	1e-06	0.000286062	0	1	0
	Pulses and nuts	Sesame seed	C	Africa	Sub-Saharan Africa	Ethiopia	0.0014687	2.1e-06	0.00127946	2e-06	0.0162802	5.8e-05	0.0162802	0	1	0
	Pulses and nuts	Sesame seed	C	Africa	Sub-Saharan Africa	Nigeria	0.0021097	3e-06	0.00234563	3e-06	0.010549	3.7e-05	0.010549	0	1	0
	Pulses and nuts	Sesame seed	C	Americas	Latin America and the Caribbean	Guatemala	0.0106802	1.52e-05	0.0142008	1.7e-05	0.00776363	2.8e-05	0.00776363	0	1	0
	Pulses and nuts	Sesame seed	C	Americas	Latin America and the Caribbean	Mexico	0.00384303	5.5e-06	0.00357025	4e-06	0.00511253	1.8e-05	0.00511253	0	1	0
	Pulses and nuts	Sesame seed	C	Americas	Latin America and the Caribbean	Paraguay	0.000718931	1e-06	0.000680914	1e-06	0.000121561	0	0.000121561	0	1	0
	Pulses and nuts	Sesame seed	C	Asia	Eastern Asia	China, mainland	0.000570038	8e-07	0.00126623	2e-06	0.00692025	2.5e-05	0.00692025	0	1	0
	Pulses and nuts	Sesame seed	C	Asia	Southern Asia	India	0.0313412	4.47e-05	0.0441389	5.3e-05	0.143707	0.00051	0.143707	0	1	0
	Pulses and nuts	Sesame seed	C	Asia	Southern Asia	Pakistan	0.00171045	2.4e-06	0.00214986	3e-06	0.00822391	2.9e-05	0.00822391	0	1	0
	Pulses and nuts	Sesame seed	C	Asia	Western Asia	Turkey	0.000617127	9e-07	0.00125863	2e-06	0.00118705	4e-06	0.00118705	0	1	0
	Pulses and nuts	Soya sauce	C	Americas	Northern America	Canada	0.00360712	5.1e-06	0.004219	5e-06	0.000330677	1e-06	7.01772e-05	0.0002605	0.212222	0.787778
	Pulses and nuts	Soya sauce	C	Asia	Eastern Asia	China, Hong Kong SAR	0.0160577	2.29e-05	0.0219146	2.6e-05	0.00153304	5e-06	0.00152388	9.2e-06	0.994023	0.00597689
	Pulses and nuts	Soya sauce	C	Asia	Eastern Asia	China, mainland	0.0542097	7.73e-05	0.0468888	5.6e-05	0.0250864	8.9e-05	0.0114663	0.0136201	0.457073	0.542927
	Pulses and nuts	Soya sauce	C	Asia	Eastern Asia	China, Taiwan Province of	0.00666942	9.5e-06	0.00599934	7e-06	0.000223237	1e-06	0.000223151	1e-07	0.999613	0.000386517
	Pulses and nuts	Soya sauce	C	Asia	Eastern Asia	Japan	0.0115947	1.65e-05	0.0181461	2.2e-05	0.000294394	1e-06	0.000294265	1e-07	0.99956	0.000440012
	Pulses and nuts	Soya sauce	C	Asia	Eastern Asia	Republic of Korea	0.00410729	5.9e-06	0.0038153	5e-06	0.000282333	1e-06	0.000282302	0	0.99989	0.000110419
	Pulses and nuts	Soya sauce	C	Asia	South-eastern Asia	Indonesia	0.00132711	1.9e-06	0.00170942	2e-06	0.000935528	3e-06	0.000171665	0.0007639	0.183496	0.816504
	Pulses and nuts	Soya sauce	C	Asia	South-eastern Asia	Philippines	0.00467367	6.7e-06	0.0035295	4e-06	9.59623e-05	0	9.57772e-05	2e-07	0.998071	0.001929
	Pulses and nuts	Soya sauce	C	Asia	South-eastern Asia	Singapore	0.00178878	2.6e-06	0.00303563	4e-06	4.29331e-05	0	4.2903e-05	0	0.999298	0.000702158
	Pulses and nuts	Soya sauce	C	Asia	South-eastern Asia	Thailand	0.00817054	1.17e-05	0.0103391	1.2e-05	0.00276442	1e-05	0.00042713	0.0023373	0.15451	0.84549
	Pulses and nuts	Sunflower seed	C	Americas	Latin America and the Caribbean	Argentina	0.00388845	5.5e-06	0.00210793	3e-06	0.00269179	1e-05	0.00269179	0	1	0
	Pulses and nuts	Sunflower seed	C	Americas	Northern America	Canada	0.00895811	1.28e-05	0.00415137	5e-06	0.000555028	2e-06	0.000555028	0	1	0
	Pulses and nuts	Sunflower seed	C	Americas	Northern America	United States of America	0.440535	0.0006285	0.173659	0.000208	0.0262755	9.3e-05	0.0262755	0	1	0
	Pulses and nuts	Sunflower seed	C	Asia	Eastern Asia	China, mainland	0.00153307	2.2e-06	0.0026846	3e-06	0.0146721	5.2e-05	0.0146721	0	1	0
	Pulses and nuts	Sunflower seed	C	Europe	Eastern Europe	Bulgaria	0.0100068	1.43e-05	0.00366669	4e-06	5.29752e-05	0	5.29752e-05	0	1	0
	Pulses and nuts	Sunflower seed	C	Europe	Eastern Europe	Republic of Moldova	0.000893103	1.3e-06	0.000277326	0	0.000106233	0	0.000106233	0	1	0
	Pulses and nuts	Sunflower seed	C	Europe	Eastern Europe	Romania	0.00103132	1.5e-06	0.00035558	0	0.000132934	0	0.000132934	0	1	0
	Pulses and nuts	Sunflower seed	C	Europe	Eastern Europe	Russian Federation	0.000687567	1e-06	0.000208237	0	0.000234228	1e-06	0.000234228	0	1	0
	Pulses and nuts	Sunflower seed	C	Europe	Western Europe	Germany	0.000318025	5e-07	0.000114274	0	1.73276e-09	0	1.73276e-09	0	1	0
	Pulses and nuts	Walnuts, shelled	C	Africa	Sub-Saharan Africa	South Africa	0.000390841	6e-07	0.00114922	1e-06	0.00254163	9e-06	0.00252888	1.27e-05	0.994986	0.00501433
	Pulses and nuts	Walnuts, shelled	C	Americas	Latin America and the Caribbean	Chile	0.000422597	6e-07	0.00336922	4e-06	0.00109826	4e-06	0.00109818	1e-07	0.999929	7.10202e-05
	Pulses and nuts	Walnuts, shelled	C	Americas	Latin America and the Caribbean	Mexico	0.000236897	3e-07	0.00233388	3e-06	0.00116621	4e-06	0.00104287	0.0001233	0.894235	0.105765
	Pulses and nuts	Walnuts, shelled	C	Americas	Northern America	Canada	0.000154097	2e-07	0.000285373	0	6.27402e-05	0	4.75606e-05	1.52e-05	0.758057	0.241943
	Pulses and nuts	Walnuts, shelled	C	Americas	Northern America	United States of America	0.180222	0.0002571	1.16425	0.001392	0.12174	0.000432	0.0532091	0.0685308	0.437072	0.562928
	Pulses and nuts	Walnuts, shelled	C	Asia	Eastern Asia	China, mainland	0.000616796	9e-07	0.00402706	5e-06	0.00728535	2.6e-05	0.00685849	0.0004269	0.941408	0.058592
	Pulses and nuts	Walnuts, shelled	C	Asia	Southern Asia	India	0.0011599	1.7e-06	0.0058974	7e-06	0.00377323	1.3e-05	0.00346348	0.0003097	0.917909	0.0820912
	Pulses and nuts	Walnuts, shelled	C	Asia	Western Asia	Turkey	0.000285497	4e-07	0.00247746	3e-06	0.00118019	4e-06	0.00116317	1.7e-05	0.985575	0.0144245
	Pulses and nuts	Walnuts, shelled	C	Europe	Eastern Europe	Republic of Moldova	0.00215533	3.1e-06	0.0129392	1.5e-05	0.00222095	8e-06	0.00221968	1.3e-06	0.999428	0.000571886
	Pulses and nuts	Walnuts, shelled	C	Europe	Eastern Europe	Romania	0.000661835	9e-07	0.00340578	4e-06	0.00182354	6e-06	0.00181019	1.33e-05	0.992683	0.00731716
	Pulses and nuts	Walnuts, shelled	C	Europe	Western Europe	Germany	0.00013537	2e-07	0.00128603	2e-06	2.03469e-05	0	2.03409e-05	0	0.999705	0.000295429
	Grand Total	Total	Total	Total	Total	Total	700.981	1	836.495	1	281.561	1	239.054	42.507	0.849031	0.150969

## Sheet: SI_Table_08
	SI. Table 8. Extract rates in FAO products
	parentID	parent_name	childID	child_name	extractionRate	extractionRate_notes
	15	Wheat	16	Flour, wheat	0.719994
	16	Flour, wheat	18	Macaroni	1
	16	Flour, wheat	20	Bread	1.20005
	15	Wheat	21	Bulgur	0.950029
	16	Flour, wheat	22	Pastry	1
	16	Flour, wheat	23	Starch, wheat	0.849979
	27	Rice, paddy	28	Rice, husked	0.8
	28	Rice, husked	29	Rice, milled/husked	0.849979
	27	Rice, paddy	31	Rice, milled	0.666978
	31	Rice, milled	32	Rice, broken	1.01947
	32	Rice, broken	34	Starch, rice	0.900009
	32	Rice, broken	38	Flour, rice	1
	32	Rice, broken	39	Beverages, fermented rice	1.8	Original value: 1 change based annex 3
	15	Wheat	41	Cereals, breakfast	1
	44	Barley	45	Barley, pot	0.699986
	45	Barley, pot	46	Barley, pearled	0.55	Original value: 1 change based annex 3
	45	Barley, pot	48	Flour, barley and grits	0.43	Original value: 1 change based annex 3
	44	Barley	49	Malt	0.699986
	49	Malt	50	Malt extract	0.8
	49	Malt	51	Beer of barley	1
	56	Maize	58	Flour, maize	0.849979
	57	Germ, maize	60	Oil, maize	0.44	Original value: 1 change based annex 3
	58	Flour, maize	64	Starch, maize	0.85	Original value: 1 change based annex 3
	56	Maize	66	Beer of maize	5	Original value: 1 change based annex 3
	71	Rye	72	Flour, rye	0.8
	75	Oats	76	Oats rolled	0.549995
	79	Millet	80	Flour, millet	0.900009
	79	Millet	82	Beer of millet	4.5	Original value: 1 change based annex 3
	83	Sorghum	84	Flour, sorghum	0.900009
	83	Sorghum	86	Beer of sorghum	5.3	Original value: 1 change based annex 3
	89	Buckwheat	90	Flour, buckwheat	0.599988
	94	Fonio	95	Flour, fonio	0.849979
	97	Triticale	98	Flour, triticale	0.750019
	103	Grain, mixed	104	Flour, mixed grain	0.849979
	16	Flour, wheat	110	Wafers	1
	108	Cereals nes	111	Flour, cereals	0.849979
	108	Cereals nes	113	Cereal preparations nes	0.599988
	116	Potatoes	117	Flour, potatoes	0.2
	116	Potatoes	118	Potatoes, frozen	0.599988
	116	Potatoes	119	Starch, potatoes	0.149999
	116	Potatoes	121	Tapioca, potatoes	0.149999
	125	Cassava	126	Flour, cassava	0.280002
	125	Cassava	127	Tapioca, cassava	0.25
	125	Cassava	128	Cassava dried	0.32
	125	Cassava	129	Starch, cassava	0.25
	149	Roots and tubers nes	150	Flour, roots and tubers nes	0.149999
	149	Roots and tubers nes	151	Roots and tubers dried	0.2
	156	Sugar cane	162	Sugar Raw Centrifugal	0.15	Original value: 1 change based annex 3
	157	Sugar beet	162	Sugar Raw Centrifugal	0.135	Original value: 1 change based annex 3
	156	Sugar cane	163	Sugar non-centrifugal	0.1	Original value: 1 change based annex 3
	162	Sugar Raw Centrifugal	164	Sugar refined	0.919963
	64	Starch, maize	166	Fructose and syrup, other	1
	164	Sugar refined	167	Sugar nes	1
	164	Sugar refined	168	Sugar confectionery	2.20022
	903	Whey, fresh	173	Lactose	0.06	Original value: 1 change based annex 3
	211	Pulses nes	212	Flour, pulses	0.8
	216	Brazil nuts, with shell	229	Brazil nuts, shelled	0.549995
	217	Cashew nuts, with shell	230	Cashew nuts, shelled	0.219998
	221	Almonds, with shell	231	Almonds shelled	0.6	Original value 0.53, change based on SUA review
	222	Walnuts, with shell	232	Walnuts, shelled	0.5
	225	Hazelnuts, with shell	233	Hazelnuts, shelled	0.469991
	234	Nuts nes	235	Nuts, prepared (exc. groundnuts)	0.4
	236	Soybeans	237	Oil, soybean	0.18	Original value: 1 change based annex 3
	236	Soybeans	239	Soya sauce	3.0003
	236	Soybeans	240	Soya paste	4.50045
	236	Soybeans	241	Soya curd	3.69959
	242	Groundnuts, with shell	243	Groundnuts, shelled	0.699986
	243	Groundnuts, shelled	244	Oil, groundnut	0.42	Original value: 1 change based annex 3
	243	Groundnuts, shelled	246	Groundnuts, prepared	1
	243	Groundnuts, shelled	247	Peanut butter	1
	249	Coconuts	250	Coconuts, desiccated	0.2
	249	Coconuts	251	Copra	0.25
	251	Copra	252	Oil, coconut (copra)	1
	254	Oil palm fruit	256	Palm kernels	0.1	Original value: 1 change based annex 3
	254	Oil palm fruit	257	Oil, palm	0.195	Original value: 1 change based annex 3
	256	Palm kernels	258	Oil, palm kernel	0.47	Original value: 1 change based annex 3
	260	Olives	261	Oil, olive, virgin	0.2	Original value: 1 change based annex 3
	260	Olives	262	Olives preserved	1
	263	Karite nuts (sheanuts)	264	Butter of karite nuts	0.335	Original value: 1 change based annex 3
	265	Castor oil seed	266	Oil, castor beans	0.42	Original value: 1 change based annex 3
	267	Sunflower seed	268	Oil, sunflower	0.4	Original value: 1 change based annex 3
	270	Rapeseed	271	Oil, rapeseed	0.418	Original value: 1 change based annex 3
	275	Tung nuts	276	Oil, tung nuts	0.16	Original value: 1 change based annex 3
	280	Safflower seed	281	Oil, safflower	0.32	Original value: 1 change based annex 3
	289	Sesame seed	290	Oil, sesame	0.44	Original value: 1 change based annex 3
	292	Mustard seed	293	Oil, mustard	0.33	Original value: 1 change based annex 3
	292	Mustard seed	295	Flour, mustard	0.8
	296	Poppy seed	297	Oil, poppy	0.41	Original value: 1 change based annex 3
	312	Kapokseed shelled	311	Kapokseed in shell	0.6	Original value: 1 change based annex 3
	311	Kapokseed in shell	312	Kapokseed shelled	0.5	Original value: 1 change based annex 3
	312	Kapokseed shelled	313	Oil, kapok	0.17	Original value: 1 change based annex 3
	329	Cottonseed	331	Oil, cottonseed	0.17	Original value: 1 change based annex 3
	333	Linseed	334	Oil, linseed	0.34	Original value: 1 change based annex 3
	336	Hempseed	337	Oil, hempseed	0.26	Original value: 1 change based annex 3
	339	Oilseeds nes	340	Oil, vegetable origin nes	0.3	Original value: 1 change based annex 3
	339	Oilseeds nes	343	Flour, oilseeds	0.699986
	388	Tomatoes	390	Juice, tomato	0.900009
	388	Tomatoes	391	Tomatoes, paste	0.300003
	388	Tomatoes	392	Tomatoes, peeled	0.849979
	446	Maize, green	447	Sweet corn frozen	1
	446	Maize, green	448	Sweet corn prep or preserved	1
	449	Mushrooms and truffles	450	Mushrooms, dried	0.25
	449	Mushrooms and truffles	451	Mushrooms, canned	1.14995
	463	Vegetables, fresh nes	466	Juice, vegetables nes	0.849979
	463	Vegetables, fresh nes	469	Vegetables, dehydrated	0.149999
	463	Vegetables, fresh nes	471	Vegetables in vinegar	0.879972
	463	Vegetables, fresh nes	472	Vegetables, preserved nes	0.879972
	463	Vegetables, fresh nes	473	Vegetables, frozen	0.879972
	463	Vegetables, fresh nes	474	Vegetables, temporarily preserved	0.879972
	463	Vegetables, fresh nes	475	Vegetables, preserved, frozen	1
	463	Vegetables, fresh nes	476	Vegetables, homogenized preparations	1
	490	Oranges	491	Juice, orange, single strength	0.25
	490	Oranges	492	Juice, orange, concentrated	0.1
	495	Tangerines, mandarins, clementines, satsumas	496	Juice, tangerine	0.2
	497	Lemons and limes	498	Juice, lemon, single strength	0.25
	497	Lemons and limes	499	Juice, lemon, concentrated	0.08
	507	Grapefruit (inc. pomelos)	509	Juice, grapefruit	0.25
	507	Grapefruit (inc. pomelos)	510	Juice, grapefruit, concentrated	0.149999
	512	Fruit, citrus nes	513	Juice, citrus, single strength	0.450004
	512	Fruit, citrus nes	514	Juice, citrus, concentrated	0.1
	515	Apples	517	Cider etc	0.6	Original value: 1 change based annex 3
	515	Apples	518	Juice, apple, single strength	0.350005
	515	Apples	519	Juice, apple, concentrated	0.1
	526	Apricots	527	Apricots, dry	0.2
	536	Plums and sloes	537	Plums dried (prunes)	0.379997
	560	Grapes	561	Raisins	0.25
	560	Grapes	562	Juice, grape	0.8
	560	Grapes	563	Grapes, must	0.8
	560	Grapes	564	Wine	0.7	Original value: 1 change based annex 3
	564	Wine	565	Vermouths & similar	1
	569	Figs	570	Figs dried	0.33
	574	Pineapples	575	Pineapples canned	0.6	Original value: 1 change based annex 3
	574	Pineapples	576	Juice, pineapple	0.5	Original value: 1 change based annex 3
	574	Pineapples	580	Juice, pineapple, concentrated	0.25
	571	Mangoes, mangosteens, guavas	583	Juice, mango	0.450004
	603	Fruit, tropical fresh nes	604	Fruit, tropical dried nes	0.25
	619	Fruit, fresh nes	620	Fruit, dried nes	0.25
	619	Fruit, fresh nes	622	Juice, fruit nes	0.5
	619	Fruit, fresh nes	623	Fruit, prepared nes	0.8
	619	Fruit, fresh nes	624	Flour, fruit	0.2
	536	Plums and sloes	625	Fruits, nuts, peel, sugar preserved	0.149999
	536	Plums and sloes	626	Fruit, cooked, homogenized preparations	1
	165	Molasses	634	Beverages, distilled alcoholic	0.44	Original value: 1 change based annex 3
	656	Coffee, green	657	Coffee, roasted	0.839983
	459	Chicory roots	658	Coffee, substitutes containing coffee	0.33
	656	Coffee, green	659	Coffee, extracts	0.385
	661	Cocoa, beans	662	Cocoa, paste	0.8
	662	Cocoa, paste	665	Cocoa, powder & cake	0.529998
	665	Cocoa, powder & cake	666	Chocolate products nes	4.69925
	63	Gluten, maize	846	Feed and meal, gluten	2
	867	Meat, cattle	870	Meat, cattle, boneless (beef & veal)	0.8
	867	Meat, cattle	872	Meat, beef, dried, salted, smoked	0.355556
	867	Meat, cattle	873	Meat, extracts	0.2
	867	Meat, cattle	874	Meat, beef and veal sausages	0.6222
	867	Meat, cattle	875	Meat, beef, preparations	0.755572
	867	Meat, cattle	877	Meat, homogenized preparations	5
	882	Milk, whole fresh cow	888	Milk, skimmed cow	0.949938
	882	Milk, whole fresh cow	889	Milk, whole condensed	0.350005
	903	Whey, fresh	890	Whey, condensed	0.25
	882	Milk, whole fresh cow	891	Yoghurt	0.8
	882	Milk, whole fresh cow	892	Yoghurt, concentrated or not	0.64
	882	Milk, whole fresh cow	893	Buttermilk, curdled, acidified milk	1
	882	Milk, whole fresh cow	894	Milk, whole evaporated	0.450004
	888	Milk, skimmed cow	895	Milk, skimmed evaporated	0.349993
	888	Milk, skimmed cow	896	Milk, skimmed condensed	0.299994
	882	Milk, whole fresh cow	897	Milk, whole dried	0.13
	882	Milk, whole fresh cow	898	Milk, skimmed dried	0.0949938
	888	Milk, skimmed cow	899	Milk, dry buttermilk	0.0933367
	903	Whey, fresh	900	Whey, dry	0.0740001
	882	Milk, whole fresh cow	901	Cheese, whole cow milk	0.149999
	882	Milk, whole fresh cow	904	Cheese, skimmed cow milk	0.104493
	882	Milk, whole fresh cow	907	Cheese, processed	0.209996
	888	Milk, skimmed cow	917	Casein	0.0299999
	946	Buffaloes	947	Meat, buffalo	1
	951	Milk, whole fresh buffalo	954	Milk, skimmed buffalo	0.93006
	951	Milk, whole fresh buffalo	955	Cheese, buffalo milk	0.173479
	982	Milk, whole fresh sheep	984	Cheese, sheep milk	0.240929
	982	Milk, whole fresh sheep	985	Milk, skimmed sheep	0.929973
	1020	Milk, whole fresh goat	1021	Cheese, goat milk	0.22411
	1035	Meat, pig	1038	Meat, pork	0.649984
	1035	Meat, pig	1039	Bacon and ham	0.8
	1035	Meat, pig	1041	Meat, pig sausages	0.630279
	1035	Meat, pig	1042	Meat, pig, preparations	0.669748
	1037	Fat, pigs	1043	Lard	0.8
	1057	Chickens	1058	Meat, chicken	1
	1058	Meat, chicken	1061	Meat, chicken, canned	0.699986
	1062	Eggs, hen, in shell	1063	Eggs, liquid	0.830013
	1062	Eggs, hen, in shell	1064	Eggs, dried	0.230001
	1058	Meat, chicken	1065	Fat, poultry	1
	1065	Fat, poultry	1066	Fat, poultry, rendered	0.8
	1079	Turkeys	1080	Meat, turkey	1
	1150	Rodents, other	1151	Meat, other rodents	1
	1166	Meat nes	1164	Meat, dried nes	0.450004
	869	Fat, cattle	1168	Oils, fats of animal nes	0.8
	1166	Meat nes	1172	Meat nes, preparations	0.849979
	1043	Lard	1221	Lard stearine oil	1
	869	Fat, cattle	1225	Tallow	0.8
	568	Melons, other (inc.cantaloupes)	1232	Food prep nes	1
	340	Oil, vegetable origin nes	1241	Margarine, liquid	1
	340	Oil, vegetable origin nes	1242	Margarine, short	1.20005
	869	Fat, cattle	1243	Fat nes, prepared	1
	334	Oil, linseed	1274	Oil, boiled etc	1
	340	Oil, vegetable origin nes	1275	Oil, hydrogenated	1.20005
	257	Oil, palm	1276	Fatty acids	1
	257	Oil, palm	1277	Fatty substance residues	1
	SUA_item_tree
	https://github.com/SWS-Methodology/faoswsAupus/tree/master/data
	annex 3 and annex 6 from faosws:
	https://github.com/SWS-Methodology/faoswsAupus/tree/master/documentation

## Sheet: SI_Table_09
	SI. Table 9. IJ Sources
	ID	Headline	Publication	Date of Publication	code
	10001	Fighting the slavers	Sunday Age (Melbourne, Australia), EXTRA; Pg. 26, 1373 words	2017-08-20	asp
	10002	Free ag's hidden illegals	The Weekly Times (Australia), NEWS; Pg. 1, 849 words	2018-10-03	asp
	10003	Growers must be pip-squeaky clean	The Sunday Star-Times (Auckland, New Zealand), BUSINESS; NATIONAL; Pg. 8, 1088 words	2017-08-13	asp
	10004	Major supermarkets selling the fruit of forbidden labour	The Age (Melbourne, Australia) - Online, 1167 words	2016-12-03	asp
	10005	They were left with no money, no food and were treated no better than slaves'	The Sydney Morning Herald (Australia) - Online, 1446 words	2017-08-19	asp
	10006	Treated no better than slaves'	The Sun Herald (Sydney, Australia), NEWS; Pg. 16, 1345 words	2017-08-20	asp
	10007	Tremendous injustice' as migrant workers sent back to Jamaica	CBC News, 620 words	2017-07-27	asp
	10008	@HD New opinion Head 48;The future of sustainable seafood is synthetic	The Nation (Thailand), 578 words	2016-03-01	beef
	10009	Beef with Veganism	The Horizon: Indiana University Southeast, FEAf_turES; Pg. 1, 1037 words	2017-10-31	beef
	10010	Brazil/UK: JBS supplied beef to UK retailers from Brazilian farm being investigated for forced labour; comments from Waitrose, NHS, Marks & Spencer, Co-Op, Sainsbury's, Lidl and Princes	Premium Official News, 368 words	2017-06-08	beef
	10011	Greencore Group PLC Capital Markets Day - Final	FD (Fair Disclosure) Wire, 38045 words	2019-09-26	beef
	10012	Mandryk: Beef with Earls reveals disconnect with agriculture	Postmedia Breaking News, COLUMNISTS, 718 words	2016-05-03	beef
	10013	New investor guide aims to help navigate social and environmental risks of commodities supply chains	Mongabay News, 1206 words	2017-06-28	beef
	10014	New U.S. Law May Impact U.S. Companies' Ability to Import from Suppliers Abroad (Or, Enactment of H.R. 644, the Trade Facilitation and Trade Enforcement Act)	National Law Review, 701 words	2016-02-24	beef
	10015	Nuclear-armed North Korea profits from US, EU seafood sales	Associated Press Financial Wire, BUSINESS NEWS; Only on AP, 3192 words	2017-10-05	beef
	10016	Prison farms up and running again	CBC News, 583 words	2019-08-15	beef
	10017	Prison Labor: Modern Slavery	Lawyers, Guns, and Money, 515 words	2016-09-08	beef
	10018	Prisoner strike exposes an age old American reliance on forced labor	The Conversation - United States, 1173 words	2018-08-31	beef
	10019	Rebekah Armstrong: What the Australian Modern Slavery Act will mean for big Kiwi businesses	The New Zealand Herald, BUSINESS; General, 494 words	2018-12-12	beef
	10020	Shoppers must ask why goods are cheap... they're probably made by slaves;EX-MET CHIEF CALLS ON UK BUSINESS CHIEFS AND CONSUMERS TO END EXPLOITATION IN SUPPLY CHAIN ; Evening Standard investigation	The Evening Standard (London), NEWS; Pg. 12,13, 935 words	2017-10-20	beef
	10021	Stores in corned beef alert	The Sun (England), NEWS; Pg. 23, 113 words	2017-06-08	beef
	10022	UK's Waitrose halts JBS corned beef sales over 'slave labour' claims	just-food global news, 347 words	2017-06-08	beef
	10023	Was Your Seafood Caught With Slave Labor? New Database Helps Retailers Combat Abuse	NPR The Salt, 1235 words	2018-02-01	beef
	10024	White House Set to Brief Entire Senate Over North Korea; France Claims to Have Proof Syria Used Sarin; French Presidential Candidate Marine Le Pen Lays Out Vision for French Foreign Policy; Slave Labor Conditions in Brazilian Beef Trade; Spanish Great Xavi Talks Dreams, Hopes for Future. Aired 11a-12p ET	CNN INTERNATIONAL, CONNECT THE WORLD 11:00 AM EST, NEWS; International, 6933 words	2017-04-26	beef
	10025	Migrant Farm Workers, the Main Victims of Slave Labour in Mexico	iCrowdNewswire (English), 1700 words	2019-04-21	brzl_nt
	10026	How migrant workers are critical to the future of Australia's agricultural industry	Premium Official News, 1097 words	2016-10-13	car
	10027	Korean dream jobs sour	The Bangkok Post (Thailand), 1565 words	2018-09-02	car
	10028	Workers at Woolworths supplier paid a pittance, threatened	The Sydney Morning Herald (Australia) - Online, 786 words	2016-03-06	car
	10029	Workers paid peanuts to pick carrots for Woolies	The Age (Melbourne, Australia), NEWS; The Nation; Pg. 4, 797 words	2016-03-07	car
	10030	Revealed: trafficked migrant workers abused in Irish fishing industry;Exclusive: Sleep deprivation, inhuman hours and low pay revealed in Guardian investigation of undocumented migrants working on prawn and whitefish trawlers operating from Ireland	The Guardian, GLOBAL DEVELOPMENT, 5992 words	2016-03-01	cod
	10031	Slave Labor on the High Seas	The New York Times, Section SR; Column 0Editorial Desk; Pg. 10; EDITORIAL, 520 words	2016-02-21	cod
	10032	African migrants face torture, blackmail amid Yemeni chaos	The Associated Press, INTERNATIONAL NEWS, 1234 words	2017-01-28	cof
	10033	Criminal or victim? Female drug mules trapped as 'legal zombies' in Brazil	Postmedia Breaking News, PMN POLITICS, 1072 words	2019-12-19	cof
	10034	Modern slavery' in Italy's vineyards: A tale of grapes, death and injustice;Woman's death of a heart attack in a field lays bare exploitation of agricultural workers	The Irish Times, WORLD; Pg. 10, 1275 words	2017-04-13	cof
	10035	Protecting the people behind the barcodes	EurActiv.com, 792 words	2019-04-09	cof
	10036	Channel 4 News - 7:35 PM GMT	TVEyes - Channel 4 London, U.K. NATIONAL; News, 733 words	2016-12-22	crb
	10037	HOLD TO POST WHEN TONY/JUDY SAY TO (WITH VIDEO) Blueberry harvest sustains annual tradition for Micmac rakers	Bangor Daily News (Maine), 1922 words	2016-08-17	crb
	10038	How Temporary Work Visas Hurt Migrant Women	The Nation Blogs, 1449 words	2017-11-09	crb
	10039	NKorean workers prep seafood going to US stores, restaurants	The Associated Press, INTERNATIONAL NEWS, 3191 words	2017-10-05	crb
	10040	Wal-Mart says it stopped fish imports from N.Korea-linked plant	Agence France Presse -- English, 439 words	2017-10-05	crb
	10041	A Hidden Ingredient In Your Candy Bar: Exploited Labor	The Huffington Post, 960 words	2016-07-12	crm
	10042	Ben & Jerry’s Strikes Deal to Improve Migrant Dairy Workers’ Conditions	The New York Times , BUSINESS, 1271 words	2017-10-03	crm
	10043	Big four banks are financing companies accused of abuse;Palm Oil	Sydney Morning Herald (Australia), NEWS; Pg. 14, 525 words	2019-06-26	crm
	10044	Coal protest leaves ice-cream out in the cold	The Australian, THENATION; Pg. 6, 551 words	2017-03-28	crm
	10045	The Socially Responsible Way to Eat Ice Cream	US Official News, 727 words	2017-10-13	crm
	10046	Tomato pickers win higher pay. Can other workers use their strategy?;Florida's tomato pickers took on some of the country's biggest retailers and fast-food chains - and won, transforming working conditions in the tomato fields. Now they and their allies are trying to take the f_fight to new fields and new industries.	The Christian Science Monitor, Business, 2462 words	2017-03-09	crm
	10047	We Need To Talk About Palm Oil	The Huffington Post, 2985 words	2018-12-24	crm
	10048	White fatbergs and dead fish wash up on beach sparking mass clean-up after 9,000 tonne palm oil spillage;Huge white clumps of congealed palm oil have washed up on the shores of Hong Kong after two boats collided last week	irishmirror.ie, NEWS,WORLD NEWS; Version:1, 550 words	2017-08-09	crm
	10049	Lobster fishing in Honduras: a poisoned chalice	Agence France Presse -- English, 710 words	2019-07-13	crst
	10050	Cold turkey at Vietnam's compulsory drug rehab centres	Agence France Presse -- English, 830 words	2017-12-11	cshw
	10051	Reps. Slaughter, Delauro, and Tonko Urge President Obama to See Firsthand Why the TPP Is Bad for American Workers During Vietnam Visit	Targeted News Service, 1099 words	2016-05-20	ctf
	10052	Asia's Toughest Jobs: The Thai fisherman sailing against tide of larger trawlers, dwindling supply	Channel NewsAsia, ASIA PACIFIC, 1686 words	2017-07-15	egg
	10053	Assistant U.S. Attorney Chelsea Rice to be honored with Attorney General's Award for labor trafficking prosecution	Justice Department Documents and Publications, JUSTICE DEPARTMENT - U.S. ATTORNEYS OFFICES PRESS RELEASES, 606 words	2017-10-20	egg
	10054	At the Fork	Louis Proyect: The Unrepentant Marxist, 1430 words	2016-07-08	egg
	10055	BBC News - 02:06 AM GMT	TVEyes - BBC 1 London, U.K. NATIONAL; News, 777 words	2017-08-11	egg
	10056	Couple ordered to compensate men forced to work as slaves	The Times (London), NEWS; Pg. 2, 415 words	2016-06-11	egg
	10057	Court finds UK gangmaster liable for modern slavery victims;Landmark civil ruling finds in favour of six trafficked Lithuanian men who were exploited by Kent chicken-catching firm	The Guardian, GLOBAL DEVELOPMENT, 761 words	2016-06-10	egg
	10058	HK faces bigger risks from poor Asian meat production: study	EJ Insight, LOCAL; Local, 665 words	2017-08-21	egg
	10059	If tinned tomatoes mean slave labour, how can we be more ethical shoppers?	telegraph.co.uk, FOOD AND DRINK; Version:1, 659 words	2019-07-16	egg
	10060	Japan: Rural Kampong Cham Residents are Finding Better Paying Jobs - In Japan	Thai News Service, GENERAL NEWS, 1390 words	2019-09-11	egg
	10061	Judge Orders Proper Pay for Migrants in Britain	The New York Times, Section A; Column 0Foreign Desk; Pg. 8, 656 words	2016-06-11	egg
	10062	Nestle in the U.S. Releases 2015 Creating Shared Value Report	Targeted News Service, 1021 words	2016-06-07	egg
	10063	Six migrant workers negotiate gangmaster compensation	The Grocer, NEWS, 328 words	2017-01-07	egg
	10064	Slave-masters used illegally-trafficked Lithuanian men to gather chickens at free-range farms that supply firm that owns the Happy Egg Company and Gu Puds brands and forced them to work by using Rottweilers	MailOnline, NEWS; Version:5, 899 words	2019-04-11	egg
	10065	Stamping out the curse of modern slavery	The Grocer, NEWS; Pg. 28, 2140 words	2016-06-04	egg
	10066	The Modern British Slave Trade - 04:00 AM GMT	TVEyes - Channel 4 London, U.K. NATIONAL, 594 words	2017-02-02	egg
	10067	The One Show - 6:28 PM GMT	TVEyes - BBC 1 South East, U.K. REGIONAL TV, 475 words	2016-10-03	egg
	10068	These Riveting Photos Remind Us Who Really Harvests Our Food	The Huffington Post, 487 words	2016-03-22	egg
	10069	These spring onions were picked by slaves on a farm that sells to ...;As the gangsters behind Britain's biggest trafficking ring are jailed, we reveal how their crimes impinged on all our lives INSIGHT	The Sunday Times (London), NEWS; Pg. 11, 1914 words	2019-07-07	egg
	10070	UK economy: Of manacles and manicures	EIU ViewsWire; Pg. 13; EIU ViewsWire, 756 words	2018-08-04	egg
	10071	Washington: Remaining Defendant Pleads Guilty to Forced Labor Scheme that Exploited Guatemalan Minors at Ohio Egg Farms	US Official News, 733 words	2016-02-29	egg
	10072	We exposed Britain?s hidden slaves; Theresa May is picking up the fight	thetimes.co.uk, COMMENT, 898 words	2016-07-03	egg
	10073	All Treats and No Tricks: Tony's Chocolonely Introduces New Halloween Tiny Tony's	Contify Retail News, 693 words	2019-09-11	f_alm
	10074	All Treats and No Tricks: Tony's Chocolonely Introduces New Halloween Tiny Tony's;The individually wrapped and seasonally decorated treats are a favorite among ghosts, zombies and everyone in-between!	PR Newswire, 689 words	2019-09-11	f_alm
	10075	Chocolate company Tony's Chocolonely call on Irish people to help make chocolate industry 100% slave-free;The bars come in unevenly divided shapes to represent the social inequality within the chocolate industry	irishmirror.ie, FOOD & DRINK; Version:2, 429 words	2019-11-26	f_alm
	10076	Death in the sun: Australia's 88-day law leaves backpackers exploited and exposed;The 2017 death of Olivier Caramin joins a growing list of problems backpackers can face in rural jobs, including rape, harassment and underpayment	The Guardian(London), AUSTRALIA NEWS; Version:1, 2200 words	2018-05-21	f_alm
	10077	Hagens Berman: Chocolate Makers Hershey's and Mars Hit with Lawsuits over Alleged Use of Child and Slave Labor;Lawsuit says companies failed to disclose at point-of-sale to consumers that popular chocolates are made with the worst forms of child labor as recognized by the UN	Business Wire, 797 words	2018-02-26	f_alm
	10078	California law aimed at slowing human trafficking and forced labor should do more, report says;A new report has found that only 14% of Californian companies comply with a law that aims to combat human slavery practices among global supply chains. Human rights advocacy groups say more needs to be done	The Guardian, GUARDIAN SUSTAINABLE BUSINESS, 1267 words	2016-01-25	f_apr
	10079	California's pioneering anti-slavery law lacks punch, report says;A new report has found that only 14% of Californian companies comply with a law that aims to combat human slavery practices among global supply chains	The Guardian, GUARDIAN SUSTAINABLE BUSINESS, 1267 words	2016-01-22	f_apr
	10080	Continued discrimination and labour rights abuses at Anexco	Premium Official News, 250 words	2017-09-14	f_ban
	10081	End prejudice against migrant workers	The Bangkok Post (Thailand), 950 words	2017-07-10	f_ban
	10082	Fyffes denies labour rights violations on melon plantations	The Grocer, NEWS; Pg. 41, 245 words	2017-02-04	f_ban
	10083	Fyffes melons at centre of labour abuse claims from Honduran workers;Labourers in deprived region complain of poor conditions and say multinational has blocked efforts to form a trade union, allegations denied by Fyffes	The Guardian, GLOBAL DEVELOPMENT, 1956 words	2016-11-29	f_ban
	10084	Migrant Farm Workers: Courage in the Face of Inhumanity	US Official News, 511 words	2017-01-27	f_ban
	10085	Myanmar (Burma)/China: Kachin Gov't Vows to Crack Down on China-Backed Banana Plantations	Thai News Service, GENERAL NEWS, 761 words	2019-03-15	f_ban
	10086	Professor addresses forced labor in Latin America	The Ranger: San Antonio College, NEWS; Pg. 1, 764 words	2018-11-29	f_ban
	10087	Sugar farmers bare 'slave labor' in Hacienda Luisita plantation	Business Mirror (Philippines), 1091 words	2017-01-05	f_ban
	10088	You Should Know This If You Buy Shrimp	Eurasia Review, 1274 words	2016-11-09	f_ban
	10089	‘One Ton’ quadcopter to start ground tests in June;E Yo Copter plans to start ground tests of its massive jet-f_turbine powered quadcopter as early as June.	Flight International, FLIGHTGLOBAL.COM, 58075 words	2019-05-03	f_bean
	10090	Artemio's ghost;Artemio Rodriguez joined thousands of Mexicans who journey north each year to toil on Canadian farms. One year, he didn't come home, suffering a fate his family couldn't have imagined. What his experience tells us about Canada's migrant worker program	The Toronto Star, INSIGHT; Pg. IN1, 5838 words	2019-10-12	f_bean
	10091	As Common as Dirt	Food Environment Reporting Network, 6131 words	2017-01-19	f_bean
	10092	Brazil: Transparency Boosts Brazil's Fight to Tackle Modern Slavery on Coffee Farms	Thai News Service, GENERAL NEWS, 471 words	2016-04-21	f_bean
	10093	Campaigning Ramps Up Ahead Of Crucial Election; Ivanka Trump Joins Merkel At Women's Summit; North Korea Conducts Long Range Artillery Drill; House Oversight: Mike Flynn May Have Broken the Law; Satellite Images Give Rare Glimpse into Syria; Bride of ISIS Trapped in a Living Nightmare; Samsung Users Seeing Red with Galaxy S8. Aired 3-4p ET	CNN INTERNATIONAL, WORLD RIGHT NOW WITH HALA GORANI 3:00 PM EST, NEWS; International, 7785 words	2017-04-25	f_bean
	10094	Chicken farm slavery complaint highlights labour challenges for Thailand	ABC Premium News (Australia), 856 words	2016-07-01	f_bean
	10095	Fainting and freezing in the fields: Alleged labor trafficking victim tells of mistreatment in Wisconsin and Georgia	Newstex Blogs Wisconsin Watch, 3370 words	2019-09-08	f_bean
	10096	How to treat foreign workers fairly	The Hamilton Spectator (Ontario, Canada), EDITORIAL; Pg. A9, 622 words	2019-06-25	f_bean
	10097	Nestlé admits slave labour risk on Brazil coffee plantations;Nestlé and Jacobs Douwe Egberts say beans from Brazilian plantations using slave labour may have ended up in their coffee	The Guardian, GLOBAL DEVELOPMENT, 907 words	2016-03-02	f_bean
	10098	Recyclable cups and homegrown brands: choosing a better coffee brew;Australians love coffee but the industry has a huge environmental and social impact. Our new series Life Swaps looks at how to find better caffeine options	The Guardian(London), LIFE AND STYLE; Version:1, 1149 words	2018-02-18	f_bean
	10099	Slave labor found at Starbucks-certified Brazil coffee plantation	Mongabay News, 1936 words	2018-09-18	f_bean
	10100	Slaves With out Chains	Vanity Fair, FEAf_turES; Pg. 94; Vol. 58; No. 1; ISSN: 0733-8899, 7936 words	2016-01-01	f_bean
	10101	Still Harvesting Shame	In These Times, FEAf_turES; Pg. 34; Vol. 40; No. 10, 1847 words	2016-10-01	f_bean
	10102	Transparency Boosts Brazil's f_fight to Tackle Modern Slavery on Coffee Farms	Newstex BlogsVoice of America, 485 words	2016-04-19	f_bean
	10103	Venezuela is selling oil for food to Jamaica	CNNMoney.com, ECONOMY, 570 words	2016-08-02	f_bean
	10104	Victim - Uganda Police Told Me to Seek Asylum or Go to Jail	The New Times (Kigali), 833 words	2019-06-19	f_bean
	10105	Was YOUR morning coffee harvested by slaves? Nestlé and Jacobs Douwe Egberts admit their beans may have been grown using forced labour on Brazilian plantations	MailOnline, NEWS, 551 words	2016-03-03	f_bean
	10106	Without pay, 71% of women working in the field	CE Noticias Financieras English, 696 words	2018-10-22	f_bean
	10107	Workers Freed from Alleged Exploitation in Brazil; U.S. Retailer Bebe Closing Its Stores; U.S. Astronaut Peggy Whitson Sets Another Record in Space	CNN, CNN 10 4:00 AM EST, NEWS; International, 1462 words	2017-04-25	f_bean
	10108	A Thanksgiving Wish: Sustainably and Ethically Source Foods Free of Slavery	3BL Blogs, 654 words	2016-11-23	f_blueb
	10109	Aquilini tycoons ordered to pay migrant workers on B.C. farm	thestar.com, VANCOUVER; Pg. 0, 339 words	2019-05-17	f_blueb
	10110	Be very careful': the dangers for Mexicans working legally on US farms;For Mexican farmworkers, seasonal employment in the US is an opportunity to earn more - but those who make the journey can be easily exploited by recruiters	The Guardian(London), US NEWS; Version:2, 1733 words	2019-05-16	f_blueb
	10111	Crash by crash, a tally of recent migrant transport deaths	The Associated Press, DOMESTIC NEWS, 1445 words	2016-12-22	f_blueb
	10112	Deal inked involving small nuclear reactors in Idaho	Spokesman Review (Spokane, WA), C; Pg. 002, 566 words	2018-12-22	f_blueb
	10113	Farmers slam illegal labour	Coffs Coast Advocate (New South Wales); Pg. 6, 342 words	2016-09-03	f_blueb
	10114	Mexican workers' suit against Whatcom County f_blueberry farm given class-action status	The Today File, 463 words	2018-12-21	f_blueb
	10115	Migrant worker on B.C. f_blueberry farm claims he was exploited on the job	thestar.com, VANCOUVER, 934 words	2018-08-16	f_blueb
	10116	Million-dollar penalty for a company that abused peasants should encourage complaints	CE Noticias Financieras English, 361 words	2019-12-10	f_blueb
	10117	State agency: Sumas farm not at fault in farmworker's death	Associated Press State & Local, STATE AND REGIONAL, 165 words	2018-02-01	f_blueb
	10118	Stories from Slate	Slate Magazine, MONEYBOX; Business, 632 words	2018-05-11	f_blueb
	10119	The big trouble with B.C. f_blueberries;Migrant farm workers are sounding the alarm over practices that leave them exhausted and vulnerable to abuse	StarMetro Vancouver, METRO; Pg. N6, 587 words	2018-09-17	f_blueb
	10120	The gruelling, exploitative process of getting the perfect f_blueberries to your plate	thestar.com, VANCOUVER, 1326 words	2018-09-15	f_blueb
	10121	The Labor Trafficking Exposed in a Walmart Parking Lot Is One of World's Most Unmentioned Crimes	TheStreet.com, 1256 words	2017-07-26	f_blueb
	10122	Workers' suit against Whatcom farm given class-action status	Associated Press State & Local, STATE AND REGIONAL, 171 words	2018-12-21	f_blueb
	10123	Cross-border day workers decry closed checkpoints	The Phnom Penh Post (Cambodia), 427 words	2017-07-10	f_cas
	10124	Liberating Brazil’s slaves	La Croix International, 758 words	2018-01-17	f_cas
	10125	Lost girls of Indonesia among 61k dead and missing migrants	The Associated Press, INTERNATIONAL NEWS; Only on AP, 2486 words	2018-12-13	f_cas
	10126	17 migrant workers freed from Ratchaburi factory	The Bangkok Post (Thailand), 272 words	2016-04-11	f_coc
	10127	A first taste of freedomMigrant children from Myanmar speak of their hopes for the future in a play hosted by Museum Siam	The Nation (Thailand), 1024 words	2016-06-13	f_coc
	10128	Abbotsleigh tea plantation workers speak out against harsh living and working conditions	Daily Financial Times, 1095 words	2018-12-28	f_coc
	10129	FAIR AND SQUARE;Consume with a conscience by enjoying these delicious ethically sourced products, selected by Stacey Smith	The Independent - Daily Edition, FEATURES; Pg. 72, 1458 words	2017-02-25	f_coc
	10130	Judith Batchelar - Blog on Modern Slavery	India Retail News, 1108 words	2016-12-10	f_coc
	10131	Slave labourer f_fights back	The Bangkok Post (Thailand), 1405 words	2016-06-26	f_coc
	10132	Are your tinned tomatoes picked by slave labour?;How the Italian mafia makes millions by exploiting migrants. By Tobias Jones and Ayo Awokoya	The Guardian(London), WORLD NEWS; Version:3, 9590 words	2019-06-20	f_corn
	10133	Burundi's poll exacts brutal toll	Mail & Guardian, AFRICA, 844 words	2019-12-06	f_corn
	10134	Life with hard labour	Democratic Voice of Burma, 2780 words	2016-09-01	f_corn
	10135	Mexico: Rights Commission: Mexico's Indigenous Migrant Workers Risk Enslavement on	Thai News Service, GENERAL NEWS, 361 words	2017-12-06	f_corn
	10136	Michael Colby: Ben Jerry's farmworker exploitation	VT Digger, 2323 words	2018-08-14	f_corn
	10137	Michael Colby: Ben Jerry's has no clothes	VT Digger, 1677 words	2017-07-24	f_corn
	10138	Monsanto, seed-corn companies continue use of contractors despite allegations of migrant labor abuses	The Midwest Center for Investigative Reporting, 6016 words	2017-07-17	f_corn
	10139	Mozambique;PM Encourages Niassa Prisoners to Produce Food	Africa News, 260 words	2018-02-18	f_corn
	10140	Mr. Rubios Neighborhood	The New Republic; Pg. 34, 5560 words	2016-04-01	f_corn
	10141	REVIEW: 'Rotten' reveals agricultural issues with food production	Daily Nebraskan: University of Nebraska-Lincoln, NEWS; Pg. 1, 399 words	2018-01-19	f_corn
	10142	Rights Commission: Mexico's Indigenous Migrant Workers Risk Enslavement on Farms	Newstex BlogsVoice of America, 375 words	2017-12-04	f_corn
	10143	SA Farmer Owes Zim Workers R1,6m	The Herald (Harare), 438 words	2016-11-11	f_corn
	10144	The wall between our desire for cheap labor and a sane immigration policy	The Today File, 919 words	2019-01-16	f_corn
	10145	Will Allen: Time's up on the Ben Jerry's charade	VT Digger, 1319 words	2017-07-12	f_corn
	10146	Zimbabwe;South African Farmer Sued for Underpaying Zimbabwean Workers	Africa News, 482 words	2016-09-02	f_corn
	10147	AVOIDING SLAVE LABOR PRODUCTS TRICKY Imported goods to receive new scrutiny	Spokesman Review (Spokane, WA), A; Pg. 007, 783 words	2016-03-06	f_f_eggp
	10148	CBP Takes Aim at Forced Labor	US Official News, 1642 words	2019-01-28	f_f_eggp
	10149	Who picks your tomatoes?	Yerepouni Daily News, 1020 words	2016-04-18	f_f_eggp
	10150	Day laborers, the biggest victims of slave labor in Mexico	CE Noticias Financieras English, 1380 words	2019-03-30	f_grdnt_pea
	10151	Global Chocolate Supply Chain Tainted By Abuses in Brazil - Report	Thomson Reuters Foundation, 552 words	2018-11-30	f_grdnt_pea
	10152	Obama bans US imports of slave-produced goods	Associated Press Online, DOMESTIC NEWS, 563 words	2016-02-25	f_grdnt_pea
	10153	Slave wages in Zimbabwe farms - The Standard	The Standard (Zimbabwe), 943 words	2017-06-11	f_grdnt_pea
	10154	A WAY TO FIX THE "ONE BAD APPLE" DILEMMA IN UNTRACEABLE SUPPLY CHAINS	States News Service, 901 words	2016-08-01	f_grpfrt
	10155	Europe should follow Florida's example for how to treat farmworkers	UPI, 1020 words	2019-09-05	f_hzlnt
	10156	Briefs	The Press (Christchurch, New Zealand), NEWS; NATIONAL; Pg. 18, 348 words	2016-09-17	f_kwi
	10157	Exploitation warning to wineries	Bay of Plenty Times(New Zealand), BUSINESS; Pg. A014, 362 words	2019-01-11	f_kwi
	10158	Treated like slaves': Indian Sikh labourers use opium to numb the pain of brutal hard work on farms in Italy	MailOnline, INDIANEWS; Version:3, 1122 words	2017-07-19	f_kwi
	10159	BBC News - 02:01 AM GMT	TVEyes - BBC 1 Oxford, U.K. REGIONAL TV; News, 638 words	2017-07-24	f_let
	10160	Burying the News, But Not the Reality of Climate Change	FairWarning, 2475 words	2018-11-27	f_let
	10161	Migrant workers are overworked, intimidated and even killed on Australian farms	Crikey, 1876 words	2019-07-23	f_let
	10162	Why you should befriend the employees of your local supermarket;After moving to a new neighbourhood, Corey Mintz introduced himself to the staff in his local mega-supermarket. The result is relationships that help him find the best food	Breaking News from globeandmail.com, LIFEMAIN, 943 words	2019-09-06	f_let
	10163	Debt bondage, exploitation spoil India's golden mango harvest	Times of Oman, 991 words	2016-05-31	f_man
	10164	Thailand Again Accused of Myanmar Migrant Worker Abuses	Mizzima Business Weekly; Vol. 4; No. 52, 156 words	2016-01-07	f_man
	10165	Worker exploitation commonplace in supermarket supply chains	Personnel Today, 745 words	2019-10-10	f_man
	10166	Sudan: Improving Livelihoods in Eastern Sudan	Thai News Service, GENERAL NEWS, 989 words	2016-08-17	f_okr
	10167	Exploitation of migrant workers feeds agriculture in Italy's southern region: report	Xinhua General News Service, INTERNATIONAL NEWS, 604 words	2018-05-04	f_olv
	10168	Migrants Captured In Libya Say They End Up Sold As Slaves	NPR Parallels, Morning Edition 05:00 AM EST, 1933 words	2018-03-21	f_olv
	10169	Slave labourers living in death-trap shanty towns and Mafia godfathers raking in millions: The shocking cost of your tinned tomatoes	MailOnline, NEWS; Version:1, 1677 words	2019-07-15	f_olv
	10170	THE BITTER COST OF YOUR TINNED TOMATOES	DAILY MAIL (London), 1646 words	2019-07-15	f_olv
	10171	Debt bondage for workers in Australian horticulture akin to slavery, inquiry hears	ABC Premium News (Australia), 830 words	2017-10-19	f_onion
	10172	Lithuanian gangmasters jailed in modern slavery and trafficking case;Judge says two fellow countrymen, one of whom has learning difficulties, treated with 'grossly degrading and cruel behaviour'	The Guardian, UK NEWS, 1255 words	2016-01-22	f_onion
	10173	Poles jailed over UK's 'largest modern slavery' ring	Agence France Presse -- English, 460 words	2019-07-05	f_onion
	10174	Slave gangs supplied British supermarkets	Scottish Daily Mail, NEWS; Pg. 27, 476 words	2019-07-08	f_onion
	10175	Slave labour supplied supermarkets	The Sunday Times (London), NEWS; Pg. 2, 219 words	2019-07-07	f_onion
	10176	Stale policies and awareness fuel migrant workers abuse '	Korea Times, 2231 words	2018-08-09	f_onion
	10177	The gangsters on England's doorstep;In the bleak flatlands of East Anglia, migrant workers are controlled by criminal gangs, and some are forced to commit crimes to pay off their debts. This is what happens when cheap labour is our only priority	The Guardian, UK NEWS, 6248 words	2016-05-11	f_onion
	10178	Are Mexican avocados the world's new conflict commodity?;The fruit's global surge in popularity has fuelled exports and attracted violent cartels to the trade in 'green gold'	The Guardian(London), GLOBAL DEVELOPMENT; Version:2, 978 words	2019-12-30	f_pap
	10179	After 25 years, migrant worker loses legs and any hope of work in Canada	thespec.com, NEWS, 1125 words	2017-12-06	f_pot
	10180	Community, family at migrant worker's side after accident;Jesus Rosas Flores of Mexico lost both legs in accident at potato farm	Waterloo Region Record, NEWS; Pg. A3, 832 words	2017-12-09	f_pot
	10181	Debt bondage has serious consequences for communities	Pajhwok Afghan News English, 1041 words	2017-03-23	f_pot
	10182	EVIL FACES OF MODERN DAY SLAVE TRADERS	DAILY MAIL (London), 2080 words	2018-04-21	f_pot
	10183	Exploitation through Debt Bondage: a form of TiP with serious consequences for communities in Afghanistan	Global English (Middle East and North Africa Financial Network), 1028 words	2017-05-31	f_pot
	10184	Indonesia: Ongoing Labor Abuse Found in Pepsi's Indonesian Palm Oil Plantations	Thai News Service, GENERAL NEWS, 813 words	2017-12-07	f_pot
	10185	Six arrested in Italian crackdown on migrant worker exploitation	Channel NewsAsia, WORLD, 237 words	2017-05-05	f_pot
	10186	The Truth About - 11:10 PM GMT	TVEyes - BBC 1 Scotland, U.K. REGIONAL TV; Lifestyle, 692 words	2019-09-05	f_pot
	10187	Unknown Destinaton	London Free Press, NEWS; Pg. A1 , 1948 words	2019-02-23	f_pot
	10188	Worker injured at Flamborough farm recovering in hospital	Flamborough Review, NEWS; Pg. 1, 498 words	2017-11-16	f_pot
	10189	A Slavers' Coup in Brazil?	The Nation's Blogs, 1849 words	2016-04-27	f_sgrcn
	10190	Abuse and corruption exposed in Myanmar's prison labour camps	Channel NewsAsia, WORLD, 2146 words	2016-09-01	f_sgrcn
	10191	Addressing Pakistan's modern slavery problem	Dawn (Pakistan); Vol. 71; No. 284, 1043 words	2017-10-16	f_sgrcn
	10192	Bottling Progress	The Globe and Mail (Canada), STYLE; Pg. L10, 669 words	2017-01-07	f_sgrcn
	10193	CID rescues 15 bonded labourers	The Times of India (TOI), BENGALURU, 331 words	2016-01-23	f_sgrcn
	10194	F&B companies face forced labour risk in sugarcane-producing countries	Food & Beverages News, 661 words	2017-09-01	f_sgrcn
	10195	Female sugarcane labourers get wombs removed to avoid getting pregnant by rape in Maharashtra	Merinews (India), 654 words	2016-08-24	f_sgrcn
	10196	Inside Myanmar's forgotten 'slave labour' camps	The Nation (Thailand), 1425 words	2016-09-03	f_sgrcn
	10197	Island of Widows': The mystery disease killing sugarcane workers around the world	telegraph.co.uk, NEWS; Version:1, 1426 words	2019-05-15	f_sgrcn
	10198	Leopard attacks woman in field	Times of India (Electronic Edition), TIMES CITY | STATE, 106 words	2017-10-04	f_sgrcn
	10199	Myanmar (Burma): Coal Mining in Hsipaw Township Poisoning Farmland: Report	Thai News Service, GENERAL NEWS, 907 words	2017-07-08	f_sgrcn
	10200	Myanmar (Burma): Seven nabbed in Thailand for trafficking Myanmar migrants with false promises	Thai News Service, GENERAL NEWS, 242 words	2019-06-19	f_sgrcn
	10201	MYANMAR WORKERS RETURN HOME AFTER FLEEING MISERABLE CONDITIONS AT CHINESE SUGARCANE PLANTATION	States News Service, 845 words	2019-01-23	f_sgrcn
	10202	Sacada' in Luisita tagged case of human trafficking	Philippines Daily Inquirer, 592 words	2017-01-17	f_sgrcn
	10203	Seven nabbed for trafficking migrants with false promises	The Nation (Thailand), 240 words	2019-06-18	f_sgrcn
	10204	SLAVE LABOUR, ANOTHER SETBACK FOR THE GOVERNMENT OF BRAZIL	IPS - Inter Press Service, 1211 words	2017-10-31	f_sgrcn
	10205	Study: Cereal, Drink Companies Often Overlook Risk of Forced Labor in Sugarcane	Newstex BlogsVoice of America, 646 words	2017-08-30	f_sgrcn
	10206	Sugarcane supply chain: Industry urged to address forced labour issues	FoodNavigator.com, MARKETS, 847 words	2017-09-01	f_sgrcn
	10207	Temer's government accused of shielding 'slavery'	Agence France Presse -- English, 590 words	2017-03-15	f_sgrcn
	10208	Thailand: 5th Committee for state administration reform and mobilization acknowledges implementation progress of combat against IUU fishing and human trafficking	Thai News Service, GOVERNMENT & POLITICS, 706 words	2016-12-08	f_sgrcn
	10209	True price of luxury: The everyday pamper goods that make life hell for millions trapped in slavery and child labour;More than half of the 45 million subjected to forced and cheap labour are in five countries - India, China, Pakistan, Bangladesh and Uzbekistan - but the issues go much further	mirror.co.uk, NEWS,WORLD NEWS; Version:2, 1320 words	2017-07-29	f_sgrcn
	10210	Understanding The US Ban On Forced Labor Goods	Mondaq, 2908 words	2017-04-13	f_sgrcn
	10211	Why is Canada lagging on modern slavery?	Political & Business Daily (India), 839 words	2018-08-08	f_sgrcn
	10212	You Won't Be Able To Get These Slave-Made Items In The U.S. Anymore	The Huffington Post, 608 words	2016-02-25	f_sgrcn
	10213	Backpackers face exploitation in Australia;Many foreigners abused by unscrupulous farmers	USA TODAY, NEWS; Pg. 8A, 766 words	2017-11-17	f_swtpot
	10214	Legal Aid paralegals find satisfaction in helping farm workers	Carolina Paralegal News, NEWS, 1305 words	2016-07-18	f_swtpot
	10215	PM ENCOURAGES NIASSA PRISONERS TO PRODUCE FOOD	Mozambique News Agency (English), 267 words	2018-02-18	f_swtpot
	10216	Congress bans import of forced labor products	Associated Press Financial Wire, BUSINESS NEWS, 631 words	2016-02-12	f_wht
	10217	OBAMA BANS IMPORTS OF SLAVE-MADE GOODS Law replaces loophole in old tariff law that allowed exceptions	Spokesman Review (Spokane, WA), A; Pg. 001, 527 words	2016-02-25	f_wht
	10218	Tales of defectors divide like peninsula	The Australian, WORLD; Pg. 6, 666 words	2018-01-10	f_wht
	10219	Uzbek teachers, nurses 'forced' to clean streets and harvest wheat	Agency Tunis Afrique Press, 289 words	2019-02-07	f_wht
	10220	when Workers Are Killed on Small Farms, OSHA's Hands Are Tied	Intellinews - Uzbekistan Today, 334 words	2019-02-08	f_wht
	10221	The bittersweet truth behind World Chocolate Day	The National, 1432 words	2019-07-07	f_wlnt
	10222	Asia worst offender in global modern slavery rankings	just-style global news, 445 words	2016-06-03	manu
	10223	Backpacker work visa scheme risks becoming 'black market'	Brisbane Times, 526 words	2016-10-15	manu
	10224	High stevia volumes predicted despite low price and limited production	FoodNavigator-Asia.com, MARKETS, 508 words	2017-05-02	manu
	10225	IN DEPTH: Just Eat And DS Smith To Join FTSE 100; Merlin Seen Demoted	Alliance News, 1699 words	2017-11-28	manu
	10226	Industry is ignoring sugar cane violations	Food Manufacture, INGREDIENTS; Pg. 20, 183 words	2016-01-01	manu
	10227	Prison Labor on the 'Kill Line'	The Nation Blogs, 1436 words	2018-08-23	manu
	10228	Pure Circle hit by 'slave labour' allegations;US seizes stevia sweetener maker's raw ingredient amid claims that it was made by forced labour	The Daily Telegraph (London), BUSINESS; Pg. 5, 551 words	2016-06-03	manu
	10229	Residents warned to be alert to "evil" human trafficking	Dorset Echo, NEWS, 335 words	2016-08-20	manu
	10230	Slave' says he worked for six years without pay;FOUR ARE ARRESTED AS MAN IS FOUND LIVING IN GREENACRES ATTIC	Manchester Evening News, NEWS; Pg. 4, 471 words	2018-01-08	manu
	10231	Slavery 'persists in Australia'	WA Today, 509 words	2016-05-31	manu
	10232	Tainted global supply chains	The Express Tribune, 644 words	2016-01-01	manu
	10233	Thai seafood industry likely to thrive again in wake of Tier 2 human trafficking status - businessman	Philippines News Agency, 316 words	2016-07-05	manu
	10234	The spread of slavery in the Asia-Pacific	The ASPI Strategist, 1496 words	2016-12-14	manu
	10235	Seafood Import Monitoring Program	US Official News, 27014 words	2016-12-09	mfish
	10236	Abused Workers Turned to UFW for Help	Targeted News Service, 1491 words	2017-01-04	mlk
	10237	Amnesty International: 'Unlawful' Venezuela decree gives military power	CNNMoney.com, ECONOMY, 495 words	2016-08-01	mlk
	10238	As migrant workers decrease, Idaho farmers struggle	The Times-News (Twin Falls, Idaho), BUSINESS AND FINANCIAL NEWS, 1331 words	2019-08-18	mlk
	10239	Backgrounder: Recent human trafficking events in Texas	Xinhua General News Service, WORLD NEWS; Political, 310 words	2017-07-23	mlk
	10240	BBC Radio 4 - 04:50 AM GMT	TVEyes - BBC Radio 4, U.K. NATIONAL RADIO, 743 words	2019-10-08	mlk
	10241	CONTRERAS | Dairy's True Colors: Racism at Dairy Day	Cornell Daily Sun: Cornell University, NEWS; Pg. 1, 1063 words	2019-11-04	mlk
	10242	Farmworkers of the World - Unite!	US Official News, 1100 words	2017-11-10	mlk
	10243	No Headline In Original	US Official News, 5322 words	2019-02-01	mlk
	10244	Serfing USA: New 'Bracero' Bill Could Cut Agriculture Workers' Rights And Wages	International Business Times News, 2127 words	2018-01-03	mlk
	10245	Study finds widespread worker abuse	The New Zealand Herald, BUSINESS; General, 931 words	2017-01-20	mlk
	10246	These Farmworkers Know How to End Sexual Harassment in the Fields. Will Wendy's Listen?	The Nation Blogs, 2564 words	2018-03-15	mlk
	10247	US Customs reacts to investigation into China’s seafood slaves	FoodNavigator-Asia.com, 707 words	2017-10-09	mlk
	10248	Will Allen: All in? Or deep dairy denial?	VT Digger, 1210 words	2016-11-16	mlk
	10249	‘There’s no one around’: Pa. farmers, faced with labor shortage, struggle to keep afloat	Philly.com, STATE AND REGIONAL NEWS, 922 words	2019-05-07	mlk_d
	10250	BBC News - 01:15 AM GMT	TVEyes - BBC News 24, U.K. NATIONAL; News, 584 words	2019-05-06	mlk_d
	10251	Brazil's Fight Against Urban Slavery Is Getting Harder	Newstex BlogsVoice of America, 417 words	2019-01-31	mlk_d
	10252	Dairy official says he hasn't seen human trafficking lawsuit	Associated Press International, DOMESTIC NEWS, 302 words	2017-01-06	mlk_d
	10253	Dairy veterinarians appeal trafficking lawsuit dismissal	Associated Press State & Local, STATE AND REGIONAL, 305 words	2019-06-19	mlk_d
	10254	Exploitation a community-wide issue	Marlborough Express (New Zealand), FEATURES; EDITORIAL; Pg. 6, 418 words	2016-12-15	mlk_d
	10255	Exploitation of migrant workers mars New Zealand reputation: expert	Philippines News Agency, 461 words	2016-12-14	mlk_d
	10256	House Judiciary Subcommittee on Immigration and Border Security Hearing;"Agricultural Guestworkers: Meeting the Growing Needs of American Agriculture.";Testimony by Giev Kashkooli, Vice President, United Farm Workers	Congressional Documents and Publications, U.S. HOUSE OF REPRESENTATIVES DOCUMENTS, 3609 words	2017-07-19	mlk_d
	10257	I would like to be treated at least like the cows, says migrant in the US	CE Noticias Financieras English, 396 words	2019-05-10	mlk_d
	10258	Indians in Italy: Work, Life and Exploitation	Newstex Blogs DESIblitz, 1775 words	2019-10-26	mlk_d
	10259	Joins BBC News - 03:17 AM GMT	TVEyes - BBC 1 Wales, U.K. REGIONAL TV; News, 658 words	2019-05-06	mlk_d
	10260	LHC orders release of four dairy workers	Daily Times; Vol. 14; No. 58, 136 words	2016-02-27	mlk_d
	10261	Mexican veterinarians given low-skill jobs;Offers in visa program don't measure up to reality of work	USA TODAY, MONEY; Pg. 1B, 1466 words	2019-12-11	mlk_d
	10262	Mexican veterinarians sue Idaho dairy for human trafficking	Associated Press International, BUSINESS NEWS, 849 words	2017-01-05	mlk_d
	10263	Migrant worker exploitation: insights from New Zealand	The Development Policy Centre Blog, 1364 words	2017-11-19	mlk_d
	10264	Migrant worker pay dispute unresolved	The Standard, NEWS, 260 words	2017-08-31	mlk_d
	10265	Migrants most at risk of slavery in NZ	The Press (Christchurch, New Zealand), NEWS; NATIONAL; Pg. 9, 468 words	2016-06-02	mlk_d
	10266	Modern slavery rife in NZ	The Press (Christchurch, New Zealand), NEWS; NATIONAL; Pg. 16, 601 words	2016-12-15	mlk_d
	10267	More to human trafficking than meets the eye	The Lima News (Ohio), STATE AND REGIONAL NEWS, 615 words	2018-02-06	mlk_d
	10268	NZ dream turns to nightmare for international students	The New Zealand Herald, NEWS; General, 1627 words	2016-12-06	mlk_d
	10269	NZ Government failing in anti-trafficking duties: US State Department annual report	The New Zealand Herald, NEWS; General, 365 words	2019-06-21	mlk_d
	10270	Police rescue mentally ill from forced labour on Pen dairy farms	The Times of India (TOI), NAVI MUMBAI, 309 words	2019-06-28	mlk_d
	10271	Shameful exploitation must end	Waikato Times (Hamilton, New Zealand), FEATURES; NATIONAL; Pg. 6, 732 words	2017-02-07	mlk_d
	10272	Suit to allow farmworker organizing heard in Albany appeals court	Watertown Daily Times (New York), STATE AND REGIONAL NEWS, 710 words	2019-02-12	mlk_d
	10273	Union boss: Migrant business owners bring attitudes from home and are "exploiting own people"	The New Zealand Herald, BUSINESS; General, 552 words	2018-02-22	mlk_d
	10274	UNITED FARM WORKERS CITE 'ONGOING PROBLEMS' WITHIN STARBUCKS SUPPLY CHAIN	States News Service, 751 words	2019-03-28	mlk_d
	10275	UNITED FARM WORKERS TO HOLD VIGIL OUTSIDE STARBUCKS' SHAREHOLDER MEETING	States News Service, 660 words	2019-03-19	mlk_d
	10276	We must not turn a blind eye	The Nelson Mail (New Zealand), FEATURES; EDITORIAL; Pg. 6, 407 words	2016-12-15	mlk_d
	10277	When Workers Are Killed on Small Farms, OSHA's Hands Are Tied	FairWarning, 3936 words	2018-11-28	mlk_d
	10278	Woolworths faces vote on labour rights	AFR Online, 697 words	2018-11-12	mlk_d
	10279	Worker exploitation rampant in NZ: report	The Southland Times (New Zealand), BUSINESS; NATIONAL; Pg. 13, 653 words	2016-12-15	mlk_d
	10280	World Features - 02:23 AM GMT	TVeyes - BBC World, U.K. NATIONAL; News, 538 words	2019-05-11	mlk_d
	10281	Charges against recruiter dropped;Border agency accused company of trafficking migrant workers	The Toronto Star, NEWS; Pg. A16, 422 words	2019-12-12	msrm
	10282	Fair Work ombudsman report reveals widespread exploitation, underpayment of 417 visa holders	ABC Premium News (Australia), 663 words	2016-10-15	msrm
	10283	Migrant workers seek stronger labour protections in Ontario	The Globe and Mail (Canada), NEWS; Pg. A9, 709 words	2019-04-11	msrm
	10284	Migrant workers taking recruiter, employer to court;Filipino labourers suing agency, mushroom farm for alleged fees, work permits they didn't receive	The Toronto Star, GREATER TORONTO; Pg. GT1, 916 words	2018-05-29	msrm
	10285	Migrant workers win lawsuit against recruiter;Company ordered to return fees for 'illegal' services, pay damages to group employed at GTA farm	The Toronto Star, NEWS; Pg. A1, 891 words	2019-03-08	msrm
	10286	SLAVE LABOUR Your groceries picked by slaves - How Britain's biggest slavery gang supplied supermarkets such as Tesco, Asda and M&S	thesun.co.uk, NEWS,UK NEWS; Version:1, 1254 words	2019-07-07	msrm
	10287	Stop arguing about flags says Nickels	Portadown Times, 283 words	2016-04-30	msrm
	10288	Three charged with allegedly exploiting, trafficking migrant workers;Three charged with allegedly exploiting migrant workers	Canadian Press, ONTARIO,NATIONAL, 141 words	2018-05-16	msrm
	10289	Cycle of exploitation proves relentless for African migrant workers in Sicily;Foreigners who work long hours for negligible pay in the Sicilian countryside are having their settlements razed, exposing them to even worse treatment	The Guardian(London), GLOBAL DEVELOPMENT; Version:2, 834 words	2018-05-04	olv_oil
	10290	a plan to hire local, but migrants finish job;COVER STORY	Dayton Daily News (Ohio), ; Pg. wapo12, 2233 words	2017-10-15	p_avo
	10291	Washington: Farm Labor and Mexico’s Export Produce Industry	Impact News Service, 505 words	2018-07-27	p_avo
	10292	Three jailed for trafficking for sexual exploitation	European Union News, 572 words	2016-01-22	p_blkbry
	10293	Fears over rise in migrant workers killed, injured in industrial accidents	The Sydney Morning Herald (Australia) - Online, 1033 words	2016-08-26	p_cab
	10294	Korean dream jobs sour	The Bangkok Post (Thailand), 1565 words	2018-09-02	p_cab
	10295	Report shows complaints by migrant workers soared 43%	Jerusalem Post, NEWS; Pg. 5, 499 words	2019-05-16	p_cab
	10296	3 minors, 25-year-old rescued from bonded labour in Hoskote	The Times of India (TOI), BENGALURU, 454 words	2016-07-21	p_caul
	10297	Britain's Hardest Workers: Inside the Low Wage - 00:40 AM GMT	TVEyes - BBC 2, U.K. NATIONAL, 753 words	2016-09-15	p_caul
	10298	Agri Labour Australia forced to pay more than $50,000 to Vanuatu labourers working in northern Victoria	ABC Premium News (Australia), 962 words	2019-04-24	p_chry
	10299	At least 12 migrant laborers dead in crash in southern Italy	Xinhua General News Service, INTERNATIONAL NEWS, 390 words	2018-08-07	p_chry
	10300	Australia: Migrants trapped in 'slave-like' conditions at Aussie farms	Thai News Service, GENERAL NEWS, 1276 words	2019-04-26	p_chry
	10301	Italy busts gangmastering ring exploiting immigrants	Xinhua General News Service, INTERNATIONAL NEWS, 426 words	2019-01-18	p_chry
	10302	No Headline In Original	AAP Newsfeed, DOMESTIC NEWS, 384 words	2019-04-29	p_chry
	10303	Perth international 'students' linked to sex work, human trafficking	WA Today, 974 words	2016-10-01	p_chry
	10304	Snakes, rats, bedbugs, abuse. Migrant worker complaints expose underside of Canada's seasonal agriculture program	The Hamilton Spectator (Ontario, Canada), NEWS; Pg. 0, 2080 words	2019-10-14	p_chry
	10305	Students at a Perth training college are working as prostitutes, laundering money and running human trafficking schemes while 'studying'	MailOnline, NEWS, 473 words	2016-10-02	p_chry
	10306	Wage theft 'endemic' among exploited backpackers in Australia	telegraph.co.uk, NEWS; Version:1, 600 words	2017-11-21	p_chry
	10307	Toronto woman who stood up for migrant workers, facing deportation herself	MetroNews.ca, METRO NEWS | NEWS | TORONTO; Pg. 0, 751 words	2017-01-12	p_cuk
	10308	Correction: Migrant Workers-Driven to Death-ABRIDGED story	The Associated Press, DOMESTIC NEWS, 1499 words	2017-01-06	p_gar
	10309	Dirty secret of China's prisons;FT BIG READ. CHINA ; Prison labour is common in China but the export of products made inside jails is illegal. Yet, say critics, some items are still finding their way into multinational supply chains and on to western dinner tables. By Yuan Yang	Financial Times (London, England), FEATURES; Pg. 7, 2109 words	2018-08-31	p_gar
	10310	Raise a stink; Dangerous game; Weighty issue - Raise a stink	The Telegraph (India), 622 words	2018-09-01	p_gar
	10311	A Woman’s Death Sorting Grapes Exposes Italy’s ‘Slavery’	The New York Times , WORLD; europe, 1402 words	2017-04-11	p_grp
	10312	Global companies can end scourge of slavery	Canberra Times (Australia), NEWS; Pg. 8, 661 words	2019-02-08	p_grp
	10313	House Education and Labor Subcommittee on Workforce Protections Hearing;"From the Fields to the Factories: Preventing Workplace Injury and Death from Excessive Heat.";Testimony by Arturo Rodriguez, Former President, United Farm Workers, San Antonio , TX;WAX70971119HG57	Congressional Documents and Publications, U.S. HOUSE OF REPRESENTATIVES DOCUMENTS, 5506 words	2019-07-11	p_grp
	10314	Italy busts gangmastering ring exploiting immigrants	Xinhua General News Service, INTERNATIONAL NEWS, 426 words	2019-01-18	p_grp
	10315	Italy's slave labour problem	The Week UK, 1274 words	2019-06-20	p_grp
	10316	On Israeli farms, a bleak existence for Thai workers;Harsh conditions, long hours, health hazards, poor pay practices add up to abuse, rights group alleges	USA TODAY, NEWS; Pg. 8A, 803 words	2016-02-12	p_grp
	10317	Research finds that global activism has helped combat worker exploitation on South African vineyards	Impact News Service, 591 words	2019-11-12	p_grp
	10318	Something rotten	The Age (Melbourne, Australia), NEWS; Pg. 8, 3202 words	2016-11-15	p_grp
	10319	Three arrested for exploiting farm laborers in Italy	Global English (Middle East and North Africa Financial Network), 284 words	2018-07-24	p_grp
	10320	Italy's Salvini declares war on mafia after migrant worker deaths	Digital Journal, 512 words	2018-08-07	p_orng
	10321	MODERN DAY SLAVERY RATED WORLD'S LARGEST SINGLE CRIME INDUSTRY	IPS - Inter Press Service, 1609 words	2019-02-25	p_orng
	10322	Reaping the fruits of blockchain: How Albert Heijn links orange grove to shopping basket	FoodNavigator.com, FOOD SAFETY & QUALITY, 1055 words	2019-03-01	p_orng
	10323	Worker trapped under fruit cartons rescued after 12 hrs	Times of India (Electronic Edition), TIMES CITY, 304 words	2019-05-01	p_orng
	10324	Experiential learning trip travels to Belize, studies cacao	The Campus: Allegheny College, SCIENCE; Pg. 1, 1927 words	2019-09-01	p_pnapl
	10325	Alarm at slavery's rise in Australia	Hobart Mercury (Australia), BUSINESS; Pg. 24, 307 words	2018-07-20	pack
	10326	Arrest made after suspected slavery offences	FoodManufacture.co.uk, 383 words	2019-03-13	pack
	10327	B.C., migrant farm workers push themselves to get perfect blueberries to your plate	thestar.com, VANCOUVER, 1326 words	2018-09-15	pack
	10328	BBC London News - 12:35 AM GMT	TVEyes - BBC 1 West Midlands, U.K. REGIONAL TV; News, 827 words	2019-08-19	pack
	10329	Couple served first GLAA ASBO	FoodManufacture.co.uk, 372 words	2018-10-26	pack
	10330	Czech human-trafficking gang members sentenced to jail in Britain	Channel NewsAsia, WORLD, 396 words	2016-10-31	pack
	10331	Free ag's hidden illegals	The Weekly Times (Australia), NEWS; Pg. 1, 849 words	2018-10-03	pack
	10332	Growing Pains	The American Prospect Blogs, 3913 words	2018-06-08	pack
	10333	Human Trafficking and Forced Labor Victims File Lawsuit Against California-based Seafood Importers	GlobeNewswire, CLASS ACTION; LAW & LEGAL ISSUES, 1037 words	2016-06-15	pack
	10334	Jailed Newcastle human trafficking gang who made £450k forced to pay £80k to vulnerable victims;The gang brought people from Slovakia and the Czech Republic to work in the UK and forced them to live in captivity	chroniclelive.co.uk, NEWS; Version:1, 498 words	2019-08-16	pack
	10335	Modern slavery case referrals rising steeply, report shows	The Grocer, NEWS, 389 words	2018-05-12	pack
	10336	Myanmar migrant workers hit hard EU ultimatum behind closure of seafood	The Nation (Thailand), 717 words	2016-02-27	pack
	10337	No Headline In Original	The Toronto Star, NEWS; Pg. A1, 1794 words	2017-10-08	pack
	10338	Old Anglesey Aluminium base for human trafficking victims;Bid put forward to turn former medical centre on site near Holyhead into short-term accommodation	dailypost.co.uk, NEWS, 465 words	2016-05-04	pack
	10339	Romany family who bought destitute slaves from Eastern Europe for £200 a head then kept them in cellars and swindled benefits in their names are found guilty of trafficking	MailOnline, NEWS; Version:2, 606 words	2018-04-11	pack
	10340	Shocking extent of modern slavery in agriculture revealed	Farmers Weekly, NEWS, 1477 words	2018-05-18	pack
	10341	Shrimp Farming Forced Labor Lawsuit Against Costco Dismissed	Consumerist, 393 words	2017-01-26	pack
	10342	Slave raid 3 held	Daily Star, NEWS; Pg. 18, 67 words	2019-09-05	pack
	10343	TEXT TALK	Herald Sun (Australia), LETTERS; Pg. 31, 363 words	2017-04-21	pack
	10344	THAT STINKS	MAIL ON SUNDAY (London), 904 words	2019-06-02	pack
	10345	The evil faces of modern day slavery: Roma gang who exploited EU laws to traffic victims from Slovakia to Newcastle present a damning picture of 2018 Britain	MailOnline, NEWS; Version:3, 2091 words	2018-04-20	pack
	10346	The stark reality of modern slavery in the North East revealed - with children are among victims;Statistics from the National Crime Agency show there were 98 suspected victims of modern slavery reported in the region last year alone	chroniclelive.co.uk, NEWS; Version:1, 669 words	2019-08-23	pack
	10347	THREE ARRESTED IN MODERN SLAVERY PROBE	Press Association Mediapoint, HOME NEWS, 132 words	2019-09-04	pack
	10348	What supply chain transparency means	Business Weekly, 2019 words	2019-08-26	pack
	10349	Women in slavery gang jailed after threatening witness	The Times (London), NEWS; Pg. 23, 505 words	2017-09-13	pack
	10350	Migrant farm workers petition for increased rights in Canada; Employer says " due dilgence and more " done on behalf of injured worker	Wallaceburg Courier Press, NEWS; Pg. A21, 1359 words	2016-09-15	pep
	10351	MIGRANT FARM WORKERS, THE MAIN VICTIMS OF SLAVE LABOUR IN MEXICO	IPS - Inter Press Service, 1372 words	2019-04-09	pep
	10352	International Labor Rights Forum: NGOs Call on U.S. Customs to Block Import of Palm Oil Produced Using Forced Labor	Targeted News Service, 903 words	2019-08-15	pk_oil
	10353	NGOS CALL ON U.S. CUSTOMS TO BLOCK IMPORT OF PALM OIL PRODUCED USING FORCED LABOR	States News Service, 879 words	2019-08-15	pk_oil
	10354	What do we do about palm oil?	Biofuels Digest, 2962 words	2016-04-18	pk_oil
	10355	30,000 HSBC Customers Call on Their Bank to Stop Funding Deforestation	Targeted News Service, 505 words	2017-02-13	plm_oil
	10356	Bringing Indonesia's Democratic Transition to the Workplace	The Nation Blogs, 1664 words	2018-04-17	plm_oil
	10357	BROAD, INTERNATIONAL COALITION CALLS OUT PEPSICO FOR ONGOING DEFORESTATION, LABOR RIGHTS ABUSES IN PALM OIL SUPPLY CHAIN NGOS FROM AROUND THE WORLD ISSUE AN OPEN LETTER TO THE SNACK FOOD GIANT, DEMANDING REFORMS OF ITS CONTROVERSIAL PALM OIL SOURCING	States News Service, 361 words	2017-11-08	plm_oil
	10358	Bunge shares slide after $946m palm oil deal	FT.com, 498 words	2017-09-12	plm_oil
	10359	EXHIBITION: After the Fact | Borderless Captivity at the EU Delegation	Nordic Daily, 408 words	2017-10-13	plm_oil
	10360	Grant & Eisenhofer ESG Institute Petitions U.S. Government to Block Importation of Palm Oil Produced by FGV Holdings Berhad in Malaysia, Based on Evidence of Child and Forced Labor Practices	Global English (Middle East and North Africa Financial Network), 1782 words	2019-06-24	plm_oil
	10361	Household brands under fire for palm oil labour breaches;Investigation - Human rights issues	Sydney Morning Herald (Australia), NEWS; Pg. 11, 642 words	2016-12-01	plm_oil
	10362	How can we support migrant workers in the palm oil supply chain? - live chat;Join a panel of experts online on Wednesday 17 February 10am GMT to discuss how to improve the working conditions and livelihoods of migrant workersWatch our short animation: how to clean up the murky world of palm oil	The Guardian, GUARDIAN SUSTAINABLE BUSINESS, 335 words	2016-02-01	plm_oil
	10363	How to Fend Off Risks Related to Human Trafficking	CFO.com, ETHICS, 1543 words	2019-06-24	plm_oil
	10364	Human Rights Challenges Flying Below Radar for Renewables	Newstex Blogs Greentech Media, 1285 words	2019-10-16	plm_oil
	10365	Human Trafficking a Hidden Toll of Indonesian Fisheries Wars	Voice of America News, VOA ENGLISH SERVICE, 1002 words	2017-06-23	plm_oil
	10366	ILO CALLS FOR PROTECTION OF MIGRANT WORKERS	Antara News, 370 words	2016-12-14	plm_oil
	10367	Impact Asia With Mishal Husain - 2:30 PM GMT	TVeyes - BBC World, U.K. NATIONAL; News, 724 words	2016-11-30	plm_oil
	10368	Indonesia calls on palm oil industry, obscured by secrecy, to remain opaque	Mongabay News, 3389 words	2019-05-21	plm_oil
	10369	Indonesia: Government Must Investigate Wilmar Labour Practices as Company Attempts to Cover Up Abuse Claims	Targeted News Service, 646 words	2017-03-07	plm_oil
	10370	Indonesia: Malaysian police arrests killer of Indonesian migrant worker	Thai News Service, GENERAL NEWS, 191 words	2019-12-18	plm_oil
	10371	Labour abuses found at Indonesian palm plantations supplying global companies - Amnesty	Tendernews.com, 642 words	2016-11-30	plm_oil
	10372	Land conflicts and shady finances plague DR Congo palm oil company backed by development funds	US Official News, 811 words	2016-11-02	plm_oil
	10373	Major companies fail to disclose slavery and trafficking risks, warn UK experts;A watchdog on corporate accountability, CORE, said a study of 50 big name brands showed the statements businesses filed outliningactions they had made to combat slavery in their supply chains lacked detail and transparency	The Independent (United Kingdom), BUSINESS NEWS; Version:2, 625 words	2017-10-04	plm_oil
	10374	Mounting outcry over Indonesian palm oil bill as legislators press on	Mongabay News, 2029 words	2017-07-21	plm_oil
	10375	-Nestle and Sime Darby Plantation launch worker helpline to tackle human and labor rights issues in palm oil supply chain	ENP Newswire, 664 words	2018-11-14	plm_oil
	10376	NEW REPORT FINDS ONGOING WORKER EXPLOITATION, POVERTY WAGES, TOXIC CONDITIONS ON PALM OIL PLANTATIONS LINKED TO PEPSICO, NESTLE LABOR ABUSES PERSIST ON RSPO-CERTIFIED PALM OIL PLANTATIONS AFTER BEING FIRST EXPOSED NEARLY A YEAR AND A HALF AGO	States News Service, 980 words	2017-11-27	plm_oil
	10377	NZ millions in embattled palm oil company	The New Zealand Herald, NEWS; General, 904 words	2017-03-12	plm_oil
	10378	Oil Change	Vogue, BEAUTY; Pg. 454; Vol. 207; No. 9; ISSN: 0042-8000, 661 words	2017-09-01	plm_oil
	10379	PepsiCo and Nestlé sever ties with Indonesia s largest palm oil supplier in wake of alleged human rights abuses	BakeryAndSnacks.com, POLICY, 1191 words	2018-10-05	plm_oil
	10380	RSPO suspends FGV palm oil mill and four plantations over labour rights abuses	FoodNavigator.com, BUSINESS, 862 words	2018-11-30	plm_oil
	10381	SUKABUMI POLICE TRACK DOWN HUMAN TRAFFICKING VICTIMS IN MALAYSIA	Antara News, 333 words	2016-09-09	plm_oil
	10382	Tackling migrant crisis at one of its sources	Owen Sound Sun Times, FORUM; Pg. A5, 1282 words	2018-09-25	plm_oil
	10383	Thailand: Artist's Graphic Novel Recounts His Trafficking Ordeal on Thai Fishing Boat	Thai News Service, GENERAL NEWS, 840 words	2019-05-27	plm_oil
	10384	Vannak Prum was sold 'like an animal' into modern slavery. This is his story	ABC Premium News (Australia), 834 words	2019-08-10	plm_oil
	10385	WHO IS STILL TIED TO INDOFOOD? INDONESIAN PALM OIL GIANT INDOFOOD HAS WITHDRAWN FROM THE RSPO AND ITS LABOR ABUSES REMAIN UNADDRESSED.	States News Service, 321 words	2019-02-11	plm_oil
	10386	@HD2 New Briefs head;Ramadan marred by violence in deep South	The Nation (Thailand), 590 words	2016-07-08	pltry
	10387	A Chicken-Nugget Theory of Capitalism	The Nation Blogs, 1784 words	2017-11-07	pltry
	10388	Another suit filed over unpaid labor for drug court participants	Arkansas Times, 1072 words	2017-11-02	pltry
	10389	BBC 2 Radio - 5:00 PM GMT	TVEyes - BBC Radio 2, U.K. NATIONAL RADIO, 516 words	2018-10-04	pltry
	10390	BBC 2 Radio - 7:00 PM GMT	TVEyes - BBC Radio 2, U.K. NATIONAL RADIO, 647 words	2017-08-10	pltry
	10391	British activist convicted in Thai defamation trial	Agence France Presse -- English, 581 words	2016-09-20	pltry
	10392	Burmese workers file lawsuit against Thai food giant Betagro for enslavement;THAILAND FORCED LABOR	EFE Newswire - Americas in Focus, 279 words	2016-09-02	pltry
	10393	Calls for changes to TFW program; Temporary Foreign workers, advocates want an end to practice of issuing closed work permits	Woodstock Sentinel-Review, NEWS; Pg. A8, 632 words	2017-07-31	pltry
	10394	Centre issues report on IUU crackdown eu delegation set to visit next week	The Nation (Thailand), 717 words	2016-01-15	pltry
	10395	Entrepreneurs and gendarmes prosecuted for trafficking in persons for labour exploitation	CE Noticias Financieras English, 1017 words	2019-12-20	pltry
	10396	Facebook post inspires landmark case for migrant workers	The Nation (Thailand), 1196 words	2016-09-16	pltry
	10397	Fowl play suspected'	The New Age (South Africa), 402 words	2017-12-13	pltry
	10398	GLAA action results in poultry firm closure	FoodManufacture.co.uk, 358 words	2018-10-31	pltry
	10399	Hall heads for Paris but fight for rights goes on	The Bangkok Post (Thailand), 1337 words	2016-11-13	pltry
	10400	If they die drop them in a forest': the ringleader behind the migrant death truck	Agence France Presse -- English, 661 words	2018-06-14	pltry
	10401	ILLEGAL IMMIGRATION ABETS THE EXPLOITATION OF WORKERS	States News Service, 3155 words	2019-08-16	pltry
	10402	International Human Rights Day: stop corporate abuse of Thailand's courts	European Union News, 699 words	2016-12-13	pltry
	10403	Lawsuit filed over unpaid labor by drug defendants for Arkansas poultry company	Arkansas Times, 1141 words	2017-10-11	pltry
	10404	Legal battle over Thai poultry migrant abuse begins	GlobalMeatNews.com, SAFETY & LEGISLATION, 485 words	2016-11-01	pltry
	10405	Migrant death truck 'mastermind' tight-lipped at trial	Agence France Presse -- English, 506 words	2017-06-22	pltry
	10406	MODERN DAY SLAVES ON 50P AND HOUR WHILE GANG DROVE BENTLEYS	DAILY MAIL (London), 687 words	2019-07-06	pltry
	10407	Modern slavery directors personally liable for employee exploitation	JD Supra, 1112 words	2019-06-27	pltry
	10408	Modern slavery gang made £2m from workers	The Daily Telegraph (London), NEWS; Pg. 10, 322 words	2019-07-06	pltry
	10409	Myanmar (Burma): Burmese Migrant Workers File Lawsuit Against Thai Export Giant	Thai News Service, GENERAL NEWS, 409 words	2016-09-06	pltry
	10410	Myanmar workers file $1.33m claim against Betagro over Lop Buri supplier	Asia News Network, 456 words	2016-09-02	pltry
	10411	No Headline In Original	Poultry World, NEWS, 300 words	2016-01-29	pltry
	10412	Police break up huge 'modern day slavery' ring in UK;Police break up huge 'modern day slavery' ring in UK	Canadian Press, INTERNATIONAL, 430 words	2019-07-05	pltry
	10413	Political Notes	The White House Bulletin, IN THE WHITE HOUSE AND AROUND TOWN, 1960 words	2017-05-31	pltry
	10414	Protect labour rights, civil groups tell PM	The Bangkok Post (Thailand), 419 words	2017-09-20	pltry
	10415	Ruling finds in favour of trafficked victims	Labour Research, LAW MATTERS, 329 words	2016-08-01	pltry
	10416	SA cries foul over alleged slave labour practices in Brazil	Cape Times (South Africa), BUSINESS REPORT; Pg. 16, 406 words	2017-12-13	pltry
	10417	Senator's company cited in Home Depot shareholder proposal	Arkansas Times, 579 words	2019-05-15	pltry
	10418	Slavery Is Not a Thing of the Past, It Still Exists Today Affecting Millions	Inter Press Service (Johannesburg), 986 words	2019-02-28	pltry
	10419	Slavery still exists, affecting millions	The New Nation (Bangladesh), 1024 words	2019-03-03	pltry
	10420	Thai reporter gets jail in libel case filed by poultry farm	Associated Press International, BUSINESS NEWS, 519 words	2019-12-24	pltry
	10421	Thailand Migrant Rights Leader Wins Human Rights Award	Impact News Service, 571 words	2019-03-13	pltry
	10422	Thailand: Drop Criminal Complaints Against Human Rights Defender Nan Win	Targeted News Service, 518 words	2019-02-04	pltry
	10423	TRANSPORTATION PROVIDERS COMBATTING HUMAN TRAFFICKING;COMMITTEE: SENATE COMMERCE, SCIENCE AND TRANSPORTATION	CQ Congressional Testimony, CAPITOL HILL HEARING TESTIMONY, 4541 words	2017-07-12	pltry
	10424	Trump Administration Prosecutes Migrant Workers Arrested In Mississippi ICE Raid	The Huffington Post, 1356 words	2019-08-16	pltry
	10425	Two New York Men Charged With Conspiracy To Commit Human Trafficking And Other Crimes For Roles In New Jersey Chicken Slaughterhouse Business	Justice Department Documents and Publications, JUSTICE DEPARTMENT - U.S. ATTORNEYS OFFICES PRESS RELEASES, 947 words	2016-11-29	pltry
	10426	U.S. trafficking report credits Thailand but progress mixed	Telegraph Herald (Dubuque, IA), A; Pg. 7, 681 words	2018-07-01	pltry
	10427	UK's largest modern slavery gang trafficked more than 400 victims;Vulnerable victims including homeless people and ex-prisoners forced to live in squalor as they earned ringleaders millions	The Independent (United Kingdom), CRIME; Version:4, 1207 words	2019-07-05	pltry
	10428	United States Courts Opinions: United States District Court Eastern District of Fifth Circuit: MARIA CAZORLA, ET AL, Plaintiffs v. KOCH FOODS OF MISSISSIPPI, L.L.C.; JESSIE ICKOM, Defendants	US Official News, 13395 words	2017-02-27	pltry
	10429	UPDATE: 3 people charged after anti-slavery raid at Bolton chicken factory	The Bolton News, NEWS, 635 words	2016-03-09	pltry
	10430	US trafficking report credits Thailand but progress mixed	Associated Press International, INTERNATIONAL NEWS, 660 words	2018-06-30	pltry
	10431	Washington: 2 charged with human trafficking, harboring foreign workers following NJ poultry slaughterhouse probe	US Official News, 552 words	2016-12-02	pltry
	10432	Washington: Two New York Men Charged With Conspiracy To Commit Human Trafficking And Other Crimes For Roles In New Jersey Chicken Slaughterhouse Business	US Official News, 982 words	2016-11-29	pltry
	10433	Workers claiming they had to sleep with the chickens face Thai court charges;Burmese migrants charged with defamation after alleging labour abuses in Thailand's multimillion-pound poultry export industry	The Guardian(London), GLOBAL DEVELOPMENT; Version:1, 710 words	2017-06-06	pltry
	10434	Workers win pay dispute	The Bangkok Post (Thailand), 238 words	2016-08-07	pltry
	10435	A life of misery packed in a squalid shipping container where you wouldn't keep a dog ...	Manchester Evening News, FEATURES; Pg. 4,5, 737 words	2016-03-09	pltry_c
	10436	ACLU of Oklahoma Sues Over Forced Labor, Human Trafficking in Court-Mandated "Rehab" Program	US Official News, 703 words	2017-11-02	pltry_c
	10437	BBC London News - 5:45 PM GMT	TVEyes - BBC 1 South East, U.K. REGIONAL TV; News, 800 words	2019-04-10	pltry_c
	10438	Betagro Group axes supplier over migrant worker abuses	Asia News Network, 372 words	2016-06-30	pltry_c
	10439	Britain's biggest slavery gang 'supplied Tesco, Asda and M&S with fresh vegetables';Some victims who were held captive by the Black Country-based gang were warned to 'dig their own graves'	birminghammail.co.uk, 1168 words	2019-07-08	pltry_c
	10440	Chicken factory slavery charge dropped against man, 78, after CPS offer no evidence	The Bolton News, NEWS, 205 words	2016-06-08	pltry_c
	10441	Chicken farms under probe for worker abuses	The Nation (Thailand), 270 words	2016-08-10	pltry_c
	10442	Commission to probe poultry industry labour 'abuses'	The Bangkok Post (Thailand), 414 words	2016-07-08	pltry_c
	10443	Defamation trial begins for Myanmar workers who reported abuse at farm	The Nation (Thailand), 403 words	2018-02-08	pltry_c
	10444	EGGS-PLOITATION Cruel couple kept victims of trafficking as slaves and forced them to work at farms that supply The Happy Egg Company;Darrel Houghton and Jackie Judge, both in their 50s, kept illegally-trafficked Lithuanian men as slaves	thesun.co.uk, NEWS,UK NEWS,STAMP OUT SLAVERY; Version:2, 158 words	2019-04-11	pltry_c
	10445	Ending slavery with the right strategy	The Bangkok Post (Thailand), 1136 words	2019-09-09	pltry_c
	10446	FOWL PLAY;SUPERMARKETS SCANDAL Slave workers raise chickens sold in UK	The Sun (England), SPORT; Pg. 11, 191 words	2016-08-29	pltry_c
	10447	Greenpeace Calls for Complete Recalls of Chicken of Sea, Bumble Bee Canned Tuna	Targeted News Service, 539 words	2016-03-17	pltry_c
	10448	Halal Slaughterhouse Operators Charged With Human Trafficking	Atlas Shrugs, 408 words	2016-12-12	pltry_c
	10449	Hendren denies 'forced labor' lawsuits	Plastics News Print Version; Pg. 1; Vol. 28, 1388 words	2017-11-06	pltry_c
	10450	Investigation: Drug court rehabs survive on forced labor	Associated Press State & Local, BUSINESS NEWS, 1127 words	2017-10-04	pltry_c
	10451	Labor issues persist in cocoa, tea supply chains | Meat alternatives sizzle on menus and store shelves	NewHope, 601 words	2018-06-13	pltry_c
	10452	Lawsuit filed over unpaid labor by drug defendants for Arkansas poultry company	Arkansas Times, 1141 words	2017-10-11	pltry_c
	10453	Migrant advocate verdict threatens labour abuse reporting in Thailand: HRW	Mizzima, 451 words	2018-03-29	pltry_c
	10454	Modern slavery unit hailed in report to police chief	The Bolton News, NEWS, 641 words	2016-04-06	pltry_c
	10455	Myanmar workers fight defamation charges in chicken farm case	The Bangkok Post (Thailand), 349 words	2017-10-05	pltry_c
	10456	North Koreans process salmon, snow crab eaten in US, Europe	Postmedia Breaking News, PMN NEWS, 1155 words	2017-10-05	pltry_c
	10457	Number suing chicken pair rises to 16	Kent Messenger, 163 words	2016-04-22	pltry_c
	10458	Police raids find 'slavery' victims living in squalid conditions unfit for a dog;Officers raided a chicken factory in Bolton and found workers living in inhumane conditions in a shipping container	manchestereveningnews.co.uk, NEWS, 550 words	2016-03-08	pltry_c
	10459	Poultry association cries foul over work conditions in Brazil	The Mercury (South Africa), BUSINESS REPORT; Pg. 17, 337 words	2017-12-07	pltry_c
	10460	Regional News and Weather - 1:35 PM GMT	TVEyes - BBC 1 East Midlands, U.K. REGIONAL TV; News, 746 words	2017-10-30	pltry_c
	10461	Regional News and Weather - 10:35 PM GMT	TVEyes - BBC 1 South East, U.K. REGIONAL TV; News, 725 words	2016-12-20	pltry_c
	10462	Regional News and Weather - 10:35 PM GMT	TVEyes - BBC 1 East Midlands, U.K. REGIONAL TV; News, 813 words	2018-10-31	pltry_c
	10463	Rehab Work Camps Were Facing Regulation. Then a Friend Stepped In.	Oklahoma Watch, 1048 words	2017-10-18	pltry_c
	10464	Report calls rehab centers little more than work camps;Investigation shows exploitation of nationwide push.	Dayton Daily News (Ohio), ; Pg. A12, 1106 words	2017-10-13	pltry_c
	10465	Rules alone won’t ensure good governance in Asia	FT.com, 1327 words	2017-07-10	pltry_c
	10466	SLAC Calls for Worker Self-Management in Dining Services	The Oberlin Review: Oberlin College, ?S=; Pg. 1, 1208 words	2017-05-05	pltry_c
	10467	Slavery at Suffolk factory	Eastern Daily Press, ROP, 153 words	2017-05-26	pltry_c
	10468	South East Today - 5:33 PM GMT	TVEyes - BBC 1 South East, U.K. REGIONAL TV; News, 504 words	2016-04-14	pltry_c
	10469	SPCA investigates farm	The Press (Christchurch, New Zealand), NEWS; NATIONAL; Pg. 5, 343 words	2018-05-24	pltry_c
	10470	THAILAND: VERDICT THREATENS LABOR ABUSE REPORTING	States News Service, 634 words	2018-03-28	pltry_c
	10471	The Benefits Street slave boss: Member of Europe's biggest forced labour ring who made 400 Polish captives work for 50p a day while they raked in £2m lived on deprived Birmingham road from TV show	MailOnline, NEWS; Version:3, 1652 words	2019-07-05	pltry_c
	10472	The harrowing true Panorama story of how West Midlands Police brought down UK's biggest ever slave gang;Tonight, a Panorama special follows West Midlands Police as they bring down the biggest ever caught	birminghammail.co.uk, NEWS; Version:1, 1097 words	2019-09-04	pltry_c
	10473	The murky world of the agencies that recruit temporary foreign workers	Postmedia Breaking News, NATIONAL, 3246 words	2016-09-14	pltry_c
	10474	The War on Modern Slavery Continues	JD Supra, 669 words	2016-09-07	pltry_c
	10475	Three arrested after raids in 'modern slavery' probe	Kent Messenger, 583 words	2017-11-10	pltry_c
	10476	Timecard 'thief' arrested after informing on employer	Democratic Voice of Burma, 542 words	2016-06-27	pltry_c
	10477	Tyson Employees Wear Adult Diapers to Work, and Other Workplace Horror Stories	The Cheat Sheet, 2217 words	2017-12-20	pltry_c
	10478	UFCW: It's Time for the Poultry Industry to Draw a Line on Forced and Exploited Labor	Targeted News Service, 345 words	2017-12-21	pltry_c
	10479	US Customs vows to block imports made by North Korea workers	Postmedia Breaking News, PMN BUSINESS, 987 words	2017-10-05	pltry_c
	10480	How the temporary foreign worker program is shaping Canada's underground economy	Postmedia Breaking News, NATIONAL, 2930 words	2016-09-11	pltry_td
	10481	FORM 14-proxies: (Tyson Foods, Inc.) FILES Registration of Securities (2019-01-22)	Plus Company Updates(PCU), 5225 words	2019-01-25	prk
	10482	Impact Asia With Mishal Husain - 1:30 PM GMT	TVeyes - BBC World, U.K. NATIONAL; News, 685 words	2016-09-14	prk
	10483	KnowTheChain: Report Finds Lackluster Approach to Forced Labor from the Food and Beverage Industry	Contify Retail News, 840 words	2018-10-02	prk
	10484	Micronesian workers complain about meat plant mistreatment	Associated Press International, BUSINESS NEWS, 321 words	2019-10-01	prk
	10485	Report Finds Lackluster Approach to Forced Labor from the Food and Beverage Industry;Unilever, Kellogg, and Coca-Cola lead efforts to eradicate forced labor, but the industry is not doing enough for significant progress	PR Newswire, 872 words	2018-10-02	prk
	10486	Alleged slavery victims rescued in dawn raid	FoodManufacture.co.uk, 341 words	2019-07-12	proc
	10487	ANKLE MONITORS PROVIDE PREDICATE FOR WORKSITE ENFORCEMENT RAID FINALLY, A GOOD USE FOR ATD	States News Service, 934 words	2019-08-13	proc
	10488	Arrest made in modern slavery investigation	FoodManufacture.co.uk, 199 words	2019-01-24	proc
	10489	Blockchain Can Eradicate Inhumane Working Conditions In The Chocolate Industry	Benzinga, 837 words	2019-04-12	proc
	10490	Cash targets rogue bosses	The Weekly Times (Australia), NEWS; Pg. 7, 241 words	2016-05-25	proc
	10491	Chilliwack farmer 'frustrated' with inferior Hungarian ducks in Canada	Chilliwack Progress, NEWS, 742 words	2019-12-09	proc
	10492	Chinese fishing boats found with piles of dead sharks linked to company accused of forced labour, torture	ABC Premium News (Australia), 1144 words	2017-11-07	proc
	10493	CPF Foods to take on Thai poultry worker slavery	Meat Trades Journal, NEWS; Pg. 6, 60 words	2016-08-01	proc
	10494	Cristina Talens: Scourge of slavery can sprout up at the dining table	Yorkshire Post, 822 words	2016-12-23	proc
	10495	Cross-Border accord aims to help labour bodies fight abuse of workers	The Irish Times, IRELAND; Pg. 3, 316 words	2016-03-14	proc
	10496	Do you know enough about labour exploitation?	Plus Company Updates(PCU), 414 words	2018-06-04	proc
	10497	Exhibit speaks to fruit of migrant workers' labour;Art is an outlet for workers to raise awareness on rights without fear of reprisal	The Toronto Star, GREATER TORONTO; Pg. GT2, 605 words	2017-09-30	proc
	10498	FA Cup: The Road To Wembley - 10:00 PM GMT	TVEyes - BBC 1 West Midlands, U.K. REGIONAL TV; Sport, 851 words	2017-05-23	proc
	10499	Feds not enforcing standards on Hungarian duck imports, B.C. farmer says	Abbotsford News, NEWS, 742 words	2019-12-09	proc
	10500	Food factory worker is suspected slavery victim	FoodManufacture.co.uk, 420 words	2017-12-19	proc
	10501	Food Safety Advocates Alert Chipotle Customers About Unsafe Food Supplier	Targeted News Service, 647 words	2016-03-24	proc
	10502	Free Trade Is Killing Colombian Labor Activists	The Nation Blogs, 1825 words	2016-08-01	proc
	10503	Free trade, Rural Canada and how to keep Canada from being Trumped	Ontario Farmer, COMMENT; Pg. A9, 887 words	2017-02-07	proc
	10504	Gang master paid slaves £2 an hour for 12-hour shifts and forced them to live in squalor;Mihai Varga brought five Romanian men over to the UK but paid them just £20 for a day's hard labour at a food processing factory.	dailyrecord.co.uk, NEWS,UK & WORLD; Version:1, 492 words	2018-02-15	proc
	10505	Gangmaster jailed for modern slavery after paying Eastern European workers less than £2 an hour;Mihai Varga transported the men to work 12-hour shifts at a food processing factory in Staffordshire	birminghammail.co.uk, NEWS; Version:1, 476 words	2018-02-15	proc
	10506	GLAA moves to stop staff abuse	FoodManufacture.co.uk, 241 words	2019-08-20	proc
	10507	Great British Railway Journeys - 3:11 PM GMT	TVEyes - BBC 2 Wales, U.K. REGIONAL TV, 725 words	2017-09-19	proc
	10508	GUEST WORKER SEXUALLY HARASSED AT GUNPOINT, CHEATED OUT OF PAY, AND FORCED TO LIVE IN DILAPIDATED TRAILER	States News Service, 1809 words	2019-05-31	proc
	10509	HOLY SEE INTERVENTION IN THE SIXTH EDITION OF THE INTERNATIONAL CONGRESS ON CLIMATE CHANGE AND FISHING ORGANISED BY THE CONXEMAR AND THE FOOD AND AGRICULTURE ORGANISATION (FAO)	States News Service, 3447 words	2017-10-03	proc
	10510	HUMAN TRAFFICKING - HIDDEN IN PLAIN SIGHT	IPS - Inter Press Service, 1263 words	2018-12-21	proc
	10511	Hungarian man who was held in an attic and forced to work as a 'modern-day slave' without pay is freed by police in dramatic rescue operation	MailOnline, NEWS; Version:2, 551 words	2018-01-08	proc
	10512	Husband-and-wife gangmasters forced at least 41 Romanians to live in squalor and work double shifts at food factory;Alexander and Ana Marie Goran even gave some of the dozens of workers false identities so that they could work two shifts	manchestereveningnews.co.uk, NEWS; Version:1, 999 words	2019-12-04	proc
	10513	Immigrants plagued by precarious work Report points to weak protection for temps;New report warns of looming public health crisis caused by temp-hiring practices	The Toronto Star, GREATER TORONTO; Pg. GT1, 736 words	2016-10-17	proc
	10514	In Brazil's Coffee Industry, Some Workers Face 'Conditions Analogous to Slavery'	Foreign Policy, 954 words	2016-04-14	proc
	10515	Kapuluan Coconut LLC 100% RAW ORGANIC COCONUT OIL: Made from only the freshest coconuts which are sourced from rural, organic farms in the Philippines, our raw coconut oil is of the finest quality, and is 100% natural with a wide range of important health and skincare benefits	iCrowdNewswire (English), 2518 words	2016-09-13	proc
	10516	Key farm scheme badly rorted, migrant workers paid $8 an hour	WA Today, 1101 words	2018-05-20	proc
	10517	LABOR PAINS FOR EMPLOYERS	The Australian, INQUIRER; Pg. 11, 1930 words	2018-12-10	proc
	10518	Man arrested for slavery offences in food sector	FoodManufacture.co.uk, 259 words	2019-03-18	proc
	10519	Men jailed for Human trafficking	European Union News, 720 words	2016-01-18	proc
	10520	Migrant farm workers vulnerable to sexual violence;Migrant farm workers vulnerable to sexual violence	Canadian Press, SPARE NEWS, 1525 words	2018-05-01	proc
	10521	Migrant workers in US food sector facing forced labor	Press TV, 408 words	2016-06-11	proc
	10522	Migrant workers pay the price for the food Canadians eat;Patrick Stanio has worked here for 37 years. He is still considered temporary, one of thousands of low-wage labourers with little chance of becoming permanent residents	The Toronto Star, NEWS; Pg. A1, 2593 words	2017-10-06	proc
	10523	Modern slavery case referrals rising steeply, report shows	The Grocer, NEWS, 389 words	2018-05-12	proc
	10524	Modern slavery 'under our noses' on A55 corridor;Churches urged to open their doors to survivors	Chester Chronicle, NEWS; Pg. 11, 543 words	2017-04-06	proc
	10525	Modern slavery: the human cost of cheap food?	The Grocer, NEWS; Pg. 12, 947 words	2018-10-27	proc
	10526	Modern slaves are everywhere: car washes, factories and farms;Two centuries after it was abolished in Britain slavery is a huge trade that is flourishing and hiding in plain sight	thetimes.co.uk, NEWS; Version:1, 758 words	2017-08-11	proc
	10527	Modern-day slavery at Thai poultry farms risks 'polluting' supply chain	GlobalMeatNews.com, INDUSTRY & MARKETS, 527 words	2016-08-02	proc
	10528	Nepali migrant dies at workplace in Malaysia	Himalayan Times, 373 words	2019-12-30	proc
	10529	No Headline In Original	East Anglian Daily Times, ROP, 150 words	2017-05-27	proc
	10530	No Headline In Original	Cornish Guardian, NEWS:OTHER; Pg. 20-21, 589 words	2018-03-01	proc
	10531	No Headline In Original	Evening Star, ROP, 150 words	2018-08-03	proc
	10532	Police accuse three Czechs of slavery practices in Britain	CTK National News Wire, 346 words	2019-08-14	proc
	10533	Police and immigration officers raid Birmingham food factory in anti-slavery operation;Dozens of officers took part in the raid at Star Frozen Foods in Tyseley	birminghammail.co.uk, NEWS; Version:3, 418 words	2017-05-23	proc
	10534	Recruiter who ripped off workers must repay cash	Windsor Star (Ontario), CITY &; REGION; Pg. A3, 631 words	2017-02-11	proc
	10535	Regional News and Weather - 5:35 PM GMT	TVEyes - BBC 1 West Midlands, U.K. REGIONAL TV; News, 766 words	2017-05-23	proc
	10536	Regional News and Weather - 6:30 PM GMT	TVEyes - BBC 1 North West, U.K. REGIONAL TV; News, 617 words	2018-03-14	proc
	10537	Shrimps peeled by modern slaves	Korea Times, 537 words	2016-09-28	proc
	10538	Sold for Parts	Pro Publica, 7395 words	2017-05-01	proc
	10539	Suspected gangmaster arrested in Peterborough after three modern slavery victims rescued	Peterborough Today, 338 words	2019-07-11	proc
	10540	Sustainability requires fair wages	Development and Cooperation, 1291 words	2017-03-31	proc
	10541	Teamsters: Food Safety Advocates Alert Chipotle Customers About Unsafe Food Supplier;Community Groups Raise Concerns About Chipotle Supplier Taylor Farms, Citing Poor Food Safety Record and Labor Practices	PR Newswire, 736 words	2016-03-24	proc
	10542	Temp agency work trapping immigrant women in 'modern day slavery'	thespec.com, NEWS, 728 words	2016-10-18	proc
	10543	Temporary workers ripped off and abused;SPECIAL INVESTIGATION	The Sun Herald (Sydney, Australia), NEWS; Pg. 16, 942 words	2018-05-20	proc
	10544	Thai poultry giant faces abuse lawsuit	GlobalMeatNews.com, SAFETY & LEGISLATION, 345 words	2016-09-06	proc
	10545	Thai Union aims to turn tuna heads into gold	Nikkei Asian Review (Japan), 1278 words	2019-03-21	proc
	10546	Thailand: Clarification on Migrant Workers' Strike at Golden Prize Canning Plant	Thai News Service, GENERAL NEWS, 337 words	2016-02-29	proc
	10547	Thailand: Government's Response to Migrant Workers' Strike at Golden Prize Canning Plant	Thai News Service, GENERAL NEWS, 308 words	2016-02-29	proc
	10548	The Origins of Myanmar Migrant Worker Misery	US Official News, 1022 words	2016-01-14	proc
	10549	They denounce sexual exploitation against migrants in six US cities	CE Noticias Financieras English, 261 words	2018-07-30	proc
	10550	Thousands Of Workers In Australia Are Slaves, Says Andrew Forrest	Hiru News, 236 words	2016-05-31	proc
	10551	Traffickers forced twins to hand over earnings	Great Yarmouth Mercury, ROP, 438 words	2016-01-22	proc
	10552	Traffickers jailed for enslaving two people in food processing plants	Farmers Weekly, NEWS, 410 words	2016-01-22	proc
	10553	Trafficking, Debt Bondage Rampant in Thai Fishing Industry, Study Finds	Newstex BlogsVoice of America, 488 words	2017-09-22	proc
	10554	Twiggy warns about supply chain slavery	The Australian, BUSINESS; Pg. 21, 602 words	2016-06-01	proc
	10555	Two plead guilty to Milton Keynes gangmaster offences	FoodManufacture.co.uk, 199 words	2019-12-10	proc
	10556	United Kingdom/Thailand: Trafficking, Debt Bondage Rampant in Thai Fishing Industry, Study Finds	Thai News Service, GENERAL NEWS, 473 words	2017-09-25	proc
	10557	Workers allege wage, tax theft	The Queensland Times (Ipswich); Pg. 4, 650 words	2018-08-13	proc
	10558	Workers safeguarded in food factory slavery operation	Impact News Service, 597 words	2017-05-23	proc
	10559	BBC News - 01:40 AM GMT	TVEyes - BBC 1 East Midlands, U.K. REGIONAL TV; News, 736 words	2018-10-19	pt
	10560	BBC News at Six - 6:25 PM GMT	TVEyes - BBC 1 South West, U.K. REGIONAL TV; News, 624 words	2018-02-14	pt
	10561	Brazil: Transparency Boosts Brazil's Fight to Tackle Modern Slavery on Coffee Farms	Thai News Service, GENERAL NEWS, 471 words	2016-04-21	pt
	10562	China approves 13 new Ivanka Trump trademarks in 3 months	Politico.com, POLITICOPICKS, 711 words	2018-05-28	pt
	10563	Cocoa industry relies on forced labour and exploits women workers, research shows	Impact News Service, 639 words	2019-11-04	pt
	10564	Coffee crisis brews in Brazil	The Mercury (South Africa); Pg. 9, 449 words	2019-12-13	pt
	10565	Dozens dead in migrant sea atrocity	The Herald (South Africa), HUMAN INTEREST, 556 words	2017-08-11	pt
	10566	Farm raided in worker exploitation probe - Woman arrested	York Press, NEWS, 296 words	2016-11-11	pt
	10567	Hard Labor: Lower supermarket food prices tighten squeeze on migrant workers	SNL Kagan Media & Communications Report; Exclusive, 2527 words	2019-11-26	pt
	10568	HetoldmeIwouldn't getanymoney andthathewould crackmyhead andsendsome peopletohurtme';After being paid only £640 for four months' labour on a London building site, Krzysztof Pawlaczyk went to the police. That is when he was fired and received violent threats. Layli Foroudireports on why the UK construction industry is disproportionately affected by worker exploitation - and what's being done about…	Financial Times (London, England), FT WEEKEND MAGAZINE;FEATURES; Pg. 28,29,30,31,32,33, 3209 words	2018-07-28	pt
	10569	Human trafficking and tea: What's the connection?	CNN.com, ASIA, 1358 words	2016-03-24	pt
	10570	Hundreds take to streets in Florida May Day rallies	Associated Press State & Local, STATE AND REGIONAL, 260 words	2017-05-01	pt
	10571	Illegal gangmaster arrested for exploiting fresh food workers	FoodManufacture.co.uk, 344 words	2018-10-10	pt
	10572	INVESTIGATION - Abuses, exploitation rife in Myanmar's forgotten prison labour camps	Mizzima Business Weekly; Vol. 5; No. 37, 2780 words	2016-09-22	pt
	10573	Mason unveils brutal business	The Dominion Post (Morgantown, West Virginia), STATE AND REGIONAL NEWS, 1073 words	2016-04-24	pt
	10574	Multi-agency operation protects food workers in Wales	FoodManufacture.co.uk, 390 words	2019-10-25	pt
	10575	NON-FICTION	Sydney Morning Herald (Australia), SPECTRUM; Pg. 22, 573 words	2019-09-21	pt
	10576	Picked by slaves: coffee crisis brews in Brazil	Postmedia Breaking News, PMN POLITICS, 2700 words	2019-12-12	pt
	10577	Prison Labor: A History	Lawyers, Guns, and Money, 1019 words	2018-10-08	pt
	10578	Regional News and Weather - 12:39 AM GMT	TVEyes - BBC 1 South East, U.K. REGIONAL TV; News, 441 words	2016-10-24	pt
	10579	Seafood sector illegal gangmasters fined	FoodManufacture.co.uk, 349 words	2018-08-21	pt
	10580	Shrimp slaves remain jailed after raid;They wait to testify eight months after trafficking exposed.;THAILAND	Dayton Daily News (Ohio), ; Pg. A4, 1029 words	2016-07-04	pt
	10581	-The University of Sheffield: Cocoa industry relies on forced labour and exploits women workers, research shows	ENP Newswire, 933 words	2019-10-29	pt
	10582	Today's Slaves Often Work For Enterprises That Destroy The Environment	NPR Fresh Air, Fresh Air 12:00 AM EST, 6416 words	2016-01-20	pt
	10583	Crl.M.P.No.8185 of 2016	Pakistan Law Reporter, 4015 words	2017-03-08	rice
	10584	Driver of truck found with 39 bodies appears in British court	DT News, 515 words	2019-10-29	rice
	10585	How socially responsible investing can help end modern slavery	South China Morning Post.com, COL, 827 words	2019-03-20	rice
	10586	Hungry, poor, exploited: alarm over Australia's import of farm workers;Each year thousands of Pacific island workers come to Australia to work on farms. Allegations of mistreatment are worryingly reminiscent of the era of bonded labour 'blackbirding', campaigners say	The Guardian(London), GLOBAL DEVELOPMENT; Version:1, 3000 words	2017-08-02	rice
	10587	India doesn't meet minimum standards for ending human trafficking: US report	Facenfacts, 492 words	2017-06-29	rice
	10588	India/United Kingdom: Satellite Images Could Identify Slave Labor in India	Thai News Service, GENERAL NEWS, 402 words	2017-08-07	rice
	10589	India's pregnant 'slaves';Women, rescued from modern-day slavery, count their painful losses - unborn children	Cape Argus (South Africa); Pg. 11, 507 words	2019-08-01	rice
	10590	Indonesia needs to lead efforts to eradicate global illegal fishing	Indonesia Tribune, 416 words	2017-07-11	rice
	10591	Indonesia: Indonesia needs to lead efforts to eradicate global illegal fishing	Thai News Service, GENERAL NEWS, 415 words	2017-07-13	rice
	10592	My employer ‘gave’ me to someone else”	European Union News, 934 words	2016-04-29	rice
	10593	No Headline In Original	Pretoria News (South Africa), 826 words	2019-03-29	rice
	10594	Rulers raise platform for rights;Nobel laureates, leaders gather to push child slavery on to the global agenda, writes Nita Bhalla	Daily News (South Africa); Pg. 9, 806 words	2016-12-13	rice
	10595	Transparency-One expands global network adoption of supply chain transparency platform	PR Newswire Europe, 493 words	2017-06-15	rice
	10596	Ugandan Police Confiscated Our Travel Documents and Accused Us of Illegal Entry - Rwandans	The New Times (Kigali), 789 words	2019-06-18	rice
	10597	BROKER WARNING WEIGHS HEAVILY ON ROLLS-ROYCE	DAILY MAIL (London), 633 words	2017-01-06	sgr
	10598	CAIR-Georgia, Save Uighur Campaign Call on Coca-Cola Company to Cut Ties with China Over Muslim Concentration Camps	Impact News Service, 593 words	2019-07-18	sgr
	10599	Federal Focus on Forced Labor in Xinjiang: Supply Chain Risks	Newstex Blogs National Law Review, 836 words	2019-11-22	sgr
	10600	Hari conference demand land reforms, setting up of Hari Courts, provision of basic rights to peasants	Daily Regional Times; Vol. 09; No. 109, 1199 words	2016-04-18	sgr
	10601	House Candidate Pushing Farmworker Rights Took Cash From Notorious Sugar Growers	New York Observer, 22 words	2016-06-03	sgr
	10602	Monster Beverage Shareholders Vote to Fix Slavery Problem	Targeted News Service, 383 words	2018-06-07	sgr
	10603	U.S. Launches Forced Labor Enforcement Initiative	Material Handling & Logistics, 1320 words	2019-12-11	sgr
	10604	#IUUfishing Thailand's progress in combating IUU fishing	EU Reporter, 1389 words	2016-01-25	shrmp
	10605	6 things the seafood industry needs to know right now	Supermarket News, 1047 words	2016-10-05	shrmp
	10606	California wants to know who's harvesting your shrimp;Large companies are now required to disclose what they are doing to tackle labor abuses in their supply chain. For some activists, lawsuits offer a path to accountability. Part 13 in a series on solutions to labor trafficking.	The Christian Science Monitor, USA, 1797 words	2016-01-18	shrmp
	10607	Failures in Supply Chain Compliance	JD Supra, 1042 words	2019-04-24	shrmp
	10608	How 4 AP reporters got the story 'Seafood from Slaves'	The Associated Press, BUSINESS NEWS, 794 words	2016-04-18	shrmp
	10609	Migrant farm workers share their story of labour, life, and exploitation with TSSU	The Peak: Simon Fraser, NEWS; Pg. 1, 934 words	2019-10-21	shrmp
	10610	Myanmar (Burma): Thailand transfers trafficking victims, detained workers to Myanmar	Thai News Service, GENERAL NEWS, 329 words	2017-02-03	shrmp
	10611	Offshore Accounts	Chicago Maroon: University of Chicago, VIEWPOINTS; Pg. 1, 522 words	2016-05-31	shrmp
	10612	Promises unmet as Thailand tries to reform shrimp industry	Associated Press Financial Wire, BUSINESS NEWS, 1412 words	2016-09-22	shrmp
	10613	Ship of horrors: life and death on the lawless high seas;From bullying and sexual assault to squalid living conditions and forced labour, working at sea can be a grim business - and one deep-sea fishing fleet is particularly notorious. By Ian Urbina	The Guardian(London), WORLD NEWS; Version:2, 4031 words	2019-09-12	shrmp
	10614	Shrimp and Slavery	Lawyers, Guns, and Money, 915 words	2016-01-10	shrmp
	10615	Thai seafood exporter invests $575 million in Red Lobster	Associated Press State & Local, FOOD, 258 words	2016-10-11	shrmp
	10616	US: Forced labor continues on Thai fishing vessels	Associated Press Financial Wire, BUSINESS NEWS, 366 words	2016-04-13	shrmp
	10617	Washington: Congressman Cleaver Pleased to Hear of President Obama’s Effort to Target U.S. Imports of Seafood Produced by Slave Labor in Southeast Asia	US Official News, 406 words	2016-02-27	shrmp
	10618	Washington: Turning the Tide: Harnessing Innovation and Partnerships To Combat Human Trafficking in the Seafood Sector	US Official News, 1297 words	2016-09-14	shrmp
	10619	Business Highlights	Associated Press International, BUSINESS NEWS; Business Highlights, 905 words	2017-10-04	slmn
	10620	Customs vows to block N. Korean labor goods;Fish from laborers in Chinese factories traced to U.S. stores.;U.S.-NORTH KOREA RELATIONS	Dayton Daily News (Ohio), ; Pg. A3, 732 words	2017-10-07	slmn
	10621	U.S. to block imports made by N. Koreans Seafood and other goods are being produced by laborers who work in China	Spokesman Review (Spokane, WA), A; Pg. 008, 765 words	2017-10-07	slmn
	10622	Can a Revamped Farmworker Visa System Prevent Abuses?	The American Prospect Blogs, 1776 words	2017-07-20	srgm
	10623	All strain and no gain for Bangladeshi tea workers	La Croix International, 903 words	2019-01-15	tea
	10624	Appeal over disabilities act	The Telegraph (India), 431 words	2018-03-31	tea
	10625	Bengal's tea belt: 3 lakh voters, but nobody cares about elections	Down To Earth, 1049 words	2019-04-17	tea
	10626	Closed tea garden workers forced to work as bonded labourers rescued	Hindustan Times, 452 words	2016-04-20	tea
	10627	Dozens Dead In Ankara After Car Bomb Rips Through Square In City Center; John Kerry Slams Syrian Government As He Tries To Forge Path To Peace; Al Qaeda In Islamic Maghreb Claims Responsibility For Fatal Shootings On Ivory Coast; Harsh Words For Republican Frontrunner Donald Trump After Violence Breaks Out At Rally; Massive Worldwide Tea Industry's Dark Underbelly. Aired 3-4a ET	CNN, CNN NEWSROOM 3:00 AM EST, NEWS; International, 7378 words	2016-03-14	tea
	10628	ETHICAL' TEA FARMS ACCUSED OF ABUSING THEIR WORKERS	DAILY MAIL (London), 219 words	2018-06-02	tea
	10629	Exploitation in the hills	EKantipur.com, 973 words	2019-03-01	tea
	10630	Expose of labour abuse brews trouble for 'slave-free' Indian tea	The Peninsula, 1204 words	2018-05-31	tea
	10631	Forced labour being used in China’s ‘re-education’ camps	FT.com, 1008 words	2018-12-16	tea
	10632	Human trafficking cases increasing in Sonitpur tea estates	Assam Tribune (India), 481 words	2017-12-27	tea
	10633	IOM SUPPORTS GOVERNMENT OFFICIALS TO ASSIST VICTIMS OF HUMAN TRAFFICKING IN KENYA	States News Service, 659 words	2018-12-18	tea
	10634	Nightmares of an Agricultural Capitalist Economy: Tea Plantation Workers in the Nilgiris	Economic & Political Weekly, 5757 words	2016-04-30	tea
	10635	Nimble fingers net billions of dollars	Sunday Observer (Sri Lanka), 1287 words	2019-01-13	tea
	10636	On Slack: Capitalmind Slack Statistics, A Failing State, Bull Market, Epic Turning Point, Invest in U.S. Equity Markets, Labour Abuse, Wilful Defaulters and more.	Capital Mind, 724 words	2016-11-08	tea
	10637	Protesters to gift 'radioactive water' to Kolkata scientists	Hindustan Times, 244 words	2016-09-23	tea
	10638	Research links UK supermarkets to abuse of farm and plantation workers	MarketLine NewsWire (Formerly Datamonitor), RETAIL, 331 words	2019-10-11	tea
	10639	Supermarkets must help end 'brutal conditions' for farmers: Oxfam	Digital Journal, 466 words	2018-06-21	tea
	10640	Tea Gardens Of North Bengal: A Hotbed Of Human Trafficking	Youth Ki Awaaz, 1330 words	2018-07-31	tea
	10641	-The University of Sheffield: Labour exploitation is endemic in global tea and cocoa industries, international study finds	ENP Newswire, 1098 words	2018-06-05	tea
	10642	THE WORLD BANK SHOULD STOP DODGING ACCOUNTABILITY	States News Service, 454 words	2018-05-16	tea
	10643	U.S. steps up pressure on China over prison labor	CNN Wire, 1243 words	2016-06-07	tea
	10644	United States: The World Bank Should Stop Dodging Accountability	Thai News Service, GENERAL NEWS, 445 words	2018-05-21	tea
	10645	@HD2 New Briefs head;Tuna factory labourers to strike work today	The Nation (Thailand), 176 words	2016-02-26	tuna
	10646	Activist: Officials Care More About Fish Than People Aboard Ships	Honolulu Civil Beat, 994 words	2016-12-07	tuna
	10647	Albertsons Companies Commits to United Nations Sustainable Development Goals, Joins Influential Seafood Task Force	3BL Blogs, 908 words	2017-06-06	tuna
	10648	Almost every brand of tuna on supermarket shelves shows why modern slavery laws are needed	The Conversation - Australia, 932 words	2019-01-08	tuna
	10649	AP Investigation: Fish billed as local isn't always local	Associated Press Financial Wire, BUSINESS NEWS; Only on AP, 3006 words	2018-06-15	tuna
	10650	AP News in Brief at 11:04 p.m. EDT	The Associated Press, DOMESTIC NEWS; The World Briefly, 2007 words	2016-09-23	tuna
	10651	Australia`s imported seafood linked to slave labour	Utilities Monitor Worldwide, 876 words	2018-07-26	tuna
	10652	B Grimm Power notes partnerships? role in 5,000-megawatt goal	The Nation (Thailand), 1448 words	2017-06-07	tuna
	10653	Bad Smell Hangs Over Thai-German Fish Deal;Slave Labor	Handelsblatt Global Edition, COMPANIES & MARKETS, 1282 words	2016-02-11	tuna
	10654	BBC Radio 4 - 00:20 AM GMT	TVEyes - BBC Radio 4, U.K. NATIONAL RADIO, 796 words	2019-09-02	tuna
	10655	Bill introduced allowing Hawaii's foreign fishermen onshore	Postmedia Breaking News, PMN BUSINESS, 533 words	2017-11-02	tuna
	10656	BRIEFS	The Bismarck Tribune, A; Pg. 2, 453 words	2016-09-23	tuna
	10657	Can customers force change?	The Press (Christchurch, New Zealand), FEATURES; EDITORIAL; Pg. 12, 481 words	2018-05-22	tuna
	10658	Canada must counter rampant seafood fraud	Daily Miner & News (Kenora), COMMENT; Pg. A5, 595 words	2017-12-04	tuna
	10659	CAP's Michael Conathan on the Announcement of the Seafood Import Monitoring Program Final Rule	US Official News, 218 words	2016-12-09	tuna
	10660	CBP ISSUES DETENTION ORDER ON TUNA HARVESTED BY FORCED LABOR ABOARD THE TUNAGO NO. 61	States News Service, 254 words	2019-02-06	tuna
	10661	Congressmen Seek Investigation Of Hawaii Fishing Practices	Honolulu Civil Beat, 1116 words	2016-12-14	tuna
	10662	Crewman credited with saving lives as fishing boat sank	Associated Press State & Local, BUSINESS NEWS; Only on AP, 1141 words	2018-04-06	tuna
	10663	Filipino seafarers still fall prey to human traffickers	Philippines Daily Inquirer, 989 words	2017-06-29	tuna
	10664	Fishermen who fled slavery in San Francisco sue boat owner	Associated Press International, BUSINESS NEWS, 1098 words	2016-09-23	tuna
	10665	Fishing with forced labour	Waikato Times (Hamilton, New Zealand), NEWS; NATIONAL; Pg. 9, 727 words	2018-05-22	tuna
	10666	Floating sweatshops: Is the fish you eat caught by ?slaves??	The Nation (Thailand), 835 words	2019-05-30	tuna
	10667	Foreign workers paid as little as 70 cents an hour are kept on Hawaiian fishing boats while being forced to live in squalid conditions and BANNED from setting foot on shore	MailOnline, NEWS, 1203 words	2016-09-08	tuna
	10668	Hawaii boat wreck shows eco-risk of fishing fleet practices	Associated Press International, BUSINESS NEWS, 929 words	2017-11-10	tuna
	10669	Hawaii lawmakers promise reform for confined fishermen	Associated Press International, BUSINESS NEWS, 1241 words	2016-09-19	tuna
	10670	House Homeland Security Subcommittee on Oversight, Management and Accountability Hearing;"CBP (U.S. Customs and Border Protection) Workforce Challenges: Exploring Solutions to Address Recruitment and Retention.";Testimony by Benjamine Huffman, Acting Executive Assistant Commissioner, Enterprise Services, U.S. Customs and Border Protection, Department of Homeland Security and Rodolfo Karisch, Chie…	Congressional Documents and Publications, U.S. HOUSE OF REPRESENTATIVES DOCUMENTS, 2944 words	2019-03-07	tuna
	10671	How to keep slave-caught seafood off your plate	Global English (Middle East and North Africa Financial Network), 701 words	2018-11-07	tuna
	10672	India has 18 million modern-day slaves: Survey	The Economic Times, POLITICS AND NATION, 860 words	2016-06-01	tuna
	10673	Investigation reveals Local fish isn't always local	The Peninsula, 3049 words	2018-06-13	tuna
	10674	JOINT LETTER ON THAILAND TO EU COMMISSIONER FOR FISHERIES, MARITIME AFFAIRS AND ENVIRONMENT	States News Service, 1781 words	2016-02-17	tuna
	10675	Like Hawaiian seafood? Here's who's catching it	Associated Press State & Local, BUSINESS NEWS, 596 words	2016-09-08	tuna
	10676	Migrants petition Thai seafood giant on wages	The Peninsula, 500 words	2017-01-30	tuna
	10677	Nestlé: 'No place for human rights or labour abuses' in Thai fish supply chain	FoodNavigator-Asia.com, 640 words	2018-03-08	tuna
	10678	Rare Thai labour win as tuna factory pays out $1.3m	Agence France Presse -- English, 574 words	2016-03-01	tuna
	10679	Reeling it in: global sustainable seafood market hits $11.5bn;A new report shows that demand for seafood with sustainable certification now accounts for 14% of the global market - up from less than 1% a decade ago	The Guardian, GUARDIAN SUSTAINABLE BUSINESS, 893 words	2016-05-11	tuna
	10680	Revealed: Foreign workers paid as little as 70 cents an hour are being forced to live on Hawaiian fishing boats in squalid conditions and are BANNED from setting foot on shore	MailOnline, NEWS, 1204 words	2016-09-08	tuna
	10681	Salvage team sinks fishing boat off Hawaii reef	Associated Press International, DOMESTIC NEWS, 883 words	2017-12-08	tuna
	10682	Seafood company found to have LIED about local sourcing for sea food as it is revealed that the company also offers illegally caught species and works with migrant fisherman who were paid as low as $1.50 for 22 hours of work	MailOnline, NEWS; Version:5, 3152 words	2018-06-13	tuna
	10683	Senate Commerce, Science and Transportation Committee, Oceans Subcommittee hearing on Conflicts Over Ocean Resources	Federal News Service, 14161 words	2018-09-18	tuna
	10684	Slavery risk warning over UK's scallop fisheries;Register singles out industry with retailers told to check suppliers are clear of any link to bonded labour	The Guardian(London), WORLD NEWS; Version:2, 478 words	2018-02-01	tuna
	10685	Subsidies keep China's high-seas fishing afloat;Long-distance fleets	Financial Times (London, England), NEWS; Pg. 3, 431 words	2018-06-14	tuna
	10686	Thai fishing factory to compensate US$1m to workers for exploitation	Channel NewsAsia, ASIA PACIFIC, 363 words	2016-03-01	tuna
	10687	Thai Tuna Factory Agrees to Pay $1.3m over Labour Dispute	South East Asian News (India), 169 words	2016-03-03	tuna
	10688	Thai tuna processing plant to pay US$1.3 million to workers	Tendernews.com, 123 words	2016-03-01	tuna
	10689	Thai Union committed to help Thailand deal with sustainable fishing challenges	The Nation (Thailand), 821 words	2018-09-24	tuna
	10690	Thai Union: cleaning up an abusive supply chain	FT.com, 1320 words	2018-04-22	tuna
	10691	Tuna factory agrees to pay	The Nation (Thailand), 286 words	2016-03-03	tuna
	10692	U.S. Closing a Loophole on Products Tied to Slaves	The New York Times , US; politics, 1324 words	2016-02-15	tuna
	10693	U.S. Customs and Border Protection Takes Action Against Fishing Vessel Under Forced Labor Import Ban	JD Supra, 792 words	2019-02-12	tuna
	10694	UN examines rights in Thai workplaces	The Bangkok Post (Thailand), 560 words	2018-04-05	tuna
	10695	University of Western Australia: Study Finds Modern Slavery Promotes Overfishing	Targeted News Service, 699 words	2018-11-08	tuna
	10696	US Customs Border Protection Enforces Forced Labor Prohibition in First Action Against Vessel	JD Supra, 1915 words	2019-04-11	tuna
	10697	Vietnamese fisherman saved lives as boat sank off Hawaii	Postmedia Breaking News, PMN NEWS, 1150 words	2018-04-06	tuna
	10698	Walmart, Costco Urged To Dump This Popular Product	The Huffington Post, 1320 words	2016-08-01	tuna
	10699	Washington: Safe Ocean Network	US Official News, 2764 words	2016-09-18	tuna
	10700	Why Activists Are Waging War Against This Walmart Product	The Huffington Post, 1327 words	2016-05-11	tuna
	10701	Why investors cannot ignore modern slavery risk	Investment Week, 459 words	2019-06-26	tuna
	10702	Strict supplier sourcing policy for Thai giant	GlobalMeatNews.com, 332 words	2017-10-27	val
	10703	Danes pass on top SA wines after TV exposé	Sunday Times (South Africa), HUMAN INTEREST, 770 words	2016-10-23	wine
	10704	Exploitation charges	The Sunday Star-Times (Auckland, New Zealand), NEWS; NATIONAL; Pg. 3, 236 words	2019-06-23	wine
	10705	Govt to deploy anti-gangmaster task forces (2);To prevent farm labor exploitation	ANSA English Media Service, 200 words	2016-05-11	wine
	10706	New programme to address modern slavery in SA's wine and fruit industries	Bizcommunity.com (South Africa: Other industries), VITICULTURE & OENOLOGY, 709 words	2017-12-05	wine
	10707	Wineries told to check supply chains in wake of second worker exploitation case	Premium Official News, 342 words	2019-01-11	wine
	10708	Prison farms up and running again	CBC News, 583 words	43692	bar

## Sheet: SI_Table_10
	SI. Table 10. ID and commodity search code
	ID	Code
	10001	asp
	10002	asp
	10003	asp
	10004	asp
	10005	asp
	10006	asp
	10007	asp
	10008	beef
	10009	beef
	10010	beef
	10011	beef
	10012	beef
	10013	beef
	10014	beef
	10015	beef
	10016	beef
	10017	beef
	10018	beef
	10019	beef
	10020	beef
	10021	beef
	10022	beef
	10023	beef
	10024	beef
	10025	brzl_nt
	10026	car
	10027	car
	10028	car
	10029	car
	10030	cod
	10031	cod
	10032	cof
	10033	cof
	10034	cof
	10035	cof
	10036	crb
	10037	crb
	10038	crb
	10039	crb
	10040	crb
	10041	crm
	10042	crm
	10043	crm
	10044	crm
	10045	crm
	10046	crm
	10047	crm
	10048	crm
	10049	crst
	10050	cshw
	10051	ctf
	10052	egg
	10053	egg
	10054	egg
	10055	egg
	10056	egg
	10057	egg
	10058	egg
	10059	egg
	10060	egg
	10061	egg
	10062	egg
	10063	egg
	10064	egg
	10065	egg
	10066	egg
	10067	egg
	10068	egg
	10069	egg
	10070	egg
	10071	egg
	10072	egg
	10073	f_alm
	10074	f_alm
	10075	f_alm
	10076	f_alm
	10077	f_alm
	10078	f_apr
	10079	f_apr
	10080	f_ban
	10081	f_ban
	10082	f_ban
	10083	f_ban
	10084	f_ban
	10085	f_ban
	10086	f_ban
	10087	f_ban
	10088	f_ban
	10089	f_bean
	10090	f_bean
	10091	f_bean
	10092	f_bean
	10093	f_bean
	10094	f_bean
	10095	f_bean
	10096	f_bean
	10097	f_bean
	10098	f_bean
	10099	f_bean
	10100	f_bean
	10101	f_bean
	10102	f_bean
	10103	f_bean
	10104	f_bean
	10105	f_bean
	10106	f_bean
	10107	f_bean
	10108	f_blueb
	10109	f_blueb
	10110	f_blueb
	10111	f_blueb
	10112	f_blueb
	10113	f_blueb
	10114	f_blueb
	10115	f_blueb
	10116	f_blueb
	10117	f_blueb
	10118	f_blueb
	10119	f_blueb
	10120	f_blueb
	10121	f_blueb
	10122	f_blueb
	10123	f_cas
	10124	f_cas
	10125	f_cas
	10126	f_coc
	10127	f_coc
	10128	f_coc
	10129	f_coc
	10130	f_coc
	10131	f_coc
	10132	f_corn
	10133	f_corn
	10134	f_corn
	10135	f_corn
	10136	f_corn
	10137	f_corn
	10138	f_corn
	10139	f_corn
	10140	f_corn
	10141	f_corn
	10142	f_corn
	10143	f_corn
	10144	f_corn
	10145	f_corn
	10146	f_corn
	10147	f_f_eggp
	10148	f_f_eggp
	10149	f_f_eggp
	10150	f_grdnt_pea
	10151	f_grdnt_pea
	10152	f_grdnt_pea
	10153	f_grdnt_pea
	10154	f_grpfrt
	10155	f_hzlnt
	10156	f_kwi
	10157	f_kwi
	10158	f_kwi
	10159	f_let
	10160	f_let
	10161	f_let
	10162	f_let
	10163	f_man
	10164	f_man
	10165	f_man
	10166	f_okr
	10167	f_olv
	10168	f_olv
	10169	f_olv
	10170	f_olv
	10171	f_onion
	10172	f_onion
	10173	f_onion
	10174	f_onion
	10175	f_onion
	10176	f_onion
	10177	f_onion
	10178	f_pap
	10179	f_pot
	10180	f_pot
	10181	f_pot
	10182	f_pot
	10183	f_pot
	10184	f_pot
	10185	f_pot
	10186	f_pot
	10187	f_pot
	10188	f_pot
	10189	f_sgrcn
	10190	f_sgrcn
	10191	f_sgrcn
	10192	f_sgrcn
	10193	f_sgrcn
	10194	f_sgrcn
	10195	f_sgrcn
	10196	f_sgrcn
	10197	f_sgrcn
	10198	f_sgrcn
	10199	f_sgrcn
	10200	f_sgrcn
	10201	f_sgrcn
	10202	f_sgrcn
	10203	f_sgrcn
	10204	f_sgrcn
	10205	f_sgrcn
	10206	f_sgrcn
	10207	f_sgrcn
	10208	f_sgrcn
	10209	f_sgrcn
	10210	f_sgrcn
	10211	f_sgrcn
	10212	f_sgrcn
	10213	f_swtpot
	10214	f_swtpot
	10215	f_swtpot
	10216	f_wht
	10217	f_wht
	10218	f_wht
	10219	f_wht
	10220	f_wht
	10221	f_wlnt
	10222	manu
	10223	manu
	10224	manu
	10225	manu
	10226	manu
	10227	manu
	10228	manu
	10229	manu
	10230	manu
	10231	manu
	10232	manu
	10233	manu
	10234	manu
	10235	mfish
	10236	mlk
	10237	mlk
	10238	mlk
	10239	mlk
	10240	mlk
	10241	mlk
	10242	mlk
	10243	mlk
	10244	mlk
	10245	mlk
	10246	mlk
	10247	mlk
	10248	mlk
	10249	mlk_d
	10250	mlk_d
	10251	mlk_d
	10252	mlk_d
	10253	mlk_d
	10254	mlk_d
	10255	mlk_d
	10256	mlk_d
	10257	mlk_d
	10258	mlk_d
	10259	mlk_d
	10260	mlk_d
	10261	mlk_d
	10262	mlk_d
	10263	mlk_d
	10264	mlk_d
	10265	mlk_d
	10266	mlk_d
	10267	mlk_d
	10268	mlk_d
	10269	mlk_d
	10270	mlk_d
	10271	mlk_d
	10272	mlk_d
	10273	mlk_d
	10274	mlk_d
	10275	mlk_d
	10276	mlk_d
	10277	mlk_d
	10278	mlk_d
	10279	mlk_d
	10280	mlk_d
	10281	msrm
	10282	msrm
	10283	msrm
	10284	msrm
	10285	msrm
	10286	msrm
	10287	msrm
	10288	msrm
	10289	olv_oil
	10290	p_avo
	10291	p_avo
	10292	p_blkbry
	10293	p_cab
	10294	p_cab
	10295	p_cab
	10296	p_caul
	10297	p_caul
	10298	p_chry
	10299	p_chry
	10300	p_chry
	10301	p_chry
	10302	p_chry
	10303	p_chry
	10304	p_chry
	10305	p_chry
	10306	p_chry
	10307	p_cuk
	10308	p_gar
	10309	p_gar
	10310	p_gar
	10311	p_grp
	10312	p_grp
	10313	p_grp
	10314	p_grp
	10315	p_grp
	10316	p_grp
	10317	p_grp
	10318	p_grp
	10319	p_grp
	10320	p_orng
	10321	p_orng
	10322	p_orng
	10323	p_orng
	10324	p_pnapl
	10325	pack
	10326	pack
	10327	pack
	10328	pack
	10329	pack
	10330	pack
	10331	pack
	10332	pack
	10333	pack
	10334	pack
	10335	pack
	10336	pack
	10337	pack
	10338	pack
	10339	pack
	10340	pack
	10341	pack
	10342	pack
	10343	pack
	10344	pack
	10345	pack
	10346	pack
	10347	pack
	10348	pack
	10349	pack
	10350	pep
	10351	pep
	10352	pk_oil
	10353	pk_oil
	10354	pk_oil
	10355	plm_oil
	10356	plm_oil
	10357	plm_oil
	10358	plm_oil
	10359	plm_oil
	10360	plm_oil
	10361	plm_oil
	10362	plm_oil
	10363	plm_oil
	10364	plm_oil
	10365	plm_oil
	10366	plm_oil
	10367	plm_oil
	10368	plm_oil
	10369	plm_oil
	10370	plm_oil
	10371	plm_oil
	10372	plm_oil
	10373	plm_oil
	10374	plm_oil
	10375	plm_oil
	10376	plm_oil
	10377	plm_oil
	10378	plm_oil
	10379	plm_oil
	10380	plm_oil
	10381	plm_oil
	10382	plm_oil
	10383	plm_oil
	10384	plm_oil
	10385	plm_oil
	10386	pltry
	10387	pltry
	10388	pltry
	10389	pltry
	10390	pltry
	10391	pltry
	10392	pltry
	10393	pltry
	10394	pltry
	10395	pltry
	10396	pltry
	10397	pltry
	10398	pltry
	10399	pltry
	10400	pltry
	10401	pltry
	10402	pltry
	10403	pltry
	10404	pltry
	10405	pltry
	10406	pltry
	10407	pltry
	10408	pltry
	10409	pltry
	10410	pltry
	10411	pltry
	10412	pltry
	10413	pltry
	10414	pltry
	10415	pltry
	10416	pltry
	10417	pltry
	10418	pltry
	10419	pltry
	10420	pltry
	10421	pltry
	10422	pltry
	10423	pltry
	10424	pltry
	10425	pltry
	10426	pltry
	10427	pltry
	10428	pltry
	10429	pltry
	10430	pltry
	10431	pltry
	10432	pltry
	10433	pltry
	10434	pltry
	10435	pltry_c
	10436	pltry_c
	10437	pltry_c
	10438	pltry_c
	10439	pltry_c
	10440	pltry_c
	10441	pltry_c
	10442	pltry_c
	10443	pltry_c
	10444	pltry_c
	10445	pltry_c
	10446	pltry_c
	10447	pltry_c
	10448	pltry_c
	10449	pltry_c
	10450	pltry_c
	10451	pltry_c
	10452	pltry_c
	10453	pltry_c
	10454	pltry_c
	10455	pltry_c
	10456	pltry_c
	10457	pltry_c
	10458	pltry_c
	10459	pltry_c
	10460	pltry_c
	10461	pltry_c
	10462	pltry_c
	10463	pltry_c
	10464	pltry_c
	10465	pltry_c
	10466	pltry_c
	10467	pltry_c
	10468	pltry_c
	10469	pltry_c
	10470	pltry_c
	10471	pltry_c
	10472	pltry_c
	10473	pltry_c
	10474	pltry_c
	10475	pltry_c
	10476	pltry_c
	10477	pltry_c
	10478	pltry_c
	10479	pltry_c
	10480	pltry_td
	10481	prk
	10482	prk
	10483	prk
	10484	prk
	10485	prk
	10486	proc
	10487	proc
	10488	proc
	10489	proc
	10490	proc
	10491	proc
	10492	proc
	10493	proc
	10494	proc
	10495	proc
	10496	proc
	10497	proc
	10498	proc
	10499	proc
	10500	proc
	10501	proc
	10502	proc
	10503	proc
	10504	proc
	10505	proc
	10506	proc
	10507	proc
	10508	proc
	10509	proc
	10510	proc
	10511	proc
	10512	proc
	10513	proc
	10514	proc
	10515	proc
	10516	proc
	10517	proc
	10518	proc
	10519	proc
	10520	proc
	10521	proc
	10522	proc
	10523	proc
	10524	proc
	10525	proc
	10526	proc
	10527	proc
	10528	proc
	10529	proc
	10530	proc
	10531	proc
	10532	proc
	10533	proc
	10534	proc
	10535	proc
	10536	proc
	10537	proc
	10538	proc
	10539	proc
	10540	proc
	10541	proc
	10542	proc
	10543	proc
	10544	proc
	10545	proc
	10546	proc
	10547	proc
	10548	proc
	10549	proc
	10550	proc
	10551	proc
	10552	proc
	10553	proc
	10554	proc
	10555	proc
	10556	proc
	10557	proc
	10558	proc
	10559	pt
	10560	pt
	10561	pt
	10562	pt
	10563	pt
	10564	pt
	10565	pt
	10566	pt
	10567	pt
	10568	pt
	10569	pt
	10570	pt
	10571	pt
	10572	pt
	10573	pt
	10574	pt
	10575	pt
	10576	pt
	10577	pt
	10578	pt
	10579	pt
	10580	pt
	10581	pt
	10582	pt
	10583	rice
	10584	rice
	10585	rice
	10586	rice
	10587	rice
	10588	rice
	10589	rice
	10590	rice
	10591	rice
	10592	rice
	10593	rice
	10594	rice
	10595	rice
	10596	rice
	10597	sgr
	10598	sgr
	10599	sgr
	10600	sgr
	10601	sgr
	10602	sgr
	10603	sgr
	10604	shrmp
	10605	shrmp
	10606	shrmp
	10607	shrmp
	10608	shrmp
	10609	shrmp
	10610	shrmp
	10611	shrmp
	10612	shrmp
	10613	shrmp
	10614	shrmp
	10615	shrmp
	10616	shrmp
	10617	shrmp
	10618	shrmp
	10619	slmn
	10620	slmn
	10621	slmn
	10622	srgm
	10623	tea
	10624	tea
	10625	tea
	10626	tea
	10627	tea
	10628	tea
	10629	tea
	10630	tea
	10631	tea
	10632	tea
	10633	tea
	10634	tea
	10635	tea
	10636	tea
	10637	tea
	10638	tea
	10639	tea
	10640	tea
	10641	tea
	10642	tea
	10643	tea
	10644	tea
	10645	tuna
	10646	tuna
	10647	tuna
	10648	tuna
	10649	tuna
	10650	tuna
	10651	tuna
	10652	tuna
	10653	tuna
	10654	tuna
	10655	tuna
	10656	tuna
	10657	tuna
	10658	tuna
	10659	tuna
	10660	tuna
	10661	tuna
	10662	tuna
	10663	tuna
	10664	tuna
	10665	tuna
	10666	tuna
	10667	tuna
	10668	tuna
	10669	tuna
	10670	tuna
	10671	tuna
	10672	tuna
	10673	tuna
	10674	tuna
	10675	tuna
	10676	tuna
	10677	tuna
	10678	tuna
	10679	tuna
	10680	tuna
	10681	tuna
	10682	tuna
	10683	tuna
	10684	tuna
	10685	tuna
	10686	tuna
	10687	tuna
	10688	tuna
	10689	tuna
	10690	tuna
	10691	tuna
	10692	tuna
	10693	tuna
	10694	tuna
	10695	tuna
	10696	tuna
	10697	tuna
	10698	tuna
	10699	tuna
	10700	tuna
	10701	tuna
	10702	val
	10703	wine
	10704	wine
	10705	wine
	10706	wine
	10707	wine
	10708	bar
