# Supplementary material for: Forced labour risk is pervasive in the US land-based food supply
Source: Nat Food. 2023 Jul 24;4(7):596–606. doi: 10.1038/s43016-023-00794-x (PMC10365991; doi:10.1038/s43016-023-00794-x)
Supplement: Source Data Fig. 1 — Tabular data supporting Fig. 1. [file 43016_2023_794_MOESM4_ESM.xlsx]

## Sheet: Sheet1
Step 5	Step 4	Step 3	Step 2	weighted risk (mrh per ton) AGG
Cocoa, powder & cake	Malaysia	Indonesia	United States of America	0.061695
Cocoa, powder & cake	Indonesia	Indonesia	United States of America	0.823259
Cocoa, powder & cake	Germany	Indonesia	United States of America	0.000955945
Cocoa, powder & cake	United States of America	Indonesia	United States of America	0.0143636
Cocoa, powder & cake	United States of America	South Africa	United States of America	0.0602301
Cocoa, powder & cake	United States of America	South Africa	Panama	1.29452
Cocoa, powder & cake	United States of America	South Africa	Italy	0.0946924
Cocoa, powder & cake	France	Spain	United Kingdom of Great Britain and Northern Ireland	0.0145423
Cocoa, powder & cake	Spain	Spain	United Kingdom of Great Britain and Northern Ireland	1.96837
Cocoa, powder & cake	Germany	Austria	United Kingdom of Great Britain and Northern Ireland	0.00342321
Cocoa, powder & cake	Brazil	Peru	United Kingdom of Great Britain and Northern Ireland	7.38922e-07
Cocoa, powder & cake	France	Poland	Belgium	0.0104188
Cocoa, powder & cake	Germany	Poland	Belgium	0.000684211
Cocoa, powder & cake	Germany	Austria	Belgium	0.00383797
Cocoa, powder & cake	Malaysia	Germany	Belgium	0.0128653
Cocoa, powder & cake	Netherlands	Germany	Belgium	0.155943
Cocoa, powder & cake	France	Germany	Belgium	0.0593757
Cocoa, powder & cake	Germany	Germany	Belgium	0.908005
Cocoa, powder & cake	Spain	Germany	Belgium	0.00498906
Cocoa, powder & cake	United States of America	Germany	Belgium	0.0437112
Cocoa, powder & cake	Netherlands	France	Belgium	0.111423
Cocoa, powder & cake	France	France	Belgium	1.12926
Cocoa, powder & cake	Germany	France	Belgium	0.053086
Cocoa, powder & cake	Spain	France	Belgium	0.0171205
Cocoa, powder & cake	Malaysia	Netherlands	Belgium	0.000957644
Cocoa, powder & cake	Netherlands	Netherlands	Belgium	0.898654
Cocoa, powder & cake	France	Netherlands	Belgium	0.0102462
Cocoa, powder & cake	Germany	Netherlands	Belgium	0.00737196
Cocoa, powder & cake	Spain	Netherlands	Belgium	0.00377991
Cocoa, powder & cake	United States of America	Netherlands	Belgium	0.00525069
Cocoa, powder & cake	United States of America	South Africa	Belgium	0.0199961
Cocoa, powder & cake	Brazil	Brazil	Switzerland	0.0334018
Cocoa, powder & cake	France	Poland	Germany	0.00242612
Cocoa, powder & cake	Germany	Poland	Germany	0.000159338
Cocoa, powder & cake	Germany	Austria	Germany	9.16339e-07
Cocoa, powder & cake	France	Spain	France	1.02398e-06
Cocoa, powder & cake	Spain	Spain	France	0.000138893
Cocoa, powder & cake	Spain	United Kingdom of Great Britain and Northern Ireland	France	0.0155424
Cocoa, powder & cake	Germany	Austria	France	1.25319e-06
Cocoa, powder & cake	Malaysia	Indonesia	France	0.0312937
Cocoa, powder & cake	Indonesia	Indonesia	France	0.434308
Cocoa, powder & cake	Germany	Indonesia	France	0.00048488
Cocoa, powder & cake	United States of America	Indonesia	France	0.00733836
Cocoa, powder & cake	France	Spain	Netherlands	0.00112499
Cocoa, powder & cake	Spain	Spain	Netherlands	0.152273
Cocoa, powder & cake	France	Poland	Netherlands	0.0904086
Cocoa, powder & cake	Germany	Poland	Netherlands	0.00593721
Cocoa, powder & cake	Germany	Austria	Netherlands	0.00142553
Cocoa, powder & cake	Malaysia	Germany	Netherlands	0.0249931
Cocoa, powder & cake	Netherlands	Germany	Netherlands	0.302919
Cocoa, powder & cake	France	Germany	Netherlands	0.115337
Cocoa, powder & cake	Germany	Germany	Netherlands	1.76381
Cocoa, powder & cake	Spain	Germany	Netherlands	0.00969126
Cocoa, powder & cake	United States of America	Germany	Netherlands	0.0877789
Cocoa, powder & cake	Netherlands	France	Netherlands	0.0220684
Cocoa, powder & cake	France	France	Netherlands	0.22366
Cocoa, powder & cake	Germany	France	Netherlands	0.0105142
Cocoa, powder & cake	Spain	France	Netherlands	0.00339089
Cocoa, powder & cake	Malaysia	Indonesia	Netherlands	0.033542
Cocoa, powder & cake	Indonesia	Indonesia	Netherlands	0.45841
Cocoa, powder & cake	Germany	Indonesia	Netherlands	0.00051972
Cocoa, powder & cake	United States of America	Indonesia	Netherlands	0.00784323
Cocoa, powder & cake	United States of America	South Africa	Netherlands	0.0394601
Cocoa, powder & cake	United States of America	South Africa	Australia	0.0447538
Cocoa, powder & cake	France	Spain	Guinea	0.00320611
Cocoa, powder & cake	Spain	Spain	Guinea	0.433962
Cocoa, powder & cake	United States of America	Canada	Indonesia	0.227757
Cocoa, powder & cake	Canada	Canada	Indonesia	0.656866
Cocoa, powder & cake	Malaysia	Singapore	Indonesia	0.232411
Cocoa, powder & cake	Indonesia	Singapore	Indonesia	0.014712
Cocoa, powder & cake	Malaysia	Indonesia	Indonesia	20.9481
Cocoa, powder & cake	Indonesia	Indonesia	Indonesia	256.335
Cocoa, powder & cake	Germany	Indonesia	Indonesia	0.324593
Cocoa, powder & cake	United States of America	Indonesia	Indonesia	4.80403
Cocoa, powder & cake	Cameroon	Malaysia	Indonesia	0.0109593
Cocoa, powder & cake	Malaysia	Malaysia	Indonesia	15.3526
Cocoa, powder & cake	Indonesia	Malaysia	Indonesia	0.00672755
Cocoa, powder & cake	United States of America	Malaysia	Indonesia	0.271116
Cocoa, powder & cake	Canada	Malaysia	Indonesia	0.0332339
Cocoa, powder & cake	United States of America	Canada	Côte d'Ivoire	40.3678
Cocoa, powder & cake	Canada	Canada	Côte d'Ivoire	118.184
Cocoa, powder & cake	Brazil	United States of America	Côte d'Ivoire	0.0397053
Cocoa, powder & cake	United States of America	United States of America	Côte d'Ivoire	5899.67
Cocoa, powder & cake	Canada	United States of America	Côte d'Ivoire	29.2611
Cocoa, powder & cake	Malaysia	Singapore	Côte d'Ivoire	0.11475
Cocoa, powder & cake	Indonesia	Singapore	Côte d'Ivoire	0.00620908
Cocoa, powder & cake	Ghana	United Arab Emirates	Côte d'Ivoire	0.0400668
Cocoa, powder & cake	France	Spain	Côte d'Ivoire	1.33529
Cocoa, powder & cake	Spain	Spain	Côte d'Ivoire	180.738
Cocoa, powder & cake	France	Poland	Côte d'Ivoire	4.92919
Cocoa, powder & cake	Germany	Poland	Côte d'Ivoire	0.323702
Cocoa, powder & cake	Spain	United Kingdom of Great Britain and Northern Ireland	Côte d'Ivoire	1.90886
Cocoa, powder & cake	Netherlands	Belgium	Côte d'Ivoire	4.13383
Cocoa, powder & cake	France	Belgium	Côte d'Ivoire	4.03207
Cocoa, powder & cake	Germany	Belgium	Côte d'Ivoire	0.421897
Cocoa, powder & cake	United States of America	Belgium	Côte d'Ivoire	6.36852
Cocoa, powder & cake	Canada	Belgium	Côte d'Ivoire	5.09012
Cocoa, powder & cake	Brazil	Switzerland	Côte d'Ivoire	0.00144156
Cocoa, powder & cake	Malaysia	Switzerland	Côte d'Ivoire	0.0958161
Cocoa, powder & cake	Indonesia	Switzerland	Côte d'Ivoire	0.00238039
Cocoa, powder & cake	Germany	Switzerland	Côte d'Ivoire	0.598465
Cocoa, powder & cake	Malaysia	Germany	Côte d'Ivoire	1.16546
Cocoa, powder & cake	Netherlands	Germany	Côte d'Ivoire	14.1389
Cocoa, powder & cake	France	Germany	Côte d'Ivoire	5.38344
Cocoa, powder & cake	Germany	Germany	Côte d'Ivoire	82.3261
Cocoa, powder & cake	Spain	Germany	Côte d'Ivoire	0.452345
Cocoa, powder & cake	United States of America	Germany	Côte d'Ivoire	2.64022
Cocoa, powder & cake	Netherlands	France	Côte d'Ivoire	7.65446
Cocoa, powder & cake	France	France	Côte d'Ivoire	77.5769
Cocoa, powder & cake	Germany	France	Côte d'Ivoire	3.64685
Cocoa, powder & cake	Spain	France	Côte d'Ivoire	1.17613
Cocoa, powder & cake	Malaysia	Netherlands	Côte d'Ivoire	1.24708
Cocoa, powder & cake	Netherlands	Netherlands	Côte d'Ivoire	1171.27
Cocoa, powder & cake	France	Netherlands	Côte d'Ivoire	13.3545
Cocoa, powder & cake	Germany	Netherlands	Côte d'Ivoire	9.60828
Cocoa, powder & cake	Spain	Netherlands	Côte d'Ivoire	4.92659
Cocoa, powder & cake	United States of America	Netherlands	Côte d'Ivoire	4.55906
Cocoa, powder & cake	Malaysia	Indonesia	Côte d'Ivoire	3.05533
Cocoa, powder & cake	Indonesia	Indonesia	Côte d'Ivoire	34.7067
Cocoa, powder & cake	Germany	Indonesia	Côte d'Ivoire	0.0473436
Cocoa, powder & cake	United States of America	Indonesia	Côte d'Ivoire	0.69224
Cocoa, powder & cake	Cameroon	Malaysia	Côte d'Ivoire	0.121268
Cocoa, powder & cake	Malaysia	Malaysia	Côte d'Ivoire	178.713
Cocoa, powder & cake	Indonesia	Malaysia	Côte d'Ivoire	0.0669438
Cocoa, powder & cake	United States of America	Malaysia	Côte d'Ivoire	3.07294
Cocoa, powder & cake	Canada	Malaysia	Côte d'Ivoire	0.382674
Cocoa, powder & cake	United States of America	South Africa	Côte d'Ivoire	7.32863
Cocoa, powder & cake	Brazil	Côte d'Ivoire	Côte d'Ivoire	0.0237708
Cocoa, powder & cake	Côte d'Ivoire	Côte d'Ivoire	Côte d'Ivoire	1540.35
Cocoa, powder & cake	Indonesia	Côte d'Ivoire	Côte d'Ivoire	0.0387195
Cocoa, powder & cake	Netherlands	Côte d'Ivoire	Côte d'Ivoire	449.109
Cocoa, powder & cake	France	Côte d'Ivoire	Côte d'Ivoire	69.7765
Cocoa, powder & cake	Germany	Côte d'Ivoire	Côte d'Ivoire	9.94312
Cocoa, powder & cake	Spain	Côte d'Ivoire	Côte d'Ivoire	8.6425
Cocoa, powder & cake	United States of America	Côte d'Ivoire	Côte d'Ivoire	513.078
Cocoa, powder & cake	Canada	Côte d'Ivoire	Côte d'Ivoire	24.4823
Cocoa, powder & cake	Brazil	Ghana	Côte d'Ivoire	0.000739278
Cocoa, powder & cake	Ghana	Ghana	Côte d'Ivoire	8.45563
Cocoa, powder & cake	Malaysia	Ghana	Côte d'Ivoire	0.0732699
Cocoa, powder & cake	Indonesia	Ghana	Côte d'Ivoire	0.00149237
Cocoa, powder & cake	Netherlands	Ghana	Côte d'Ivoire	2.50919
Cocoa, powder & cake	France	Ghana	Côte d'Ivoire	0.219313
Cocoa, powder & cake	Germany	Ghana	Côte d'Ivoire	0.124987
Cocoa, powder & cake	Spain	Ghana	Côte d'Ivoire	0.640533
Cocoa, powder & cake	United States of America	Ghana	Côte d'Ivoire	2.80647
Cocoa, powder & cake	Canada	Ghana	Côte d'Ivoire	0.0890841
Cocoa, powder & cake	Brazil	Brazil	Côte d'Ivoire	14.0003
Cocoa, powder & cake	Malaysia	Singapore	Cameroon	0.538722
Cocoa, powder & cake	Indonesia	Singapore	Cameroon	0.0291528
Cocoa, powder & cake	France	Spain	Cameroon	0.465205
Cocoa, powder & cake	Spain	Spain	Cameroon	62.9677
Cocoa, powder & cake	Netherlands	Belgium	Cameroon	0.183142
Cocoa, powder & cake	France	Belgium	Cameroon	0.178634
Cocoa, powder & cake	Germany	Belgium	Cameroon	0.0186914
Cocoa, powder & cake	United States of America	Belgium	Cameroon	0.28215
Cocoa, powder & cake	Canada	Belgium	Cameroon	0.22551
Cocoa, powder & cake	Malaysia	Netherlands	Cameroon	0.405524
Cocoa, powder & cake	Netherlands	Netherlands	Cameroon	380.872
Cocoa, powder & cake	France	Netherlands	Cameroon	4.34259
Cocoa, powder & cake	Germany	Netherlands	Cameroon	3.12441
Cocoa, powder & cake	Spain	Netherlands	Cameroon	1.60202
Cocoa, powder & cake	United States of America	Netherlands	Cameroon	1.48253
Cocoa, powder & cake	Malaysia	Indonesia	Cameroon	1.62271
Cocoa, powder & cake	Indonesia	Indonesia	Cameroon	18.4342
Cocoa, powder & cake	Germany	Indonesia	Cameroon	0.0251446
Cocoa, powder & cake	United States of America	Indonesia	Cameroon	0.367658
Cocoa, powder & cake	Cameroon	Malaysia	Cameroon	0.0482681
Cocoa, powder & cake	Malaysia	Malaysia	Cameroon	71.1308
Cocoa, powder & cake	Indonesia	Malaysia	Cameroon	0.0266471
Cocoa, powder & cake	United States of America	Malaysia	Cameroon	1.2231
Cocoa, powder & cake	Canada	Malaysia	Cameroon	0.152311
Cocoa, powder & cake	Cameroon	Cameroon	Cameroon	532.428
Cocoa, powder & cake	Malaysia	Cameroon	Cameroon	4.23145
Cocoa, powder & cake	France	Cameroon	Cameroon	12.6172
Cocoa, powder & cake	United States of America	Canada	Ghana	27.1147
Cocoa, powder & cake	Canada	Canada	Ghana	79.6082
Cocoa, powder & cake	Brazil	United States of America	Ghana	0.0209999
Cocoa, powder & cake	United States of America	United States of America	Ghana	3105.85
Cocoa, powder & cake	Canada	United States of America	Ghana	15.4471
Cocoa, powder & cake	Malaysia	Singapore	Ghana	4.58984
Cocoa, powder & cake	Indonesia	Singapore	Ghana	0.24086
Cocoa, powder & cake	France	Spain	Ghana	1.55454
Cocoa, powder & cake	Spain	Spain	Ghana	210.414
Cocoa, powder & cake	Spain	United Kingdom of Great Britain and Northern Ireland	Ghana	1.29916
Cocoa, powder & cake	Netherlands	Belgium	Ghana	2.12555
Cocoa, powder & cake	France	Belgium	Ghana	2.07323
Cocoa, powder & cake	Germany	Belgium	Ghana	0.216933
Cocoa, powder & cake	United States of America	Belgium	Ghana	3.25884
Cocoa, powder & cake	Canada	Belgium	Ghana	2.61215
Cocoa, powder & cake	Brazil	Switzerland	Ghana	0.0236461
Cocoa, powder & cake	Malaysia	Switzerland	Ghana	1.57171
Cocoa, powder & cake	Indonesia	Switzerland	Ghana	0.0378679
Cocoa, powder & cake	Germany	Switzerland	Ghana	9.81692
Cocoa, powder & cake	Malaysia	Germany	Ghana	0.735392
Cocoa, powder & cake	Netherlands	Germany	Ghana	8.92157
Cocoa, powder & cake	France	Germany	Ghana	3.39692
Cocoa, powder & cake	Germany	Germany	Ghana	51.9473
Cocoa, powder & cake	Spain	Germany	Ghana	0.285427
Cocoa, powder & cake	United States of America	Germany	Ghana	1.65795
Cocoa, powder & cake	Netherlands	France	Ghana	16.3287
Cocoa, powder & cake	France	France	Ghana	165.489
Cocoa, powder & cake	Germany	France	Ghana	7.77954
Cocoa, powder & cake	Spain	France	Ghana	2.50896
Cocoa, powder & cake	Malaysia	Netherlands	Ghana	0.985407
Cocoa, powder & cake	Netherlands	Netherlands	Ghana	925.513
Cocoa, powder & cake	France	Netherlands	Ghana	10.5524
Cocoa, powder & cake	Germany	Netherlands	Ghana	7.59225
Cocoa, powder & cake	Spain	Netherlands	Ghana	3.89288
Cocoa, powder & cake	United States of America	Netherlands	Ghana	3.58514
Cocoa, powder & cake	Malaysia	Indonesia	Ghana	1.17791
Cocoa, powder & cake	Indonesia	Indonesia	Ghana	13.0692
Cocoa, powder & cake	Germany	Indonesia	Ghana	0.0182524
Cocoa, powder & cake	United States of America	Indonesia	Ghana	0.265898
Cocoa, powder & cake	Cameroon	Malaysia	Ghana	0.241077
Cocoa, powder & cake	Malaysia	Malaysia	Ghana	358.589
Cocoa, powder & cake	Indonesia	Malaysia	Ghana	0.130269
Cocoa, powder & cake	United States of America	Malaysia	Ghana	6.13626
Cocoa, powder & cake	Canada	Malaysia	Ghana	0.766344
Cocoa, powder & cake	Brazil	Ghana	Ghana	0.100544
Cocoa, powder & cake	Ghana	Ghana	Ghana	1147.61
Cocoa, powder & cake	Malaysia	Ghana	Ghana	9.96503
Cocoa, powder & cake	Indonesia	Ghana	Ghana	0.196914
Cocoa, powder & cake	Netherlands	Ghana	Ghana	341.263
Cocoa, powder & cake	France	Ghana	Ghana	29.8277
Cocoa, powder & cake	Germany	Ghana	Ghana	16.9989
Cocoa, powder & cake	Spain	Ghana	Ghana	87.116
Cocoa, powder & cake	United States of America	Ghana	Ghana	379.881
Cocoa, powder & cake	Canada	Ghana	Ghana	12.0926
Cocoa, powder & cake	Brazil	Brazil	Ghana	43.126
Cocoa, powder & cake	Malaysia	Indonesia	Kenya	0.0978574
Cocoa, powder & cake	Indonesia	Indonesia	Kenya	1.19438
Cocoa, powder & cake	Germany	Indonesia	Kenya	0.00151631
Cocoa, powder & cake	United States of America	Indonesia	Kenya	0.022432
Cocoa, powder & cake	Brazil	Switzerland	Madagascar	0.000234579
Cocoa, powder & cake	Malaysia	Switzerland	Madagascar	0.0155908
Cocoa, powder & cake	Indonesia	Switzerland	Madagascar	0.00045079
Cocoa, powder & cake	Germany	Switzerland	Madagascar	0.0973757
Cocoa, powder & cake	Netherlands	France	Madagascar	0.063702
Cocoa, powder & cake	France	France	Madagascar	0.645611
Cocoa, powder & cake	Germany	France	Madagascar	0.0303498
Cocoa, powder & cake	Spain	France	Madagascar	0.00978802
Cocoa, powder & cake	United States of America	Canada	Nigeria	13.661
Cocoa, powder & cake	Canada	Canada	Nigeria	40.1112
Cocoa, powder & cake	Brazil	United States of America	Nigeria	0.00194775
Cocoa, powder & cake	United States of America	United States of America	Nigeria	288.037
Cocoa, powder & cake	Canada	United States of America	Nigeria	1.43266
Cocoa, powder & cake	Malaysia	Singapore	Nigeria	0.268426
Cocoa, powder & cake	Indonesia	Singapore	Nigeria	0.014076
Cocoa, powder & cake	France	Spain	Nigeria	0.871109
Cocoa, powder & cake	Spain	Spain	Nigeria	117.909
Cocoa, powder & cake	Spain	United Kingdom of Great Britain and Northern Ireland	Nigeria	0.590366
Cocoa, powder & cake	Netherlands	Belgium	Nigeria	1.05874
Cocoa, powder & cake	France	Belgium	Nigeria	1.03268
Cocoa, powder & cake	Germany	Belgium	Nigeria	0.108055
Cocoa, powder & cake	United States of America	Belgium	Nigeria	1.62306
Cocoa, powder & cake	Canada	Belgium	Nigeria	1.30106
Cocoa, powder & cake	Malaysia	Germany	Nigeria	0.617679
Cocoa, powder & cake	Netherlands	Germany	Nigeria	7.49352
Cocoa, powder & cake	France	Germany	Nigeria	2.85318
Cocoa, powder & cake	Germany	Germany	Nigeria	43.6322
Cocoa, powder & cake	Spain	Germany	Nigeria	0.239739
Cocoa, powder & cake	United States of America	Germany	Nigeria	1.39241
Cocoa, powder & cake	Malaysia	Netherlands	Nigeria	0.946442
Cocoa, powder & cake	Netherlands	Netherlands	Nigeria	888.917
Cocoa, powder & cake	France	Netherlands	Nigeria	10.1351
Cocoa, powder & cake	Germany	Netherlands	Nigeria	7.29204
Cocoa, powder & cake	Spain	Netherlands	Nigeria	3.73895
Cocoa, powder & cake	United States of America	Netherlands	Nigeria	3.44299
Cocoa, powder & cake	Malaysia	Indonesia	Nigeria	3.50915
Cocoa, powder & cake	Indonesia	Indonesia	Nigeria	38.9109
Cocoa, powder & cake	Germany	Indonesia	Nigeria	0.0543761
Cocoa, powder & cake	United States of America	Indonesia	Nigeria	0.792067
Cocoa, powder & cake	Cameroon	Malaysia	Nigeria	0.0615953
Cocoa, powder & cake	Malaysia	Malaysia	Nigeria	91.6395
Cocoa, powder & cake	Indonesia	Malaysia	Nigeria	0.033267
Cocoa, powder & cake	United States of America	Malaysia	Nigeria	1.56798
Cocoa, powder & cake	Canada	Malaysia	Nigeria	0.195835
Cocoa, powder & cake	Malaysia	Nigeria	Nigeria	2.77725
Cocoa, powder & cake	Indonesia	Nigeria	Nigeria	0.276219
Cocoa, powder & cake	Malaysia	Singapore	United Republic of Tanzania	0.081037
Cocoa, powder & cake	Indonesia	Singapore	United Republic of Tanzania	0.00438475
Cocoa, powder & cake	Netherlands	Belgium	United Republic of Tanzania	0.0764696
Cocoa, powder & cake	France	Belgium	United Republic of Tanzania	0.0745873
Cocoa, powder & cake	Germany	Belgium	United Republic of Tanzania	0.00780446
Cocoa, powder & cake	United States of America	Belgium	United Republic of Tanzania	0.117807
Cocoa, powder & cake	Canada	Belgium	United Republic of Tanzania	0.0941595
Cocoa, powder & cake	Cameroon	Malaysia	United Republic of Tanzania	0.00538165
Cocoa, powder & cake	Malaysia	Malaysia	United Republic of Tanzania	7.93104
Cocoa, powder & cake	Indonesia	Malaysia	United Republic of Tanzania	0.00297076
Cocoa, powder & cake	United States of America	Malaysia	United Republic of Tanzania	0.136372
Cocoa, powder & cake	Canada	Malaysia	United Republic of Tanzania	0.0169825
Cocoa, powder & cake	United States of America	South Africa	United Republic of Tanzania	4.47345
Cocoa, powder & cake	Malaysia	Singapore	Uganda	0.314412
Cocoa, powder & cake	Indonesia	Singapore	Uganda	0.0168241
Cocoa, powder & cake	France	Spain	Uganda	0.0689884
Cocoa, powder & cake	Spain	Spain	Uganda	9.3379
Cocoa, powder & cake	Malaysia	Indonesia	Uganda	0.299722
Cocoa, powder & cake	Indonesia	Indonesia	Uganda	3.37738
Cocoa, powder & cake	Germany	Indonesia	Uganda	0.00464433
Cocoa, powder & cake	United States of America	Indonesia	Uganda	0.0678216
Cocoa, powder & cake	Cameroon	Malaysia	Uganda	0.018078
Cocoa, powder & cake	Malaysia	Malaysia	Uganda	26.7323
Cocoa, powder & cake	Indonesia	Malaysia	Uganda	0.00990255
Cocoa, powder & cake	United States of America	Malaysia	Uganda	0.458846
Cocoa, powder & cake	Canada	Malaysia	Uganda	0.0572004
Cocoa, powder & cake	United States of America	South Africa	Uganda	15.4109
Cocoa, powder & cake	France	Spain	Democratic Republic of the Congo	0.15661
Cocoa, powder & cake	Spain	Spain	Democratic Republic of the Congo	21.1979
Cocoa, powder & cake	Malaysia	Indonesia	Democratic Republic of the Congo	0.622934
Cocoa, powder & cake	Indonesia	Indonesia	Democratic Republic of the Congo	6.90564
Cocoa, powder & cake	Germany	Indonesia	Democratic Republic of the Congo	0.00965269
Cocoa, powder & cake	United States of America	Indonesia	Democratic Republic of the Congo	0.1406
Cocoa, powder & cake	Malaysia	Nigeria	Central African Republic	4.21944e-05
Cocoa, powder & cake	Indonesia	Nigeria	Central African Republic	4.49009e-06
Cocoa, powder & cake	Cameroon	Cameroon	Congo	0.142998
Cocoa, powder & cake	Malaysia	Cameroon	Congo	0.0011232
Cocoa, powder & cake	France	Cameroon	Congo	0.00334908
Cocoa, powder & cake	Malaysia	Nigeria	Congo	4.25849e-05
Cocoa, powder & cake	Indonesia	Nigeria	Congo	4.50859e-06
Cocoa, powder & cake	Malaysia	Nigeria	Niger	2.96164e-06
Cocoa, powder & cake	Indonesia	Nigeria	Niger	3.55931e-07
Cocoa, powder & cake	Malaysia	Netherlands	Sierra Leone	0.0376442
Cocoa, powder & cake	Netherlands	Netherlands	Sierra Leone	35.3557
Cocoa, powder & cake	France	Netherlands	Sierra Leone	0.403115
Cocoa, powder & cake	Germany	Netherlands	Sierra Leone	0.290033
Cocoa, powder & cake	Spain	Netherlands	Sierra Leone	0.148713
Cocoa, powder & cake	United States of America	Netherlands	Sierra Leone	0.137881
Cocoa, powder & cake	Malaysia	Netherlands	Liberia	0.00763831
Cocoa, powder & cake	Netherlands	Netherlands	Liberia	7.17354
Cocoa, powder & cake	France	Netherlands	Liberia	0.0817904
Cocoa, powder & cake	Germany	Netherlands	Liberia	0.0588466
Cocoa, powder & cake	Spain	Netherlands	Liberia	0.0301732
Cocoa, powder & cake	United States of America	Netherlands	Liberia	0.0289437
Cocoa, powder & cake	Netherlands	Belgium	Togo	0.147549
Cocoa, powder & cake	France	Belgium	Togo	0.143917
Cocoa, powder & cake	Germany	Belgium	Togo	0.0150588
Cocoa, powder & cake	United States of America	Belgium	Togo	0.226362
Cocoa, powder & cake	Canada	Belgium	Togo	0.181374
Cocoa, powder & cake	United States of America	South Africa	Eswatini	0.230292
Cocoa, powder & cake	Brazil	United States of America	Papua New Guinea	3.40153e-05
Cocoa, powder & cake	United States of America	United States of America	Papua New Guinea	6.47618
Cocoa, powder & cake	Canada	United States of America	Papua New Guinea	0.0279146
Cocoa, powder & cake	Malaysia	Singapore	Papua New Guinea	0.000636405
Cocoa, powder & cake	Indonesia	Singapore	Papua New Guinea	0.000351336
Cocoa, powder & cake	Netherlands	Belgium	Papua New Guinea	0.000547997
Cocoa, powder & cake	France	Belgium	Papua New Guinea	0.000534509
Cocoa, powder & cake	Germany	Belgium	Papua New Guinea	5.59294e-05
Cocoa, powder & cake	United States of America	Belgium	Papua New Guinea	0.00208604
Cocoa, powder & cake	Canada	Belgium	Papua New Guinea	0.00107782
Cocoa, powder & cake	Malaysia	Indonesia	Papua New Guinea	0.0813288
Cocoa, powder & cake	Indonesia	Indonesia	Papua New Guinea	1.12191
Cocoa, powder & cake	Germany	Indonesia	Papua New Guinea	0.00126015
Cocoa, powder & cake	United States of America	Indonesia	Papua New Guinea	0.0190501
Cocoa, powder & cake	Cameroon	Malaysia	Papua New Guinea	0.000638966
Cocoa, powder & cake	Malaysia	Malaysia	Papua New Guinea	0.248358
Cocoa, powder & cake	Indonesia	Malaysia	Papua New Guinea	0.000941387
Cocoa, powder & cake	United States of America	Malaysia	Papua New Guinea	0.010465
Cocoa, powder & cake	Canada	Malaysia	Papua New Guinea	0.000844269
Cocoa, powder & cake	Brazil	Switzerland	Venezuela (Bolivarian Republic of)	0.000433326
Cocoa, powder & cake	Malaysia	Switzerland	Venezuela (Bolivarian Republic of)	0.0288022
Cocoa, powder & cake	Indonesia	Switzerland	Venezuela (Bolivarian Republic of)	0.000695312
Cocoa, powder & cake	Germany	Switzerland	Venezuela (Bolivarian Republic of)	0.179899
Cocoa, powder & cake	United States of America	South Africa	Venezuela (Bolivarian Republic of)	2.15692
Cocoa, powder & cake	Brazil	Peru	Venezuela (Bolivarian Republic of)	0.000123729
Cocoa, powder & cake	Brazil	Brazil	Brazil	2.08441
Cocoa, powder & cake	France	Spain	Colombia	0.00700277
Cocoa, powder & cake	Spain	Spain	Colombia	0.947857
Cocoa, powder & cake	Brazil	Peru	Colombia	1.13367e-05
Cocoa, powder & cake	United States of America	Canada	Ecuador	0.287496
Cocoa, powder & cake	Canada	Canada	Ecuador	0.708116
Cocoa, powder & cake	Brazil	United States of America	Ecuador	0.000330812
Cocoa, powder & cake	United States of America	United States of America	Ecuador	60.1983
Cocoa, powder & cake	Canada	United States of America	Ecuador	0.265905
Cocoa, powder & cake	France	Spain	Ecuador	0.00161571
Cocoa, powder & cake	Spain	Spain	Ecuador	0.218695
Cocoa, powder & cake	France	Poland	Ecuador	0.0080359
Cocoa, powder & cake	Germany	Poland	Ecuador	0.000527725
Cocoa, powder & cake	Netherlands	Belgium	Ecuador	0.00284958
Cocoa, powder & cake	France	Belgium	Ecuador	0.00277944
Cocoa, powder & cake	Germany	Belgium	Ecuador	0.000290829
Cocoa, powder & cake	United States of America	Belgium	Ecuador	0.00725531
Cocoa, powder & cake	Canada	Belgium	Ecuador	0.00443877
Cocoa, powder & cake	Brazil	Switzerland	Ecuador	5.76153e-05
Cocoa, powder & cake	Malaysia	Switzerland	Ecuador	0.00382388
Cocoa, powder & cake	Indonesia	Switzerland	Ecuador	0.000483647
Cocoa, powder & cake	Germany	Switzerland	Ecuador	0.0238572
Cocoa, powder & cake	Malaysia	Germany	Ecuador	0.00163338
Cocoa, powder & cake	Netherlands	Germany	Ecuador	0.0197933
Cocoa, powder & cake	France	Germany	Ecuador	0.00753638
Cocoa, powder & cake	Germany	Germany	Ecuador	0.115251
Cocoa, powder & cake	Spain	Germany	Ecuador	0.000633247
Cocoa, powder & cake	United States of America	Germany	Ecuador	0.00610836
Cocoa, powder & cake	Netherlands	France	Ecuador	0.0064538
Cocoa, powder & cake	France	France	Ecuador	0.0654084
Cocoa, powder & cake	Germany	France	Ecuador	0.00307483
Cocoa, powder & cake	Spain	France	Ecuador	0.00099165
Cocoa, powder & cake	Malaysia	Netherlands	Ecuador	0.00129714
Cocoa, powder & cake	Netherlands	Netherlands	Ecuador	1.21692
Cocoa, powder & cake	France	Netherlands	Ecuador	0.0138749
Cocoa, powder & cake	Germany	Netherlands	Ecuador	0.00998282
Cocoa, powder & cake	Spain	Netherlands	Ecuador	0.0051186
Cocoa, powder & cake	United States of America	Netherlands	Ecuador	0.00782826
Cocoa, powder & cake	Malaysia	Indonesia	Ecuador	0.525096
Cocoa, powder & cake	Indonesia	Indonesia	Ecuador	7.1923
Cocoa, powder & cake	Germany	Indonesia	Ecuador	0.00813614
Cocoa, powder & cake	United States of America	Indonesia	Ecuador	0.122835
Cocoa, powder & cake	Cameroon	Malaysia	Ecuador	0.00128337
Cocoa, powder & cake	Malaysia	Malaysia	Ecuador	0.841703
Cocoa, powder & cake	Indonesia	Malaysia	Ecuador	0.00159965
Cocoa, powder & cake	United States of America	Malaysia	Ecuador	0.0238511
Cocoa, powder & cake	Canada	Malaysia	Ecuador	0.00227537
Cocoa, powder & cake	Brazil	Ecuador	Ecuador	0.00406679
Cocoa, powder & cake	Indonesia	Ecuador	Ecuador	0.0172052
Cocoa, powder & cake	United States of America	Ecuador	Ecuador	2.06882
Cocoa, powder & cake	Brazil	Peru	Ecuador	9.76731e-06
Cocoa, powder & cake	United States of America	Canada	Peru	0.698524
Cocoa, powder & cake	Canada	Canada	Peru	2.01632
Cocoa, powder & cake	France	Spain	Peru	0.0266434
Cocoa, powder & cake	Spain	Spain	Peru	3.60631
Cocoa, powder & cake	Netherlands	Belgium	Peru	0.070821
Cocoa, powder & cake	France	Belgium	Peru	0.0690777
Cocoa, powder & cake	Germany	Belgium	Peru	0.00722796
Cocoa, powder & cake	United States of America	Belgium	Peru	0.111883
Cocoa, powder & cake	Canada	Belgium	Peru	0.0881056
Cocoa, powder & cake	Brazil	Switzerland	Peru	9.06988e-05
Cocoa, powder & cake	Malaysia	Switzerland	Peru	0.00602815
Cocoa, powder & cake	Indonesia	Switzerland	Peru	0.000173677
Cocoa, powder & cake	Germany	Switzerland	Peru	0.03765
Cocoa, powder & cake	Malaysia	Netherlands	Peru	0.0141668
Cocoa, powder & cake	Netherlands	Netherlands	Peru	13.3051
Cocoa, powder & cake	France	Netherlands	Peru	0.1517
Cocoa, powder & cake	Germany	Netherlands	Peru	0.109145
Cocoa, powder & cake	Spain	Netherlands	Peru	0.0559636
Cocoa, powder & cake	United States of America	Netherlands	Peru	0.0531066
Cocoa, powder & cake	Malaysia	Indonesia	Peru	0.169875
Cocoa, powder & cake	Indonesia	Indonesia	Peru	2.07276
Cocoa, powder & cake	Germany	Indonesia	Peru	0.00263223
Cocoa, powder & cake	United States of America	Indonesia	Peru	0.0389387
Cocoa, powder & cake	Cameroon	Malaysia	Peru	0.00147215
Cocoa, powder & cake	Malaysia	Malaysia	Peru	2.06842
Cocoa, powder & cake	Indonesia	Malaysia	Peru	0.000898511
Cocoa, powder & cake	United States of America	Malaysia	Peru	0.0364693
Cocoa, powder & cake	Canada	Malaysia	Peru	0.00447461
Cocoa, powder & cake	United States of America	South Africa	Peru	0.457696
Cocoa, powder & cake	Brazil	Ecuador	Peru	1.01412e-05
Cocoa, powder & cake	Indonesia	Ecuador	Peru	1.37564e-05
Cocoa, powder & cake	United States of America	Ecuador	Peru	0.00374149
Cocoa, powder & cake	Brazil	Peru	Peru	0.0223131
Cocoa, powder & cake	United States of America	Canada	Dominican Republic	0.129147
Cocoa, powder & cake	Canada	Canada	Dominican Republic	0.353199
Cocoa, powder & cake	Brazil	United States of America	Dominican Republic	0.000236395
Cocoa, powder & cake	United States of America	United States of America	Dominican Republic	38.6768
Cocoa, powder & cake	Canada	United States of America	Dominican Republic	0.181324
Cocoa, powder & cake	France	Spain	Dominican Republic	0.00966037
Cocoa, powder & cake	Spain	Spain	Dominican Republic	1.30758
Cocoa, powder & cake	France	Poland	Dominican Republic	0.055359
Cocoa, powder & cake	Germany	Poland	Dominican Republic	0.00363546
Cocoa, powder & cake	Netherlands	Belgium	Dominican Republic	0.0150937
Cocoa, powder & cake	France	Belgium	Dominican Republic	0.0147222
Cocoa, powder & cake	Germany	Belgium	Dominican Republic	0.00154046
Cocoa, powder & cake	United States of America	Belgium	Dominican Republic	0.0267217
Cocoa, powder & cake	Canada	Belgium	Dominican Republic	0.0197112
Cocoa, powder & cake	Malaysia	Netherlands	Dominican Republic	0.00220909
Cocoa, powder & cake	Netherlands	Netherlands	Dominican Republic	2.07427
Cocoa, powder & cake	France	Netherlands	Dominican Republic	0.0236502
Cocoa, powder & cake	Germany	Netherlands	Dominican Republic	0.0170159
Cocoa, powder & cake	Spain	Netherlands	Dominican Republic	0.00872478
Cocoa, powder & cake	United States of America	Netherlands	Dominican Republic	0.00927823
Cocoa, powder & cake	Malaysia	Indonesia	Dominican Republic	0.048254
Cocoa, powder & cake	Indonesia	Indonesia	Dominican Republic	0.638876
Cocoa, powder & cake	Germany	Indonesia	Dominican Republic	0.000747683
Cocoa, powder & cake	United States of America	Indonesia	Dominican Republic	0.0112185
Cocoa, powder & cake	United States of America	Canada	Guyana	0.140692
Cocoa, powder & cake	Canada	Canada	Guyana	0.389965
Cocoa, powder & cake	Malaysia	Singapore	India	0.0175876
Cocoa, powder & cake	Indonesia	Singapore	India	0.00109573
Cocoa, powder & cake	United States of America	South Africa	Turkey	0.31089
Cocoa, powder & cake	Malaysia	Indonesia	Malaysia	0.546585
Cocoa, powder & cake	Indonesia	Indonesia	Malaysia	7.08016
Cocoa, powder & cake	Germany	Indonesia	Malaysia	0.00846925
Cocoa, powder & cake	United States of America	Indonesia	Malaysia	0.126582
Cocoa, powder & cake	Cameroon	Malaysia	Malaysia	0.000213184
Cocoa, powder & cake	Malaysia	Malaysia	Malaysia	0.26908
Cocoa, powder & cake	Indonesia	Malaysia	Malaysia	0.000155969
Cocoa, powder & cake	United States of America	Malaysia	Malaysia	0.00502966
Cocoa, powder & cake	Canada	Malaysia	Malaysia	0.000596496
Cocoa, powder & cake	Malaysia	Singapore	Philippines	0.0152152
Cocoa, powder & cake	Indonesia	Singapore	Philippines	0.00096478
Cocoa, powder & cake	United States of America	Canada	South Africa	0.0515011
Cocoa, powder & cake	Canada	Canada	South Africa	0.139273
Cocoa, powder & cake	Malaysia	Indonesia	South Africa	0.0334068
Cocoa, powder & cake	Indonesia	Indonesia	South Africa	0.445315
Cocoa, powder & cake	Germany	Indonesia	South Africa	0.000517628
Cocoa, powder & cake	United States of America	Indonesia	South Africa	0.0077762
