# Supplementary material for: Forced labour risk is pervasive in the US land-based food supply
Source: Nat Food. 2023 Jul 24;4(7):596–606. doi: 10.1038/s43016-023-00794-x (PMC10365991; doi:10.1038/s43016-023-00794-x)
Supplement: Source Data Fig. 2 — Tabular data supporting Fig. 2. [file 43016_2023_794_MOESM5_ESM.xlsx]

## Sheet: Sheet1
					Agriculture					Processed					TOTAL					TOTAL
FAO Country name	Country	Region	Sub-region	LMIC_HIC	DoL	Tip report	Verité report	IJ	Hand harvest	DoL	Tip report	Verité report	IJ	Hand harvest	Total_DoL	Total_Tip report	Total_Verité report	Total_IJ	Total_Hand harvest	TOTAL
Afghanistan	Afghanistan	Asia	Southern Asia	LMIC	0	0	0	0	1	0	0	0	0	0	0	0	0	0	1	1
Albania	Albania	Europe	Southern Europe	LMIC	0	0	0	0	0	0	0	0	0	0	0	0	0	0	0	0
Algeria	Algeria	Africa	Northern Africa	LMIC	0	0	0	0	0	0	0	0	0	0	0	0	0	0	0	0
Argentina	Argentina	Americas	Latin America and the Caribbean	LMIC	0	0	0	1	10	0	0	0	0	0	0	0	0	1	10	11
Armenia	Armenia	Asia	Western Asia	LMIC	0	0	0	0	0	0	0	0	0	0	0	0	0	0	0	0
Australia	Australia	Oceania	Australia and New Zealand	HIC	0	0	0	3	6	0	0	0	0	0	0	0	0	3	6	9
Austria	Austria	Europe	Western Europe	HIC	0	0	0	0	3	0	0	0	0	0	0	0	0	0	3	3
Azerbaijan	Azerbaijan	Asia	Western Asia	LMIC	0	0	0	0	0	0	0	0	0	0	0	0	0	0	0	0
Bahrain	Bahrain	Asia	Western Asia	HIC	0	0	0	0	0	0	0	0	0	0	0	0	0	0	0	0
Bangladesh	Bangladesh	Asia	Southern Asia	LMIC	0	0	0	1	0	0	0	0	0	0	0	0	0	1	0	1
Belarus	Belarus	Europe	Eastern Europe	LMIC	0	0	0	0	0	0	0	0	0	0	0	0	0	0	0	0
Belgium	Belgium	Europe	Western Europe	HIC	0	0	0	0	6	0	0	0	0	0	0	0	0	0	6	6
Belize	Belize	Americas	Latin America and the Caribbean	LMIC	0	0	0	0	0	0	0	0	0	0	0	0	0	0	0	0
Benin	Benin	Africa	Sub-Saharan Africa	LMIC	0	0	0	0	0	0	0	0	0	0	0	0	0	0	0	0
Bhutan	Bhutan	Asia	Southern Asia	LMIC	0	0	0	0	0	0	0	0	0	0	0	0	0	0	0	0
Bolivia (Plurinational State of)	Bolivia	Americas	Latin America and the Caribbean	LMIC	3	0	0	0	0	0	0	0	1	0	3	0	0	1	0	4
Bosnia and Herzegovina	Bosnia and Herzegovina	Europe	Southern Europe	LMIC	0	0	0	0	0	0	0	0	0	0	0	0	0	0	0	0
Brazil	Brazil	Americas	Latin America and the Caribbean	LMIC	2	1	0	4	5	0	0	0	2	0	2	1	0	6	5	14
Bulgaria	Bulgaria	Europe	Eastern Europe	LMIC	0	0	0	0	0	0	0	0	0	0	0	0	0	0	0	0
Burkina Faso	Burkina Faso	Africa	Sub-Saharan Africa	LMIC	0	0	0	0	0	0	0	0	0	0	0	0	0	0	0	0
Cambodia	Cambodia	Asia	South-eastern Asia	LMIC	0	0	0	1	0	0	0	0	0	0	0	0	0	1	0	1
Cameroon	Cameroon	Africa	Sub-Saharan Africa	LMIC	0	0	1	0	0	0	0	0	0	0	0	0	1	0	0	1
Canada	Canada	Americas	Northern America	HIC	0	0	0	5	12	0	0	0	6	0	0	0	0	11	12	23
Central African Republic	Central African Republic	Africa	Sub-Saharan Africa	LMIC	0	0	0	0	0	0	0	0	0	0	0	0	0	0	0	0
Chile	Chile	Americas	Latin America and the Caribbean	HIC	0	0	0	0	13	0	0	0	0	0	0	0	0	0	13	13
China, Hong Kong SAR	Hong Kong	Asia	Eastern Asia	HIC	0	0	0	0	0	0	0	0	0	0	0	0	0	0	0	0
China, mainland	China	Asia	Eastern Asia	LMIC	0	1	0	2	10	0	0	0	3	0	0	1	0	5	10	16
China, Taiwan Province of	Taiwan	Asia	Eastern Asia	LMIC	0	0	0	0	4	0	0	0	0	0	0	0	0	0	4	4
Colombia	Colombia	Americas	Latin America and the Caribbean	LMIC	0	0	0	1	3	0	0	0	1	0	0	0	0	2	3	5
Cook Islands	Cook Islands	Oceania	Polynesia	LMIC	0	0	0	0	0	0	0	0	0	0	0	0	0	0	0	0
Comoros	Comoros	Africa	Sub-Saharan Africa	LMIC	0	0	0	0	0	0	0	0	0	0	0	0	0	0	0	0
Congo	Congo, Republic of	Africa	Sub-Saharan Africa	LMIC	0	0	1	0	0	0	0	0	0	0	0	0	1	0	0	1
Costa Rica	Costa Rica	Americas	Latin America and the Caribbean	LMIC	0	0	1	0	4	0	0	0	0	0	0	0	1	0	4	5
Côte d'Ivoire	Côte d’Ivoire	Africa	Sub-Saharan Africa	LMIC	2	0	0	0	0	0	0	0	0	0	2	0	0	0	0	2
Croatia	Croatia	Europe	Southern Europe	HIC	0	0	0	0	5	0	0	0	0	0	0	0	0	0	5	5
Cuba	Cuba	Americas	Latin America and the Caribbean	LMIC	0	0	0	0	0	0	0	0	0	0	0	0	0	0	0	0
Cyprus	Cyprus	Asia	Western Asia	HIC	0	0	0	0	5	0	0	0	0	0	0	0	0	0	5	5
Czechia	Czechia	Europe	Eastern Europe	HIC	0	0	0	0	2	0	0	0	0	0	0	0	0	0	2	2
Democratic People's Republic of Korea	North Korea	Asia	Eastern Asia	LMIC	0	0	0	0	1	0	0	0	0	0	0	0	0	0	1	1
Democratic Republic of the Congo	Congo, Democratic Republic of the	Africa	Sub-Saharan Africa	LMIC	0	0	0	0	0	0	0	0	0	0	0	0	0	0	0	0
Denmark	Denmark	Europe	Northern Europe	HIC	0	0	0	0	1	0	0	0	0	0	0	0	0	0	1	1
Dominican Republic	Dominican Republic	Americas	Latin America and the Caribbean	LMIC	1	0	0	0	1	0	0	0	0	0	1	0	0	0	1	2
Ecuador	Ecuador	Americas	Latin America and the Caribbean	LMIC	0	1	0	0	0	0	0	0	0	0	0	1	0	0	0	1
Egypt	Egypt	Africa	Northern Africa	LMIC	0	0	0	0	5	0	0	0	0	0	0	0	0	0	5	5
El Salvador	El Salvador	Americas	Latin America and the Caribbean	LMIC	0	0	0	0	0	0	0	0	0	0	0	0	0	0	0	0
Estonia	Estonia	Europe	Northern Europe	HIC	0	0	0	0	0	0	0	0	0	0	0	0	0	0	0	0
Eswatini	Eswatini	Africa	Sub-Saharan Africa	LMIC	0	0	0	0	0	0	0	0	0	0	0	0	0	0	0	0
Ethiopia	Ethiopia	Africa	Sub-Saharan Africa	LMIC	0	0	0	0	0	0	0	0	0	0	0	0	0	0	0	0
Fiji	Fiji	Oceania	Melanesia	LMIC	0	0	0	0	0	0	0	0	0	0	0	0	0	0	0	0
Finland	Finland	Europe	Northern Europe	HIC	0	0	0	0	0	0	0	0	0	0	0	0	0	0	0	0
France	France	Europe	Western Europe	HIC	0	0	0	0	0	0	0	0	0	0	0	0	0	0	0	0
Gambia	Gambia	Africa	Sub-Saharan Africa	LMIC	0	0	0	0	0	0	0	0	0	0	0	0	0	0	0	0
Georgia	Georgia	Asia	Western Asia	LMIC	0	0	0	0	0	0	0	0	0	0	0	0	0	0	0	0
Germany	Germany	Europe	Western Europe	HIC	0	0	0	0	0	0	0	0	0	0	0	0	0	0	0	0
Ghana	Ghana	Africa	Sub-Saharan Africa	LMIC	0	0	0	1	0	0	0	0	0	0	0	0	0	1	0	1
Greece	Greece	Europe	Southern Europe	HIC	0	0	0	0	5	0	0	0	0	0	0	0	0	0	5	5
Grenada	Grenada	Americas	Latin America and the Caribbean	LMIC	0	0	0	0	0	0	0	0	0	0	0	0	0	0	0	0
Guatemala	Guatemala	Americas	Latin America and the Caribbean	LMIC	0	0	2	0	7	0	0	0	0	0	0	0	2	0	7	9
Guinea	Guinea	Africa	Sub-Saharan Africa	LMIC	0	0	0	0	0	0	0	0	0	0	0	0	0	0	0	0
Guinea-Bissau	Guinea-Bissau	Africa	Sub-Saharan Africa	LMIC	0	0	0	0	0	0	0	0	0	0	0	0	0	0	0	0
Guyana	Guyana	Americas	Latin America and the Caribbean	LMIC	0	0	0	1	0	0	0	0	0	0	0	0	0	1	0	1
Haiti	Haiti	Americas	Latin America and the Caribbean	LMIC	0	0	0	0	0	0	0	0	0	0	0	0	0	0	0	0
Honduras	Honduras	Americas	Latin America and the Caribbean	LMIC	0	0	1	1	0	0	0	0	0	0	0	0	1	1	0	2
Hungary	Hungary	Europe	Eastern Europe	HIC	0	0	0	0	0	0	0	0	0	0	0	0	0	0	0	0
India	India	Asia	Southern Asia	LMIC	1	0	0	4	2	0	1	0	2	0	1	1	0	6	2	10
Indonesia	Indonesia	Asia	South-eastern Asia	LMIC	0	0	0	0	2	0	0	0	0	0	0	0	0	0	2	2
Iran (Islamic Republic of)	Iran	Asia	Southern Asia	LMIC	0	0	0	0	3	0	0	0	0	0	0	0	0	0	3	3
Iraq	Iraq	Asia	Western Asia	LMIC	0	0	0	0	0	0	0	0	0	0	0	0	0	0	0	0
Ireland	Ireland	Europe	Northern Europe	HIC	0	0	0	0	1	0	0	0	0	0	0	0	0	0	1	1
Israel	Israel	Asia	Western Asia	HIC	0	0	0	0	5	0	0	0	0	0	0	0	0	0	5	5
Italy	Italy	Europe	Southern Europe	HIC	0	0	1	4	8	0	0	0	5	0	0	0	1	9	8	18
Jamaica	Jamaica	Americas	Latin America and the Caribbean	LMIC	0	0	0	0	0	0	0	0	0	0	0	0	0	0	0	0
Japan	Japan	Asia	Eastern Asia	HIC	0	0	0	2	2	0	0	0	0	0	0	0	0	2	2	4
Jordan	Jordan	Asia	Western Asia	LMIC	0	0	0	0	2	0	0	0	0	0	0	0	0	0	2	2
Kazakhstan	Kazakhstan	Asia	Central Asia	LMIC	0	0	0	0	0	0	0	0	0	0	0	0	0	0	0	0
Kenya	Kenya	Africa	Sub-Saharan Africa	LMIC	0	0	0	1	0	0	0	0	0	0	0	0	0	1	0	1
Kyrgyzstan	Kyrgyzstan	Asia	Central Asia	LMIC	0	0	0	0	0	0	0	0	0	0	0	0	0	0	0	0
Kuwait	Kuwait	Asia	Western Asia	HIC	0	0	0	0	0	0	0	0	0	0	0	0	0	0	0	0
Lao People's Democratic Republic	Laos	Asia	South-eastern Asia	LMIC	0	0	0	0	0	0	0	0	0	0	0	0	0	0	0	0
Latvia	Latvia	Europe	Northern Europe	HIC	0	0	0	0	0	0	0	0	0	0	0	0	0	0	0	0
Lebanon	Lebanon	Asia	Western Asia	LMIC	0	0	0	0	0	0	0	0	0	0	0	0	0	0	0	0
Lesotho	Lesotho	Africa	Sub-Saharan Africa	LMIC	0	0	0	0	0	0	0	0	0	0	0	0	0	0	0	0
Liberia	Liberia	Africa	Sub-Saharan Africa	LMIC	0	0	0	0	0	0	0	0	0	0	0	0	0	0	0	0
Libya	Libya	Africa	Northern Africa	LMIC	0	0	0	0	1	0	0	0	0	0	0	0	0	0	1	1
Lithuania	Lithuania	Europe	Northern Europe	HIC	0	0	0	0	0	0	0	0	0	0	0	0	0	0	0	0
Luxembourg	Luxembourg	Europe	Western Europe	HIC	0	0	0	0	0	0	0	0	0	0	0	0	0	0	0	0
Madagascar	Madagascar	Africa	Sub-Saharan Africa	LMIC	0	0	0	0	0	0	0	0	0	0	0	0	0	0	0	0
Malawi	Malawi	Africa	Sub-Saharan Africa	LMIC	0	0	0	1	0	0	0	0	0	0	0	0	0	1	0	1
Malaysia	Malaysia	Asia	South-eastern Asia	LMIC	0	0	0	0	2	0	0	0	0	0	0	0	0	0	2	2
Maldives	Maldives	Asia	South-eastern Asia	LMIC	0	0	0	0	0	0	0	0	0	0	0	0	0	0	0	0
Mali	Mali	Africa	Sub-Saharan Africa	LMIC	0	0	0	0	0	0	0	0	0	0	0	0	0	0	0	0
Mauritius	Mauritius	Africa	Sub-Saharan Africa	HIC	0	0	1	0	0	0	0	0	0	0	0	0	1	0	0	1
Mexico	Mexico	Americas	Latin America and the Caribbean	LMIC	2	2	1	7	26	0	0	0	0	0	2	2	1	7	26	38
Mongolia	Mongolia	Asia	Eastern Asia	LMIC	0	0	0	0	0	0	0	0	0	0	0	0	0	0	0	0
Montenegro	Montenegro	Europe	Southern Europe	LMIC	0	0	0	0	0	0	0	0	0	0	0	0	0	0	0	0
Morocco	Morocco	Africa	Northern Africa	LMIC	0	0	0	0	0	0	0	0	0	0	0	0	0	0	0	0
Mozambique	Mozambique	Africa	Sub-Saharan Africa	LMIC	0	0	0	0	0	0	0	0	0	0	0	0	0	0	0	0
Myanmar	Myanmar	Asia	South-eastern Asia	LMIC	1	0	2	2	1	0	0	0	0	0	1	0	2	2	1	6
Namibia	Namibia	Africa	Sub-Saharan Africa	LMIC	0	0	0	0	1	0	0	0	0	0	0	0	0	0	1	1
Nepal	Nepal	Asia	Southern Asia	LMIC	0	0	0	0	0	0	0	0	0	0	0	0	0	0	0	0
Netherlands	Netherlands	Europe	Western Europe	HIC	0	0	0	0	10	0	0	0	0	0	0	0	0	0	10	10
New Caledonia	New Caledonia	Oceania	Melanesia	HIC	0	0	0	0	0	0	0	0	0	0	0	0	0	0	0	0
New Zealand	New Zealand	Oceania	Australia and New Zealand	HIC	0	0	0	1	6	0	0	0	2	0	0	0	0	3	6	9
Nicaragua	Nicaragua	Americas	Latin America and the Caribbean	LMIC	0	0	0	1	3	0	0	0	0	0	0	0	0	1	3	4
Niger	Niger	Africa	Sub-Saharan Africa	LMIC	0	0	0	0	0	0	0	0	0	0	0	0	0	0	0	0
Nigeria	Nigeria	Africa	Sub-Saharan Africa	LMIC	1	0	0	0	0	0	0	0	0	0	1	0	0	0	0	1
North Macedonia	North Macedonia	Europe	Southern Europe	LMIC	0	0	0	0	3	0	0	0	0	0	0	0	0	0	3	3
Norway	Norway	Europe	Northern Europe	HIC	0	0	0	0	0	0	0	0	0	0	0	0	0	0	0	0
Oman	Oman	Asia	Western Asia	HIC	0	0	0	0	0	0	0	0	0	0	0	0	0	0	0	0
Pakistan	Pakistan	Asia	Southern Asia	LMIC	2	0	0	0	2	0	0	0	1	0	2	0	0	1	2	5
Palestine	Palestine	Asia	Western Asia	LMIC	0	0	0	0	0	0	0	0	0	0	0	0	0	0	0	0
Panama	Panama	Americas	Latin America and the Caribbean	HIC	0	0	0	0	0	0	0	0	0	0	0	0	0	0	0	0
Papua New Guinea	Papua New Guinea	Oceania	Melanesia	LMIC	0	0	0	0	0	0	0	0	0	0	0	0	0	0	0	0
Paraguay	Paraguay	Americas	Latin America and the Caribbean	LMIC	1	0	0	0	0	0	0	0	0	0	1	0	0	0	0	1
Peru	Peru	Americas	Latin America and the Caribbean	LMIC	1	0	0	0	13	0	0	0	0	0	1	0	0	0	13	14
Philippines	Philippines	Asia	South-eastern Asia	LMIC	0	0	0	2	2	0	0	0	1	0	0	0	0	3	2	5
Poland	Poland	Europe	Eastern Europe	HIC	0	0	0	0	5	0	0	0	0	0	0	0	0	0	5	5
Portugal	Portugal	Europe	Southern Europe	HIC	0	0	0	0	8	0	0	0	0	0	0	0	0	0	8	8
Qatar	Qatar	Asia	Western Asia	HIC	0	0	0	0	0	0	0	0	0	0	0	0	0	0	0	0
Republic of Korea	South Korea	Asia	Eastern Asia	HIC	0	0	0	0	3	0	0	0	0	0	0	0	0	0	3	3
Republic of Moldova	Moldova	Europe	Eastern Europe	LMIC	0	0	0	0	3	0	0	0	0	0	0	0	0	0	3	3
Romania	Romania	Europe	Eastern Europe	HIC	0	0	0	0	5	0	0	0	0	0	0	0	0	0	5	5
Russian Federation	Russia	Europe	Eastern Europe	LMIC	0	0	0	0	5	0	0	0	0	0	0	0	0	0	5	5
Saudi Arabia	Saudi Arabia	Asia	Western Asia	HIC	0	0	0	0	2	0	0	0	0	0	0	0	0	0	2	2
Senegal	Senegal	Africa	Sub-Saharan Africa	LMIC	0	0	0	0	0	0	0	0	0	0	0	0	0	0	0	0
Serbia	Serbia	Europe	Southern Europe	LMIC	0	0	0	0	0	0	0	0	0	0	0	0	0	0	0	0
Sierra Leone	Sierra Leone	Africa	Sub-Saharan Africa	LMIC	0	0	0	0	0	0	0	0	0	0	0	0	0	0	0	0
Singapore	Singapore	Asia	South-eastern Asia	HIC	0	0	0	0	0	0	0	0	0	0	0	0	0	0	0	0
Slovakia	Slovakia	Europe	Eastern Europe	HIC	0	0	0	0	3	0	0	0	0	0	0	0	0	0	3	3
Slovenia	Slovenia	Europe	Southern Europe	HIC	0	0	0	0	0	0	0	0	0	0	0	0	0	0	0	0
Solomon Islands	Soloman Islands	Oceania	Melanesia	LMIC	0	0	0	0	0	0	0	0	0	0	0	0	0	0	0	0
Somalia	Somalia	Africa	Sub-Saharan Africa	LMIC	0	0	0	0	0	0	0	0	0	0	0	0	0	0	0	0
South Africa	South Africa	Africa	Sub-Saharan Africa	LMIC	0	0	0	1	7	0	0	0	1	0	0	0	0	2	7	9
Spain	Spain	Europe	Southern Europe	HIC	0	0	1	0	11	0	0	0	0	0	0	0	1	0	11	12
Sri Lanka	Sri Lanka	Asia	Southern Asia	LMIC	0	0	0	1	0	0	0	0	0	0	0	0	0	1	0	1
Sudan	Sudan	Africa	Northern Africa	LMIC	0	0	0	0	0	0	0	0	0	0	0	0	0	0	0	0
Suriname	Suriname	Americas	Latin America and the Caribbean	LMIC	0	0	0	0	0	0	0	0	0	0	0	0	0	0	0	0
Sweden	Sweden	Europe	Northern Europe	HIC	0	0	0	0	0	0	0	0	0	0	0	0	0	0	0	0
Switzerland	Switzerland	Europe	Western Europe	HIC	0	0	0	0	1	0	0	0	0	0	0	0	0	0	1	1
Syrian Arab Republic	Syria	Asia	Western Asia	LMIC	0	0	0	0	0	0	0	0	0	0	0	0	0	0	0	0
Tajikistan	Tajikistan	Asia	Central Asia	LMIC	0	0	0	0	0	0	0	0	0	0	0	0	0	0	0	0
Thailand	Thailand	Asia	South-eastern Asia	LMIC	0	1	1	3	1	0	0	1	1	0	0	1	2	4	1	8
Togo	Togo	Africa	Sub-Saharan Africa	LMIC	0	0	1	0	0	0	0	0	0	0	0	0	1	0	0	1
Tonga	Tonga	Oceania	Polynesia	LMIC	0	0	0	0	0	0	0	0	0	0	0	0	0	0	0	0
Tunisia	Tunisia	Africa	Northern Africa	LMIC	0	0	0	0	2	0	0	0	0	0	0	0	0	0	2	2
Turkey	Turkey	Asia	Western Asia	LMIC	0	0	1	1	7	0	0	0	1	0	0	0	1	2	7	10
Uganda	Uganda	Africa	Sub-Saharan Africa	LMIC	0	0	0	0	1	0	0	0	0	0	0	0	0	0	1	1
Ukraine	Ukraine	Europe	Eastern Europe	LMIC	0	0	0	0	4	0	0	0	0	0	0	0	0	0	4	4
United Arab Emirates	United Arab Emirates	Asia	Western Asia	HIC	0	0	0	0	4	0	0	0	0	0	0	0	0	0	4	4
United Kingdom of Great Britain and Northern Ireland	United Kingdom	Europe	Northern Europe	HIC	0	0	0	3	4	0	0	0	1	0	0	0	0	4	4	8
United Republic of Tanzania	Tanzania	Africa	Sub-Saharan Africa	LMIC	0	0	0	0	0	0	0	0	0	0	0	0	0	0	0	0
United States of America	United States	Americas	Northern America	HIC	0	0	5	25	26	0	0	2	11	0	0	0	7	36	26	69
Uruguay	Uruguay	Americas	Latin America and the Caribbean	HIC	0	0	0	0	4	0	0	0	0	0	0	0	0	0	4	4
Uzbekistan	Uzbekistan	Asia	Central Asia	LMIC	0	0	0	0	1	0	0	0	0	0	0	0	0	0	1	1
Vanuatu	Vanuatu	Oceania	Melanesia	LMIC	0	0	0	0	0	0	0	0	0	0	0	0	0	0	0	0
Venezuela (Bolivarian Republic of)	Venezuela	Americas	Latin America and the Caribbean	LMIC	0	0	0	0	0	0	0	0	0	0	0	0	0	0	0	0
Viet Nam	Vietnam	Asia	South-eastern Asia	LMIC	0	0	1	1	2	0	0	1	0	0	0	0	2	1	2	5
Yemen	Yemen	Asia	Western Asia	LMIC	0	0	0	0	0	0	0	0	0	0	0	0	0	0	0	0
Zambia	Zambia	Africa	Sub-Saharan Africa	LMIC	0	0	0	0	1	0	0	0	0	0	0	0	0	0	1	1
Zimbabwe	Zimbabwe	Africa	Sub-Saharan Africa	LMIC	0	0	0	0	0	0	0	0	0	0	0	0	0	0	0	0
