# Supplementary material for: Forced labour risk is pervasive in the US land-based food supply
Source: Nat Food. 2023 Jul 24;4(7):596–606. doi: 10.1038/s43016-023-00794-x (PMC10365991; doi:10.1038/s43016-023-00794-x)
Supplement: Source Data Fig. 3 — Tabular data supporting Fig. 3. [file 43016_2023_794_MOESM6_ESM.xlsx]

## Sheet: map_STEPS
					Agriculture			Processed			TOTAL
FAO country name	Country	Region	Sub-region	LMIC_HIC	Step1	Step2	Step3	Step1	Step2	Step3	Total_Step1	Total_Step2	Total_Step3	TOTAL
Afghanistan	Afghanistan	Asia	Southern Asia	LMIC	1	5	0	0	0	1	1	5	1	7
Albania	Albania	Europe	Southern Europe	LMIC	0	0	3	0	0	0	0	0	3	3
Algeria	Algeria	Africa	Northern Africa	LMIC	0	0	4	0	0	2	0	0	6	6
Argentina	Argentina	Americas	Latin America and the Caribbean	LMIC	11	19	2	0	1	19	11	20	21	52
Armenia	Armenia	Asia	Western Asia	LMIC	0	0	2	0	0	1	0	0	3	3
Australia	Australia	Oceania	Australia and New Zealand	HIC	9	16	0	0	16	0	9	32	0	41
Austria	Austria	Europe	Western Europe	HIC	3	10	1	0	0	11	3	10	12	25
Azerbaijan	Azerbaijan	Asia	Western Asia	LMIC	0	0	1	0	0	0	0	0	1	1
Bahrain	Bahrain	Asia	Western Asia	HIC	0	0	2	0	0	0	0	0	2	2
Bangladesh	Bangladesh	Asia	Southern Asia	LMIC	1	5	0	0	0	0	1	5	0	6
Belarus	Belarus	Europe	Eastern Europe	LMIC	0	0	9	0	0	0	0	0	9	9
Belgium	Belgium	Europe	Western Europe	HIC	6	13	1	0	0	15	6	13	16	35
Belize	Belize	Americas	Latin America and the Caribbean	LMIC	0	2	0	0	0	0	0	2	0	2
Benin	Benin	Africa	Sub-Saharan Africa	LMIC	0	0	2	0	0	0	0	0	2	2
Bhutan	Bhutan	Asia	Southern Asia	LMIC	0	0	0	0	0	0	0	0	0	0
Bolivia (Plurinational State of)	Bolivia	Americas	Latin America and the Caribbean	LMIC	3	4	0	1	0	4	4	4	4	12
Bosnia and Herzegovina	Bosnia and Herzegovina	Europe	Southern Europe	LMIC	0	0	2	0	0	1	0	0	3	3
Brazil	Brazil	Americas	Latin America and the Caribbean	LMIC	12	14	0	2	28	0	14	42	0	56
Bulgaria	Bulgaria	Europe	Eastern Europe	LMIC	0	0	14	0	0	4	0	0	18	18
Burkina Faso	Burkina Faso	Africa	Sub-Saharan Africa	LMIC	0	0	1	0	0	0	0	0	1	1
Cambodia	Cambodia	Asia	South-eastern Asia	LMIC	1	1	0	0	0	1	1	1	1	3
Cameroon	Cameroon	Africa	Sub-Saharan Africa	LMIC	1	0	2	0	0	2	1	0	4	5
Canada	Canada	Americas	Northern America	HIC	17	42	0	6	58	0	23	100	0	123
Central African Republic	Central African Republic	Africa	Sub-Saharan Africa	LMIC	0	1	0	0	0	0	0	1	0	1
Chile	Chile	Americas	Latin America and the Caribbean	HIC	13	16	1	0	0	21	13	16	22	51
China, mainland	China	Asia	Eastern Asia	LMIC	13	40	0	3	40	0	16	80	0	96
China, Hong Kong SAR	Hong Kong	Asia	Eastern Asia	HIC	0	0	1	0	0	2	0	0	3	3
China, Taiwan Province of	Taiwan	Asia	Eastern Asia	LMIC	4	8	1	0	1	5	4	9	6	19
Colombia	Colombia	Americas	Latin America and the Caribbean	LMIC	4	9	0	1	0	11	5	9	11	25
Comoros	Comoros	Africa	Sub-Saharan Africa	LMIC	0	0	0	0	0	0	0	0	0	0
Congo	Congo, Republic of	Africa	Sub-Saharan Africa	LMIC	1	0	0	0	0	0	1	0	0	1
Democratic Republic of the Congo	Congo, Democratic Republic of the	Africa	Sub-Saharan Africa	LMIC	0	1	0	0	0	0	0	1	0	1
Cook Islands	Cook Islands	Oceania	Polynesia	LMIC	0	0	0	0	0	0	0	0	0	0
Costa Rica	Costa Rica	Americas	Latin America and the Caribbean	LMIC	5	9	1	0	0	10	5	9	11	25
Côte d'Ivoire	Côte d’Ivoire	Africa	Sub-Saharan Africa	LMIC	2	0	3	0	0	3	2	0	6	8
Croatia	Croatia	Europe	Southern Europe	HIC	5	6	0	0	0	3	5	6	3	14
Cuba	Cuba	Americas	Latin America and the Caribbean	LMIC	0	0	1	0	0	2	0	0	3	3
Cyprus	Cyprus	Asia	Western Asia	HIC	5	5	0	0	0	1	5	5	1	11
Czechia	Czechia	Europe	Eastern Europe	HIC	2	8	1	0	0	4	2	8	5	15
Denmark	Denmark	Europe	Northern Europe	HIC	1	9	0	0	0	15	1	9	15	25
Djibouti	Djibouti	Africa	Sub-Saharan Africa	LMIC	0	0	0	0	0	0	0	0	0	0
Dominican Republic	Dominican Republic	Americas	Latin America and the Caribbean	LMIC	2	6	0	0	0	4	2	6	4	12
Ecuador	Ecuador	Americas	Latin America and the Caribbean	LMIC	1	0	12	0	0	8	1	0	20	21
Egypt	Egypt	Africa	Northern Africa	LMIC	5	11	0	0	0	9	5	11	9	25
El Salvador	El Salvador	Americas	Latin America and the Caribbean	LMIC	0	5	0	0	0	2	0	5	2	7
Estonia	Estonia	Europe	Northern Europe	HIC	0	4	0	0	0	1	0	4	1	5
Eswatini	Eswatini	Africa	Sub-Saharan Africa	LMIC	0	0	6	0	0	1	0	0	7	7
Ethiopia	Ethiopia	Africa	Sub-Saharan Africa	LMIC	0	3	0	0	0	1	0	3	1	4
Fiji	Fiji	Oceania	Melanesia	LMIC	0	3	0	0	0	0	0	3	0	3
Finland	Finland	Europe	Northern Europe	HIC	0	9	0	0	0	4	0	9	4	13
France	France	Europe	Western Europe	HIC	0	0	27	0	0	21	0	0	48	48
Gambia	Gambia	Africa	Sub-Saharan Africa	LMIC	0	0	2	0	0	0	0	0	2	2
Georgia	Georgia	Asia	Western Asia	LMIC	0	0	3	0	0	1	0	0	4	4
Germany	Germany	Europe	Western Europe	HIC	0	0	33	0	0	31	0	0	64	64
Ghana	Ghana	Africa	Sub-Saharan Africa	LMIC	1	1	0	0	0	2	1	1	2	4
Greece	Greece	Europe	Southern Europe	HIC	5	9	0	0	0	10	5	9	10	24
Grenada	Grenada	Americas	Latin America and the Caribbean	LMIC	0	0	0	0	0	0	0	0	0	0
Guatemala	Guatemala	Americas	Latin America and the Caribbean	LMIC	9	10	0	0	0	8	9	10	8	27
Guinea	Guinea	Africa	Sub-Saharan Africa	LMIC	0	4	0	0	0	0	0	4	0	4
Guinea-Bissau	Guinea-Bissau	Africa	Sub-Saharan Africa	LMIC	0	0	1	0	0	0	0	0	1	1
Guyana	Guyana	Americas	Latin America and the Caribbean	LMIC	1	3	0	0	0	2	1	3	2	6
Haiti	Haiti	Americas	Latin America and the Caribbean	LMIC	0	0	1	0	0	0	0	0	1	1
Honduras	Honduras	Americas	Latin America and the Caribbean	LMIC	2	15	0	0	0	6	2	15	6	23
Hungary	Hungary	Europe	Eastern Europe	HIC	0	0	16	0	0	9	0	0	25	25
India	India	Asia	Southern Asia	LMIC	7	31	0	3	27	0	10	58	0	68
Indonesia	Indonesia	Asia	South-eastern Asia	LMIC	2	20	0	0	16	0	2	36	0	38
Iran (Islamic Republic of)	Iran	Asia	Southern Asia	LMIC	3	5	0	0	0	0	3	5	0	8
Iraq	Iraq	Asia	Western Asia	LMIC	0	0	4	0	0	0	0	0	4	4
Ireland	Ireland	Europe	Northern Europe	HIC	1	8	0	0	8	0	1	16	0	17
Israel	Israel	Asia	Western Asia	HIC	5	10	0	0	0	10	5	10	10	25
Italy	Italy	Europe	Southern Europe	HIC	13	16	0	5	2	37	18	18	37	73
Jamaica	Jamaica	Americas	Latin America and the Caribbean	LMIC	0	0	4	0	0	2	0	0	6	6
Japan	Japan	Asia	Eastern Asia	HIC	4	7	1	0	1	8	4	8	9	21
Jordan	Jordan	Asia	Western Asia	LMIC	2	3	0	0	0	1	2	3	1	6
Kazakhstan	Kazakhstan	Asia	Central Asia	LMIC	0	3	1	0	0	1	0	3	2	5
Kenya	Kenya	Africa	Sub-Saharan Africa	LMIC	1	0	7	0	0	1	1	0	8	9
Kuwait	Kuwait	Asia	Western Asia	HIC	0	0	2	0	0	0	0	0	2	2
Kyrgyzstan	Kyrgyzstan	Asia	Central Asia	LMIC	0	2	0	0	0	0	0	2	0	2
Lao People's Democratic Republic	Laos	Asia	South-eastern Asia	LMIC	0	5	0	0	0	2	0	5	2	7
Latvia	Latvia	Europe	Northern Europe	HIC	0	9	0	0	0	1	0	9	1	10
Lebanon	Lebanon	Asia	Western Asia	LMIC	0	3	0	0	0	2	0	3	2	5
Lesotho	Lesotho	Africa	Sub-Saharan Africa	LMIC	0	1	0	0	0	0	0	1	0	1
Liberia	Liberia	Africa	Sub-Saharan Africa	LMIC	0	0	1	0	0	0	0	0	1	1
Libya	Libya	Africa	Northern Africa	LMIC	1	0	0	0	0	0	1	0	0	1
Lithuania	Lithuania	Europe	Northern Europe	HIC	0	0	13	0	0	4	0	0	17	17
Luxembourg	Luxembourg	Europe	Western Europe	HIC	0	0	5	0	0	4	0	0	9	9
Madagascar	Madagascar	Africa	Sub-Saharan Africa	LMIC	0	0	4	0	0	0	0	0	4	4
Malawi	Malawi	Africa	Sub-Saharan Africa	LMIC	1	2	0	0	0	1	1	2	1	4
Malaysia	Malaysia	Asia	South-eastern Asia	LMIC	2	8	0	0	9	0	2	17	0	19
Mali	Mali	Africa	Sub-Saharan Africa	LMIC	0	0	2	0	0	0	0	0	2	2
Mauritius	Mauritius	Africa	Sub-Saharan Africa	HIC	1	0	0	0	0	3	1	0	3	4
Mexico	Mexico	Americas	Latin America and the Caribbean	LMIC	38	33	0	0	64	0	38	97	0	135
Republic of Moldova	Moldova	Europe	Eastern Europe	LMIC	3	6	0	0	0	3	3	6	3	12
Mongolia	Mongolia	Asia	Eastern Asia	LMIC	0	1	0	0	0	0	0	1	0	1
Montenegro	Montenegro	Europe	Southern Europe	LMIC	0	0	3	0	0	0	0	0	3	3
Morocco	Morocco	Africa	Northern Africa	LMIC	0	0	10	0	0	4	0	0	14	14
Mozambique	Mozambique	Africa	Sub-Saharan Africa	LMIC	0	5	0	0	0	3	0	5	3	8
Myanmar	Myanmar	Asia	South-eastern Asia	LMIC	6	5	0	0	1	0	6	6	0	12
Namibia	Namibia	Africa	Sub-Saharan Africa	LMIC	1	0	0	0	0	0	1	0	0	1
Nepal	Nepal	Asia	Southern Asia	LMIC	0	3	0	0	0	1	0	3	1	4
Netherlands	Netherlands	Europe	Western Europe	HIC	10	23	1	0	2	26	10	25	27	62
New Caledonia	New Caledonia	Oceania	Melanesia	HIC	0	0	0	0	0	0	0	0	0	0
New Zealand	New Zealand	Oceania	Australia and New Zealand	HIC	7	10	0	2	8	0	9	18	0	27
Nicaragua	Nicaragua	Americas	Latin America and the Caribbean	LMIC	4	10	0	0	0	7	4	10	7	21
Niger	Niger	Africa	Sub-Saharan Africa	LMIC	0	0	2	0	0	0	0	0	2	2
Nigeria	Nigeria	Africa	Sub-Saharan Africa	LMIC	1	5	0	0	0	3	1	5	3	9
Democratic People's Republic of Korea	North Korea	Asia	Eastern Asia	LMIC	1	1	0	0	0	0	1	1	0	2
North Macedonia	North Macedonia	Europe	Southern Europe	LMIC	3	1	0	0	0	1	3	1	1	5
Norway	Norway	Europe	Northern Europe	HIC	0	0	3	0	0	1	0	0	4	4
Oman	Oman	Asia	Western Asia	HIC	0	0	3	0	0	0	0	0	3	3
Pakistan	Pakistan	Asia	Southern Asia	LMIC	4	8	0	1	1	3	5	9	3	17
Palestine	Palestine	Asia	Western Asia	LMIC	0	0	0	0	0	0	0	0	0	0
Panama	Panama	Americas	Latin America and the Caribbean	HIC	0	3	0	0	0	2	0	3	2	5
Papua New Guinea	Papua New Guinea	Oceania	Melanesia	LMIC	0	0	2	0	0	0	0	0	2	2
Paraguay	Paraguay	Americas	Latin America and the Caribbean	LMIC	1	7	1	0	0	4	1	7	5	13
Peru	Peru	Americas	Latin America and the Caribbean	LMIC	14	19	0	0	0	17	14	19	17	50
Philippines	Philippines	Asia	South-eastern Asia	LMIC	4	5	0	1	14	0	5	19	0	24
Poland	Poland	Europe	Eastern Europe	HIC	5	18	1	0	0	25	5	18	26	49
Portugal	Portugal	Europe	Southern Europe	HIC	8	15	0	0	0	5	8	15	5	28
Qatar	Qatar	Asia	Western Asia	HIC	0	0	2	0	0	0	0	0	2	2
Romania	Romania	Europe	Eastern Europe	HIC	5	14	1	0	0	5	5	14	6	25
Russian Federation	Russia	Europe	Eastern Europe	LMIC	5	11	1	0	0	3	5	11	4	20
Saudi Arabia	Saudi Arabia	Asia	Western Asia	HIC	2	2	0	0	2	0	2	4	0	6
Senegal	Senegal	Africa	Sub-Saharan Africa	LMIC	0	0	5	0	0	1	0	0	6	6
Serbia	Serbia	Europe	Southern Europe	LMIC	0	0	11	0	0	4	0	0	15	15
Sierra Leone	Sierra Leone	Africa	Sub-Saharan Africa	LMIC	0	1	0	0	0	0	0	1	0	1
Singapore	Singapore	Asia	South-eastern Asia	HIC	0	0	5	0	0	3	0	0	8	8
Slovakia	Slovakia	Europe	Eastern Europe	HIC	3	4	0	0	0	5	3	4	5	12
Slovenia	Slovenia	Europe	Southern Europe	HIC	0	0	11	0	0	2	0	0	13	13
Solomon Islands	Soloman Islands	Oceania	Melanesia	LMIC	0	0	0	0	0	0	0	0	0	0
Somalia	Somalia	Africa	Sub-Saharan Africa	LMIC	0	0	1	0	0	0	0	0	1	1
South Africa	South Africa	Africa	Sub-Saharan Africa	LMIC	8	6	0	1	0	11	9	6	11	26
Republic of Korea	South Korea	Asia	Eastern Asia	HIC	3	11	0	0	10	0	3	21	0	24
Spain	Spain	Europe	Southern Europe	HIC	12	29	0	0	0	40	12	29	40	81
Sri Lanka	Sri Lanka	Asia	Southern Asia	LMIC	1	0	6	0	0	3	1	0	9	10
Sudan	Sudan	Africa	Northern Africa	LMIC	0	0	2	0	0	2	0	0	4	4
Suriname	Suriname	Americas	Latin America and the Caribbean	LMIC	0	1	0	0	0	0	0	1	0	1
Sweden	Sweden	Europe	Northern Europe	HIC	0	0	13	0	0	4	0	0	17	17
Switzerland	Switzerland	Europe	Western Europe	HIC	1	4	0	0	0	8	1	4	8	13
Syrian Arab Republic	Syria	Asia	Western Asia	LMIC	0	0	3	0	0	0	0	0	3	3
Tajikistan	Tajikistan	Asia	Central Asia	LMIC	0	2	0	0	0	0	0	2	0	2
United Republic of Tanzania	Tanzania	Africa	Sub-Saharan Africa	LMIC	0	5	0	0	0	1	0	5	1	6
Thailand	Thailand	Asia	South-eastern Asia	LMIC	6	18	0	2	23	0	8	41	0	49
Timor-Leste	Timor-Leste	Asia	South-eastern Asia	LMIC	0	0	0	0	0	0	0	0	0	0
Togo	Togo	Africa	Sub-Saharan Africa	LMIC	1	0	2	0	0	0	1	0	2	3
Tonga	Tonga	Oceania	Polynesia	LMIC	0	0	0	0	0	0	0	0	0	0
Tunisia	Tunisia	Africa	Northern Africa	LMIC	2	0	0	0	0	0	2	0	0	2
Turkey	Turkey	Asia	Western Asia	LMIC	9	20	0	1	0	27	10	20	27	57
Uganda	Uganda	Africa	Sub-Saharan Africa	LMIC	1	3	0	0	0	0	1	3	0	4
Ukraine	Ukraine	Europe	Eastern Europe	LMIC	4	12	1	0	0	8	4	12	9	25
United Arab Emirates	United Arab Emirates	Asia	Western Asia	HIC	4	9	0	0	0	4	4	9	4	17
United Kingdom of Great Britain and Northern Ireland	United Kingdom	Europe	Northern Europe	HIC	7	11	0	1	12	0	8	23	0	31
United States of America	United States	Americas	Northern America	HIC	56	39	0	13	65	0	69	104	0	173
Uruguay	Uruguay	Americas	Latin America and the Caribbean	HIC	4	7	2	0	1	5	4	8	7	19
Uzbekistan	Uzbekistan	Asia	Central Asia	LMIC	1	3	0	0	0	1	1	3	1	5
Vanuatu	Vanuatu	Oceania	Melanesia	LMIC	0	0	0	0	0	0	0	0	0	0
Venezuela (Bolivarian Republic of)	Venezuela	Americas	Latin America and the Caribbean	LMIC	0	2	0	0	0	0	0	2	0	2
Viet Nam	Vietnam	Asia	South-eastern Asia	LMIC	4	22	0	1	10	0	5	32	0	37
Yemen	Yemen	Asia	Western Asia	LMIC	0	1	0	0	0	1	0	1	1	2
Zambia	Zambia	Africa	Sub-Saharan Africa	LMIC	1	1	0	0	0	1	1	1	1	3
Zimbabwe	Zimbabwe	Africa	Sub-Saharan Africa	LMIC	0	4	1	0	0	1	0	4	2	6
Maldives	Maldives	Asia	South-eastern Asia	LMIC	0	0	0	0	0	0	0	0	0	0

## Sheet: Fig_3a
Group_lasting	% of Total Food per capita (kg/capita) AGG [partner] along Group_lasting	Unit_value (Food per capita) AGG
Other products	0.17	174.4
Dairy	0.18	118.9
Meat, poultry, eggs	0.17	307.5
Pulses and nuts	0.01	21.5
Grains	0.12	48.2
Fruits & vegetables (processed)	0.03	25
Vegetables	0.21	84.1
Fruits	0.11	56.9

## Sheet: Fig_3b
Group_lasting	% of Total Unit_value (Food per capita) AGG along Group_lasting	Unit_value (Food per capita) AGG
Other products	0.21	174.4
Dairy	0.14	118.9
Meat, poultry, eggs	0.37	307.5
Pulses and nuts	0.03	21.5
Grains	0.06	48.2
Fruits & vegetables (processed)	0.03	25
Vegetables	0.1	84.1
Fruits	0.07	56.9

## Sheet: Fig_3c
Group_lasting	% of Total weighted risk AGG (Food utilization) per capita along Group_lasting	weighted risk AGG (Food utilization) per capita
Other products	0.23	63.51
Dairy	0.14	38.31
Meat, poultry, eggs	0.28	79.4
Pulses and nuts	0.04	11.04
Grains	0.02	5.45
Fruits & vegetables (processed)	0.18	51.16
Vegetables	0.07	18.52
Fruits	0.05	14.16

## Sheet: Fig_3d
Sub-region Name1	Partner Countries	% of Total weighted risk AGG (Food utilization) per capita along Partner Countries, Sub-region Name1	weighted risk AGG (Food utilization) per capita
Australia and New Zealand	Australia	0.00210805	0.593545
Australia and New Zealand	New Zealand	0.000515067	0.145023
Melanesia	Fiji	1.06236e-06	0.000299119
Western Asia	Armenia	3.49537e-09	9.8416e-07
Western Asia	Georgia	7.53119e-07	0.000212049
Western Asia	Israel	6.64787e-05	0.0187178
Western Asia	Jordan	8.09728e-09	2.27988e-06
Western Asia	Lebanon	1.13283e-06	0.000318962
Western Asia	Saudi Arabia	2.80614e-05	0.00790099
Western Asia	Syrian Arab Republic	2.23647e-05	0.00629702
Western Asia	Turkey	0.00313094	0.881552
Western Asia	United Arab Emirates	1.57072e-06	0.000442254
Central Asia	Uzbekistan	6.68695e-05	0.0188279
Southern Asia	Afghanistan	6.01774e-05	0.0169436
Southern Asia	Bangladesh	1.52903e-09	4.30515e-07
Southern Asia	India	0.00702604	1.97826
Southern Asia	Iran (Islamic Republic of)	2.75901e-07	7.7683e-05
Southern Asia	Pakistan	0.000160418	0.0451674
Southern Asia	Sri Lanka	1.16154e-06	0.000327044
South-eastern Asia	Indonesia	0.00681387	1.91852
South-eastern Asia	Malaysia	0.0029355	0.826524
South-eastern Asia	Myanmar	4.54381e-05	0.0127936
South-eastern Asia	Philippines	0.000770739	0.21701
South-eastern Asia	Singapore	1.52482e-07	4.29331e-05
South-eastern Asia	Thailand	0.00614057	1.72895
South-eastern Asia	Viet Nam	0.0281152	7.91616
Eastern Asia	China, Hong Kong SAR	5.44479e-06	0.00153304
Eastern Asia	China, mainland	0.129687	36.515
Eastern Asia	China, Taiwan Province of	1.75368e-05	0.0049377
Eastern Asia	Japan	3.64051e-06	0.00102503
Eastern Asia	Republic of Korea	8.03564e-05	0.0226253
Northern Africa	Algeria	3.59653e-05	0.0101264
Northern Africa	Egypt	0.000264256	0.0744044
Northern Africa	Morocco	7.26724e-05	0.0204617
Northern Africa	Tunisia	0.000175743	0.0494824
Sub-Saharan Africa	Benin	2.65581e-10	7.47773e-08
Sub-Saharan Africa	Cameroon	0.00186895	0.526223
Sub-Saharan Africa	Côte d'Ivoire	0.00547316	1.54103
Sub-Saharan Africa	Ethiopia	5.78213e-05	0.0162802
Sub-Saharan Africa	Gambia	6.76088e-08	1.9036e-05
Sub-Saharan Africa	Ghana	0.0040532	1.14123
Sub-Saharan Africa	Guinea	7.46832e-08	2.10279e-05
Sub-Saharan Africa	Kenya	0.000292921	0.0824753
Sub-Saharan Africa	Madagascar	0.00136272	0.383688
Sub-Saharan Africa	Malawi	3.33974e-08	9.40342e-06
Sub-Saharan Africa	Mali	7.75893e-09	2.18461e-06
Sub-Saharan Africa	Mozambique	0.000216693	0.0610123
Sub-Saharan Africa	Niger	5.80878e-08	1.63553e-05
Sub-Saharan Africa	Nigeria	0.000120366	0.0338903
Sub-Saharan Africa	Senegal	1.17934e-08	3.32058e-06
Sub-Saharan Africa	South Africa	0.000211506	0.059552
Sub-Saharan Africa	Togo	1.91521e-08	5.39249e-06
Sub-Saharan Africa	Uganda	0.000149015	0.041957
Sub-Saharan Africa	Zimbabwe	2.53201e-07	7.12917e-05
Northern America	Canada	0.016114	4.53707
Northern America	USA	0.617738	173.931
Latin America and the Caribbean	Argentina	0.0224808	6.32972
Latin America and the Caribbean	Belize	7.59199e-06	0.00213761
Latin America and the Caribbean	Bolivia (Plurinational State of)	0.000290258	0.0817253
Latin America and the Caribbean	Brazil	0.00478927	1.34847
Latin America and the Caribbean	Chile	0.00779655	2.19521
Latin America and the Caribbean	Colombia	0.00435183	1.22531
Latin America and the Caribbean	Costa Rica	0.00468675	1.31961
Latin America and the Caribbean	Dominican Republic	0.000216418	0.0609349
Latin America and the Caribbean	Ecuador	0.00173505	0.488523
Latin America and the Caribbean	El Salvador	0.000111757	0.0314666
Latin America and the Caribbean	Guatemala	0.00373051	1.05037
Latin America and the Caribbean	Guyana	6.29159e-06	0.00177147
Latin America and the Caribbean	Haiti	0.000109634	0.0308687
Latin America and the Caribbean	Honduras	2.79889e-05	0.0078806
Latin America and the Caribbean	Jamaica	7.15733e-08	2.01523e-05
Latin America and the Caribbean	Mexico	0.0770313	21.689
Latin America and the Caribbean	Nicaragua	0.00215352	0.606349
Latin America and the Caribbean	Panama	1.16768e-05	0.00328772
Latin America and the Caribbean	Paraguay	5.19461e-05	0.014626
Latin America and the Caribbean	Peru	0.00644512	1.8147
Latin America and the Caribbean	Uruguay	0.00125837	0.354309
Western Europe	Austria	7.00519e-06	0.00197239
Western Europe	Belgium	0.000463427	0.130483
Western Europe	France	0.00157689	0.443992
Western Europe	Germany	0.00137638	0.387535
Western Europe	Netherlands	0.0151278	4.25939
Western Europe	Switzerland	0.000406824	0.114546
Northern Europe	Denmark	2.96434e-05	0.00834644
Northern Europe	Finland	8.49603e-09	2.39215e-06
Northern Europe	Ireland	0.0001144	0.0322106
Northern Europe	Latvia	5.56192e-09	1.56602e-06
Northern Europe	Lithuania	6.03013e-06	0.00169785
Northern Europe	Norway	2.68472e-09	7.55913e-07
Northern Europe	Sweden	2.44424e-08	6.88204e-06
Northern Europe	United Kingdom of Great Britain and Northern Ireland	8.06913e-05	0.0227195
Eastern Europe	Bulgaria	9.26748e-06	0.00260936
Eastern Europe	Hungary	1.85536e-05	0.00522397
Eastern Europe	Poland	0.000446136	0.125615
Eastern Europe	Republic of Moldova	8.40241e-06	0.00236579
Eastern Europe	Romania	6.94865e-06	0.00195647
Eastern Europe	Russian Federation	2.16366e-06	0.000609204
Eastern Europe	Slovakia	1.27476e-09	3.58924e-07
Eastern Europe	Ukraine	0.00065907	0.185569
Southern Europe	Greece	0.000340019	0.0957362
Southern Europe	Italy	0.00281232	0.791839
Southern Europe	Portugal	4.52036e-05	0.0127276
Southern Europe	Serbia	6.76748e-07	0.000190546
Southern Europe	Spain	0.00315521	0.888386

## Sheet: Fig_3e
	Weighted risk food supply (mrh-eq per capita)	weighted risk AGG (Food utilization) per capita
Processing	0.150969	42.507
Agriculture	0.849031	239.054
