# Supplementary material for: Forced labour risk is pervasive in the US land-based food supply
Source: Nat Food. 2023 Jul 24;4(7):596–606. doi: 10.1038/s43016-023-00794-x (PMC10365991; doi:10.1038/s43016-023-00794-x)
Supplement: Source Data Fig. 4 — Tabular data supporting Fig. 4. [file 43016_2023_794_MOESM7_ESM.xlsx]

## Sheet: Sheet1
color_ranking	Group_lasting	Item
Others	Fruits	Persimmons	0
Others	Fruits	Quinces	0
Others	Fruits	Currants	0
Others	Fruits	Figs	0
Others	Fruits	Fruit, citrus nes	0
Others	Fruits	Berries nes	0
Others	Fruits	Apricots	0
Others	Fruits	Plums and sloes	0
Others	Fruits	Cherries, sour	0
Others	Fruits	Grapefruit (inc. pomelos)	0
Others	Fruits	Kiwi fruit	0
Others	Fruits	Cranberries	0
Others	Fruits	Dates	0.01
Others	Fruits	Cherries	0.01
Others	Fruits	Plantains and others	0.01
Others	Fruits	Fruit, fresh nes	0.01
Others	Fruits	Pears	0.01
Others	Fruits	Papayas	0.01
Others	Fruits	Peaches and nectarines	0.02
Others	Fruits	Raspberries	0.02
Others	Fruits	Mangoes, mangosteens, guavas	0.02
Others	Fruits	Melons, other (inc. cantaloupes)	0.02
Others	Fruits	Tangerines, mandarins, clementines, satsumas	0.02
Others	Fruits	Watermelons	0.03
Others	Fruits	Oranges	0.04
Others	Fruits	Blueberries	0.04
Others	Fruits	Grapes	0.05
Others	Fruits	Apples	0.05
Others	Vegetables	Vegetables, leguminous nes	0
Others	Vegetables	Leeks, other alliaceous vegetables	0
Others	Vegetables	Taro (cocoyam)	0
Others	Vegetables	Okra	0
Others	Vegetables	Artichokes	0
Others	Vegetables	Sweet potatoes	0
Others	Vegetables	Roots and tubers nes	0
Others	Vegetables	Peas, green	0
Others	Vegetables	Eggplants (aubergines)	0
Others	Vegetables	Spinach	0.01
Others	Vegetables	Beans, green	0.01
Others	Vegetables	Sweet corn	0.01
Others	Vegetables	Vegetables, fresh nes	0.01
Others	Vegetables	Cabbages and other brassicas	0.01
Others	Vegetables	Carrots and turnips	0.01
Others	Vegetables	Potatoes	0.01
Others	Vegetables	Cauliflowers and broccoli	0.02
Others	Vegetables	Garlic	0.02
Others	Vegetables	Pumpkins, squash and gourds	0.03
Others	Vegetables	String beans	0.03
Others	Vegetables	Mushrooms and truffles	0.03
Others	Vegetables	Asparagus	0.04
Others	Fruits & vegetables (processed)	Juice, citrus, concentrated	0
Others	Fruits & vegetables (processed)	Flour, potatoes	0
Others	Fruits & vegetables (processed)	Vegetables, homogenized preparations	0
Others	Fruits & vegetables (processed)	Fruit, cooked, homogenized preparations	0
Others	Fruits & vegetables (processed)	Juice, tomato	0
Others	Fruits & vegetables (processed)	Tomatoes, peeled	0
Others	Fruits & vegetables (processed)	Juice, grapefruit	0
Others	Fruits & vegetables (processed)	Potatoes, frozen	0
Others	Fruits & vegetables (processed)	Juice, citrus, single strength	0
Others	Fruits & vegetables (processed)	Juice, apple, single strength	0
Others	Fruits & vegetables (processed)	Vegetables, preserved, frozen	0
Others	Fruits & vegetables (processed)	Vermouths & similar	0
Others	Fruits & vegetables (processed)	Juice, grapefruit, concentrated	0
Others	Fruits & vegetables (processed)	Figs dried	0
Others	Fruits & vegetables (processed)	Vegetables, temporarily preserved	0
Others	Fruits & vegetables (processed)	Juice, tangerine	0
Others	Fruits & vegetables (processed)	Flour, fruit	0
Others	Fruits & vegetables (processed)	Tomatoes, paste	0
Others	Fruits & vegetables (processed)	Mushrooms, canned	0
Others	Fruits & vegetables (processed)	Apricots, dry	0
Others	Fruits & vegetables (processed)	Fruit, dried nes	0
Others	Fruits & vegetables (processed)	Plums dried (prunes)	0
Others	Fruits & vegetables (processed)	Juice, pineapple	0
Others	Fruits & vegetables (processed)	Sweet corn frozen	0
Others	Fruits & vegetables (processed)	Sweet corn prep or preserved	0
Others	Fruits & vegetables (processed)	Juice, lemon, single strength	0
Others	Fruits & vegetables (processed)	Juice, orange, single strength	0
Others	Fruits & vegetables (processed)	Vegetables in vinegar	0.01
Others	Fruits & vegetables (processed)	Vegetables, dehydrated	0.01
Others	Fruits & vegetables (processed)	Vegetables, preserved nes	0.01
Others	Fruits & vegetables (processed)	Raisins	0.01
Others	Fruits & vegetables (processed)	Vegetables, frozen	0.01
Others	Fruits & vegetables (processed)	Juice, fruit nes	0.02
Others	Fruits & vegetables (processed)	Juice, pineapple, concentrated	0.02
Others	Fruits & vegetables (processed)	Pineapples canned	0.02
Others	Fruits & vegetables (processed)	Juice, grape	0.02
Others	Grains	Fonio	0
Others	Grains	Cereal preparations nes	0
Others	Grains	Barley, pearled	0
Others	Grains	Flour, buckwheat	0
Others	Grains	Sorghum	0
Others	Grains	Cereals, breakfast	0
Others	Grains	Barley	0
Others	Grains	Bulgur	0
Others	Grains	Bread	0
Others	Grains	Flour, cereals	0
Others	Grains	Wafers	0.01
Others	Grains	Flour, rye	0.01
Others	Grains	Rice, husked	0.01
Others	Grains	Quinoa	0.01
Others	Grains	Oats rolled	0.03
Others	Grains	Macaroni	0.04
Others	Pulses and nuts	Nuts nes	0
Others	Pulses and nuts	Cashew nuts, with shell	0
Others	Pulses and nuts	Bambara beans	0
Others	Pulses and nuts	Kola nuts	0
Others	Pulses and nuts	Areca nuts	0
Others	Pulses and nuts	Peanut butter	0
Others	Pulses and nuts	Pistachios	0
Others	Pulses and nuts	Mustard seed	0
Others	Pulses and nuts	Flour, pulses	0
Others	Pulses and nuts	Poppy seed	0
Others	Pulses and nuts	Lentils	0
Others	Pulses and nuts	Nuts, prepared (exc. groundnuts)	0
Others	Pulses and nuts	Coconuts	0
Others	Pulses and nuts	Peas, dry	0
Others	Pulses and nuts	Coconuts, desiccated	0
Others	Pulses and nuts	Groundnuts, prepared	0
Others	Pulses and nuts	Soya sauce	0
Others	Pulses and nuts	Chestnut	0
Others	Pulses and nuts	Sunflower seed	0
Others	Pulses and nuts	Brazil nuts, shelled	0.01
Others	Pulses and nuts	Hazelnuts, shelled	0.01
Others	Pulses and nuts	Walnuts, shelled	0.01
Others	Meat, poultry, eggs	Meat, chicken, canned	0
Others	Meat, poultry, eggs	Eggs, liquid	0
Others	Meat, poultry, eggs	Eggs, dried	0
Others	Meat, poultry, eggs	Meat, beef, dried, salted, smoked	0
Others	Meat, poultry, eggs	Meat, dried nes	0
Others	Meat, poultry, eggs	Meat, extracts	0
Others	Meat, poultry, eggs	Meat, rabbit	0
Others	Meat, poultry, eggs	Meat nes, preparations	0
Others	Meat, poultry, eggs	Meat, pig	0
Others	Meat, poultry, eggs	Meat, beef and veal sausages	0
Others	Meat, poultry, eggs	Meat, duck	0
Others	Meat, poultry, eggs	Meat, beef, preparations	0
Others	Meat, poultry, eggs	Meat, sheep	0
Others	Meat, poultry, eggs	Meat, game	0
Others	Meat, poultry, eggs	Meat, pig sausages	0.01
Others	Meat, poultry, eggs	Meat, turkey	0.02
Others	Meat, poultry, eggs	Bacon and ham	0.03
Others	Dairy	Cheese, processed	0
Others	Dairy	Buttermilk, curdled, acidified milk	0
Others	Dairy	Yoghurt, concentrated or not	0
Others	Dairy	Milk, skimmed evaporated	0
Others	Dairy	Milk, whole dried	0
Others	Dairy	Milk, whole condensed	0
Others	Dairy	Milk, whole evaporated	0.01
Others	Dairy	Milk, dry buttermilk	0.01
Others	Other products	Chicory roots	0
Others	Other products	Flour, mustard	0
Others	Other products	Maté	0
Others	Other products	Maple sugar and syrups	0
Others	Other products	Olives	0
Others	Other products	Cloves	0
Others	Other products	Nutmeg, mace and cardamoms	0
Others	Other products	Tea, mate extracts	0
Others	Other products	Spices nes	0
Others	Other products	Coffee, extracts	0
Others	Other products	Anise, badian, fennel, coriander	0
Others	Other products	Olives preserved	0
Others	Other products	Sugar nes	0
Others	Other products	Oil, palm kernel	0
Others	Other products	Cinnamon (cannella)	0
Others	Other products	Tea	0
Others	Other products	Vanilla	0.01
Others	Other products	Chillies and peppers, dry	0.01
Others	Other products	Sugar confectionery	0.01
Others	Other products	Ginger	0.01
Others	Other products	Honey, natural	0.01
Others	Other products	Pepper (piper spp.)	0.02
Others	Other products	Chocolate products nes	0.05
Top 5 weighted risk (per product category)	Fruits	Pineapples	0.05
Top 5 weighted risk (per product category)	Fruits	Lemons and limes	0.07
Top 5 weighted risk (per product category)	Fruits	Strawberries	0.12
Top 5 weighted risk (per product category)	Fruits	Bananas	0.13
Top 5 weighted risk (per product category)	Fruits	Avocados	0.25
Top 5 weighted risk (per product category)	Vegetables	Cucumbers and gherkins	0.06
Top 5 weighted risk (per product category)	Vegetables	Onions, dry	0.07
Top 5 weighted risk (per product category)	Vegetables	Lettuce and chicory	0.07
Top 5 weighted risk (per product category)	Vegetables	Chillies and peppers, green	0.12
Top 5 weighted risk (per product category)	Vegetables	Tomatoes	0.41
Top 5 weighted risk (per product category)	Fruits & vegetables (processed)	Juice, orange, concentrated	0.03
Top 5 weighted risk (per product category)	Fruits & vegetables (processed)	Flour, roots and tubers nes	0.05
Top 5 weighted risk (per product category)	Fruits & vegetables (processed)	Juice, lemon, concentrated	0.08
Top 5 weighted risk (per product category)	Fruits & vegetables (processed)	Fruit, prepared nes	0.09
Top 5 weighted risk (per product category)	Fruits & vegetables (processed)	Juice, apple, concentrated	0.6
Top 5 weighted risk (per product category)	Grains	Starch, maize	0.05
Top 5 weighted risk (per product category)	Grains	Flour, maize	0.05
Top 5 weighted risk (per product category)	Grains	Pastry	0.11
Top 5 weighted risk (per product category)	Grains	Rice, milled	0.21
Top 5 weighted risk (per product category)	Grains	Flour, wheat	0.47
Top 5 weighted risk (per product category)	Pulses and nuts	Sesame seed	0.02
Top 5 weighted risk (per product category)	Pulses and nuts	Beans, dry	0.04
Top 5 weighted risk (per product category)	Pulses and nuts	Groundnuts, shelled	0.09
Top 5 weighted risk (per product category)	Pulses and nuts	Almonds shelled	0.15
Top 5 weighted risk (per product category)	Pulses and nuts	Cashew nuts, shelled	0.65
Top 5 weighted risk (per product category)	Meat, poultry, eggs	Meat, pig, preparations	0.03
Top 5 weighted risk (per product category)	Meat, poultry, eggs	Eggs, hen, in shell	0.04
Top 5 weighted risk (per product category)	Meat, poultry, eggs	Meat, pork	0.12
Top 5 weighted risk (per product category)	Meat, poultry, eggs	Meat, chicken	0.2
Top 5 weighted risk (per product category)	Meat, poultry, eggs	Meat, cattle, boneless	0.54
Top 5 weighted risk (per product category)	Dairy	Cheese, skimmed cow milk	0.03
Top 5 weighted risk (per product category)	Dairy	Milk, skimmed condensed	0.04
Top 5 weighted risk (per product category)	Dairy	Milk, skimmed dried	0.05
Top 5 weighted risk (per product category)	Dairy	Milk, whole fresh cow	0.35
Top 5 weighted risk (per product category)	Dairy	Cheese, whole cow milk	0.5
Top 5 weighted risk (per product category)	Other products	Wine	0.06
Top 5 weighted risk (per product category)	Other products	Coffee, roasted	0.13
Top 5 weighted risk (per product category)	Other products	Beer of barley	0.15
Top 5 weighted risk (per product category)	Other products	Sugar refined	0.21
Top 5 weighted risk (per product category)	Other products	Cocoa, powder & cake	0.33
